# Supplementary material for: Continuous evolution of compact protein degradation tags regulated by selective molecular glues
Source: Science. Author manuscript; Available in PMC 2024 Jun 26. (PMC11203266; doi:10.1126/science.adk4422)
Supplement: Data S1 [file NIHMS1991970-supplement-Data_S1.xlsx]

## Sheet: HEK293T_Pomalidomide
Accession	Gene.Symbol	logFC	AveExpr	t	P.Value	adj.P.Val	B
Q96JP5	ZFP91	-2.04816	3.72114	-18.1866	6.31694e-07	0.000321718	6.67272
P63241	EIF5A	0.183222	4.05583	9.44935	4.24383e-05	0.0146972	1.07423
P14618	PKM	0.132142	4.05729	9.68857	3.62901e-05	0.0130917	0.649623
Q8N5C7	DTWD1	-1.28935	3.91148	-6.02541	0.000639006	0.120272	0.208624
P01024	C3	0.785169	3.99818	6.3119	0.000488565	0.104951	0.0125324
P38159	RBMX	-0.173002	4.0561	-8.01437	0.000117472	0.036324	-0.0311357
P62280	RPS11	-0.0967856	4.05804	-8.19169	0.000102755	0.0329502	-0.147109
O14949	UQCRQ	-0.340857	4.04793	-6.63279	0.000365562	0.0930894	-0.348617
Q5T653	MRPL2	-0.258658	4.05266	-6.25927	0.000512909	0.104951	-0.728071
P04350	TUBB4A	0.0816311	4.05827	7.71117	0.000148547	0.0428708	-0.961561
Q96ER9	CCDC51	-0.339102	4.04813	-5.60515	0.00096389	0.166907	-1.02079
Q9NR31	SAR1A	-0.231351	4.05372	-6.26263	0.000511318	0.104951	-1.14516
Q96FT9	IFT43	-0.682349	4.01735	-4.59352	0.00284591	0.307998	-1.32188
Q9H1U4	MEGF9	-1.44855	3.85426	-4.3738	0.00366919	0.330915	-1.45317
Q96AX9	MIB2	0.814596	3.99809	4.40661	0.00353098	0.325226	-1.45987
Q9NWW6	NMRK1	0.838679	3.98999	4.44872	0.00336197	0.325226	-1.54673
Q96R05	RBP7	0.427685	4.04202	4.72343	0.00245704	0.279909	-1.55023
Q8N490	PNKD	-0.487575	4.03465	-4.81139	0.00222744	0.269369	-1.70913
P05455	SSB	0.130783	4.05723	6.28255	0.000501977	0.104951	-1.73169
Q96KM6	ZNF512B	-1.13838	3.92411	-4.09339	0.00512761	0.373066	-1.74667
Q9BY32	ITPA	0.177326	4.05601	5.34398	0.00125814	0.208544	-1.76419
Q9NWS6	FAM118A	0.687467	4.01467	4.22538	0.00437384	0.34543	-1.77976
P20336	RAB3A	0.579998	4.0261	4.29168	0.00404209	0.343102	-1.86825
Q5HYI7	MTX3	0.354424	4.0474	4.52813	0.00306719	0.314341	-1.89554
Q96DU7	ITPKC	0.510653	4.03146	4.54289	0.00301562	0.314341	-1.89788
Q9NY97	B3GNT2	1.0751	3.93687	4.03534	0.00550366	0.377593	-1.89918
Q9BXS6	NUSAP1	-0.605064	4.01841	-4.48622	0.00321901	0.321149	-1.93818
Q9UDY4	DNAJB4	0.36251	4.0469	4.4143	0.00349941	0.325226	-1.99073
P68400	CSNK2A1	0.494539	4.03242	4.92606	0.00196323	0.261502	-2.01348
P51157	RAB28	-0.841019	3.98567	-3.96253	0.0060188	0.398516	-2.05552
P52272	HNRNPM	0.0680367	4.05846	6.32236	0.000483884	0.104951	-2.07365
Q9NSC5	HOMER3	-0.755152	4.00534	-3.86632	0.0067826	0.407562	-2.10798
Q8N1G1	REXO1	-0.543413	4.03209	-3.88655	0.00661354	0.407562	-2.22817
Q6P1A2	LPCAT3	-0.553953	4.02763	-4.02692	0.00556063	0.377593	-2.24621
O60513	B4GALT4	0.607781	4.02311	3.89848	0.00651605	0.407562	-2.24922
Q14728	MFSD10	0.462842	4.03877	3.94451	0.00615436	0.398516	-2.33566
A1L020	MEX3A	-0.580493	4.02629	-3.7655	0.00769879	0.417029	-2.40442
O95785	WIZ	-0.301386	4.04978	-4.33169	0.00385541	0.336562	-2.41944
P14678	SNRPB	0.11548	4.05755	5.63741	0.000933243	0.164898	-2.54507
Q68DH5	LMBRD2	-0.849678	3.97859	-3.82218	0.00716812	0.41112	-2.54946
P78563	ADARB1	-0.486044	4.03225	-4.075	0.00524358	0.377593	-2.569
O95271	TNKS	0.699958	4.00714	3.55261	0.0101112	0.467395	-2.57986
Q8WV16	DCAF4	0.694368	4.00462	4.14413	0.00482211	0.355021	-2.58697
Q5K4L6	SLC27A3	-0.873433	3.97515	-3.54425	0.0102214	0.467799	-2.6245
Q96PC3	AP1S3	0.517537	4.03053	3.74461	0.00790503	0.417029	-2.62605
Q9BUN8	DERL1	0.318402	4.048	4.41095	0.00351312	0.325226	-2.62733
P23246	SFPQ	0.0796084	4.05826	5.83591	0.000767125	0.13837	-2.66857
P13639	EEF2	0.051991	4.05864	5.91069	0.000713396	0.131417	-2.67141
Q58FF6	HSP90AB4P	0.119508	4.05745	6.0413	0.000629409	0.120272	-2.71895
Q96A37	RNF166	-0.925646	3.95547	-3.33771	0.0134053	0.498158	-2.7227
Q9NTK5	OLA1	0.117797	4.0575	5.11057	0.0016084	0.225911	-2.76098
O95139	NDUFB6	-0.372274	4.04357	-4.5228	0.00308604	0.314341	-2.80024
O15173	PGRMC2	-0.187173	4.0553	-4.57917	0.00289291	0.30922	-2.803
P31271	HOXA13	-0.474032	4.03633	-3.53112	0.0103972	0.468848	-2.83538
Q8N0U4	FAM185A	-0.937905	3.96587	-3.20114	0.0160922	0.523444	-2.86852
Q13332	PTPRS	-0.469618	4.03632	-3.55995	0.0100155	0.467395	-2.8718
Q9NSQ0	RRP7BP	-0.304847	4.04948	-3.75758	0.00777627	0.417029	-3.01768
P07320	CRYGD	-0.58333	4.01661	-3.74038	0.00794753	0.417029	-3.02192
P54105	CLNS1A	0.15769	4.05626	4.77313	0.00232423	0.271935	-3.05638
Q6ZTW0	TPGS1	-0.565989	4.02565	-3.23303	0.0154165	0.523434	-3.06132
Q15424	SAFB	0.0894605	4.05811	4.83365	0.00217318	0.269369	-3.07309
P55211	CASP9	0.544102	4.0247	3.38086	0.0126604	0.491541	-3.09191
Q9BSV6	TSEN34	0.260605	4.05208	3.76209	0.007732	0.417029	-3.1326
Q9H7S9	ZNF703	-0.330473	4.04683	-3.83997	0.0070099	0.41112	-3.14993
P19338	NCL	0.0768027	4.05829	5.34863	0.0012521	0.208544	-3.15128
Q99836	MYD88	0.540937	4.02531	3.24246	0.0152227	0.520609	-3.17699
Q99963	SH3GL3	-0.379954	4.04342	-3.4782	0.0111397	0.475044	-3.17857
P19623	SRM	0.0761226	4.05831	5.02616	0.00176096	0.242006	-3.21221
Q8NC42	RNF149	0.674667	4.00562	3.18911	0.0163552	0.523444	-3.23647
P38435	GGCX	-0.301316	4.04947	-3.51864	0.0105673	0.471606	-3.257
P08670	VIM	0.0663843	4.05845	5.32995	0.00127661	0.208544	-3.25869
Q9UII2	ATP5IF1	1.09944	3.89366	3.25575	0.0149539	0.517071	-3.26887
P49281	SLC11A2	-0.335046	4.04678	-3.47761	0.0111484	0.475044	-3.27208
Q8N680	ZBTB2	-0.638721	4.01287	-3.06419	0.0193776	0.541348	-3.27708
Q92738	USP6NL	-0.676282	4.00256	-3.30919	0.0139234	0.502288	-3.28546
O43257	ZNHIT1	0.695654	3.99846	3.11469	0.0180893	0.530907	-3.29798
Q9NYZ3	GTSE1	-0.237216	4.0533	-3.63662	0.0090726	0.445478	-3.32839
Q9BU70	TRMO	0.7203	4.00324	2.8487	0.0260863	0.583123	-3.32903
O75781	PALM	-0.491381	4.03027	-3.17998	0.0165579	0.523444	-3.33412
Q86UL3	GPAT4	-0.404586	4.04238	-3.13919	0.0174974	0.527849	-3.35163
Q9P032	NDUFAF4	-0.236416	4.05273	-3.8167	0.00721764	0.41112	-3.35555
Q16836	HADH	-0.136178	4.05699	-4.19962	0.00451075	0.348697	-3.382
Q96HS1	PGAM5	-0.120762	4.05739	-4.35691	0.00374267	0.334062	-3.40975
Q7Z6M4	MTERF4	-0.323814	4.04796	-3.33766	0.0134062	0.498158	-3.42795
Q86XF0	DHFR2	-0.196899	4.05474	-3.89556	0.00653973	0.407562	-3.44789
P62277	RPS13	-0.143629	4.05664	-4.87943	0.00206619	0.269369	-3.48123
Q9Y399	MRPS2	-0.183375	4.05528	-3.86805	0.00676791	0.407562	-3.49734
O43422	THAP12	-0.287867	4.05002	-3.42081	0.0120106	0.4879	-3.50375
Q9ULK5	VANGL2	0.811428	3.98246	2.67987	0.0330543	0.613861	-3.50936
O94986	CEP152	0.347369	4.04632	3.16396	0.0169204	0.523444	-3.51354
Q08AD1	CAMSAP2	-0.207842	4.05478	-3.50377	0.0107741	0.473511	-3.52235
Q76FK4	NOL8	-0.21856	4.05445	-3.38834	0.0125359	0.491541	-3.57478
O60911	CTSV	0.407893	4.0408	2.99427	0.0213262	0.563192	-3.57605
Q8TCT0	CERK	-0.551199	4.02359	-2.85678	0.0257945	0.583123	-3.57669
P09972	ALDOC	0.115324	4.05754	4.14988	0.00478877	0.355021	-3.58259
Q53H12	AGK	-0.1567	4.05622	-4.06944	0.00527922	0.377593	-3.58307
Q969F1	GTF3C6	0.523938	4.02387	3.35581	0.0130872	0.49697	-3.58558
Q9BWM7	SFXN3	-0.376371	4.04475	-2.99443	0.0213215	0.563192	-3.58706
Q00796	SORD	0.115609	4.05762	3.94943	0.00611698	0.398516	-3.62804
P23677	ITPKA	0.57795	4.01973	2.73531	0.0305714	0.594802	-3.66989
Q53HL2	CDCA8	-0.201133	4.05462	-3.57362	0.00983981	0.467395	-3.67174
Q15034	HERC3	0.693507	4.00328	2.583	0.0379138	0.630292	-3.67316
Q9NZT2	OGFR	0.15548	4.05669	3.56863	0.00990351	0.467395	-3.68349
P41227	NAA10	-0.130704	4.05707	-4.02779	0.00555472	0.377593	-3.69209
P12236	SLC25A6	-0.0729223	4.05833	-5.14906	0.0015438	0.225911	-3.69809
Q96N11	C7orf26	0.30404	4.04812	3.25062	0.0150569	0.517313	-3.73064
O94905	ERLIN2	0.112253	4.05764	3.94559	0.00614614	0.398516	-3.74629
Q9NWH9	SLTM	-0.206541	4.05426	-3.46763	0.0112949	0.475044	-3.75443
Q7Z7N9	TMEM179B	-0.567355	4.01827	-3.3215	0.0136973	0.498283	-3.75723
P15289	ARSA	-0.261839	4.05231	-3.08131	0.0189301	0.537367	-3.77425
Q96HA1	POM121	-0.352024	4.04379	-3.27423	0.0145885	0.51554	-3.78438
P36021	SLC16A2	0.759229	3.98087	2.61668	0.0361448	0.618461	-3.7989
P11277	SPTB	0.412789	4.03768	2.91402	0.0238238	0.578855	-3.80831
Q96CQ1	SLC25A36	-0.363171	4.0451	-2.84559	0.0261994	0.583123	-3.81774
Q9UJK0	TSR3	-0.285129	4.04912	-3.22175	0.0156519	0.523444	-3.82323
P83369	LSM11	-0.629869	4.00486	-2.74182	0.0302933	0.594802	-3.82384
P06733	ENO1	0.13149	4.057	4.84771	0.00213968	0.269369	-3.83827
Q5W0Z9	ZDHHC20	-0.336315	4.04619	-2.92022	0.0236202	0.578855	-3.85142
P0DMV8	HSPA1A	0.194843	4.05473	4.83589	0.0021678	0.269369	-3.85275
Q9UK97	FBXO9	-0.29531	4.04855	-3.14255	0.017418	0.527849	-3.85603
Q155Q3	DIXDC1	-0.464906	4.03844	-2.54012	0.0402986	0.636743	-3.86113
Q86TV6	TTC7B	0.333262	4.04584	3.06394	0.0193844	0.541348	-3.86319
Q8WY91	THAP4	-0.53945	4.02111	-2.65725	0.0341272	0.613861	-3.86722
Q9Y676	MRPS18B	-0.188599	4.05468	-3.82507	0.00714215	0.41112	-3.87578
O43395	PRPF3	-0.229329	4.05256	-3.55393	0.010094	0.467395	-3.88097
P02765	AHSG	0.324896	4.04573	4.02681	0.00556142	0.377593	-3.88285
Q9Y2R5	MRPS17	-0.164968	4.05617	-3.43704	0.0117572	0.4879	-3.88457
Q96LI5	CNOT6L	-0.589847	4.00798	-2.77741	0.0288175	0.594802	-3.88765
Q5VTE0	EEF1A1P5	0.131263	4.057	4.82108	0.00220363	0.269369	-3.90395
Q96RQ1	ERGIC2	-0.232491	4.05279	-3.25733	0.0149222	0.517071	-3.91313
O00488	ZNF593	-0.184221	4.05527	-3.38313	0.0126225	0.491541	-3.92103
Q969G6	RFK	0.256832	4.0508	3.65109	0.00890583	0.443142	-3.93428
P18621	RPL17	-0.167056	4.05566	-4.38204	0.0036339	0.330915	-3.95328
Q6UVJ0	SASS6	-0.176521	4.05569	-3.34075	0.0133512	0.498158	-3.95349
P02771	AFP	0.735792	3.98263	3.41471	0.0121075	0.4879	-3.96395
P50542	PEX5	0.153428	4.05657	3.40691	0.0122326	0.488062	-3.96653
O00522	KRIT1	-0.546506	4.02095	-2.58656	0.037723	0.630007	-3.96789
O43826	SLC37A4	0.365536	4.04378	2.76466	0.0293375	0.594802	-3.96822
P14859	POU2F1	-0.32226	4.0457	-3.04453	0.0199055	0.548672	-3.98545
Q9H6A9	PCNX3	-0.398636	4.03852	-2.95547	0.0224971	0.56622	-3.99363
Q53S58	TMEM177	-0.465503	4.03074	-3.00746	0.0209433	0.559651	-4.00694
Q9NR56	MBNL1	0.248422	4.0514	3.58517	0.00969407	0.463709	-4.00861
P12694	BCKDHA	-0.201651	4.0543	-3.32324	0.0136656	0.498283	-4.0236
Q96QE3	ATAD5	-0.71344	3.9767	-2.48021	0.043895	0.662703	-4.02546
Q8WW35	TCTEX1D2	0.47517	4.02846	2.81676	0.0272744	0.590084	-4.02614
Q12948	FOXC1	-0.24576	4.05144	-3.36759	0.0128847	0.4936	-4.03591
Q6UX53	METTL7B	-0.307577	4.04712	-2.9488	0.0227051	0.568152	-4.04046
P55061	TMBIM6	-0.732385	3.98104	-2.55617	0.0393884	0.636743	-4.04308
Q562R1	ACTBL2	1.11391	3.89692	3.78143	0.00754539	0.417029	-4.04952
Q00577	PURA	-0.164882	4.05589	-3.41067	0.0121721	0.4879	-4.05293
Q9BT09	CNPY3	0.200156	4.05427	3.32688	0.0135996	0.498283	-4.05503
Q96HR9	REEP6	0.273008	4.05014	2.9629	0.0222676	0.565375	-4.06305
P35080	PFN2	0.138203	4.05671	3.97687	0.00591332	0.39688	-4.06595
Q53FA7	TP53I3	-0.238343	4.05318	-2.90822	0.0240158	0.578855	-4.07727
Q96KC8	DNAJC1	-0.375416	4.03988	-2.86227	0.0255982	0.583123	-4.08306
Q14592	ZNF460	-0.591733	4.0078	-2.64189	0.034877	0.613861	-4.0957
Q03518	TAP1	-0.51993	4.02583	-2.34335	0.0534126	0.681701	-4.1024
Q99943	AGPAT1	-0.192589	4.05518	-3.07097	0.0191991	0.541348	-4.10655
Q99933	BAG1	-0.353254	4.04272	-2.78689	0.0284378	0.594802	-4.10697
O94903	PLPBP	0.152042	4.05641	3.38699	0.0125584	0.491541	-4.12013
Q9Y3C7	MED31	0.435725	4.03778	2.41607	0.0481157	0.681701	-4.1211
Q8WW01	TSEN15	-0.26365	4.05006	-3.17289	0.0167173	0.523444	-4.12213
Q2KHR2	RFX7	-0.680408	3.99405	-2.32658	0.0547173	0.681701	-4.12416
Q13367	AP3B2	0.2251	4.05285	3.16966	0.0167906	0.523444	-4.12937
A8K0Z3	WASHC1	-0.189204	4.05523	-3.08351	0.0188736	0.537367	-4.14337
P07910	HNRNPC	0.109613	4.05754	4.62213	0.00275472	0.305773	-4.15313
Q9NW81	DMAC2	0.302956	4.04767	2.88081	0.0249468	0.583123	-4.16023
P51531	SMARCA2	0.242153	4.05373	2.7284	0.0308698	0.599262	-4.17368
Q9H8W4	PLEKHF2	-0.326659	4.04517	-2.79062	0.0282895	0.594802	-4.1786
Q8NDV7	TNRC6A	-0.285045	4.04932	-2.82063	0.0271276	0.588649	-4.19377
Q9ULA0	DNPEP	-0.157422	4.05641	-3.18134	0.0165278	0.523444	-4.19774
Q96H55	MYO19	-0.444409	4.03327	-2.41838	0.0479568	0.681701	-4.21189
Q6ZNJ1	NBEAL2	0.504538	4.02636	2.28951	0.0577176	0.682933	-4.21239
Q15390	MTFR1	0.307506	4.04726	2.80997	0.0275345	0.590084	-4.22245
Q14676	MDC1	-0.123617	4.05733	-3.39719	0.0123904	0.491541	-4.23378
P46736	BRCC3	0.163198	4.05601	3.20044	0.0161073	0.523444	-4.23709
P26885	FKBP2	0.18628	4.05468	3.819	0.00719681	0.41112	-4.24531
Q9NVP2	ASF1B	-0.243916	4.05145	-3.26289	0.0148115	0.517071	-4.24859
P48729	CSNK1A1	-0.257939	4.05014	-3.12501	0.0178375	0.528894	-4.25916
Q99697	PITX2	0.34307	4.04397	2.60787	0.0365989	0.618893	-4.26303
Q9H0R6	QRSL1	-0.19405	4.05476	-3.04005	0.020028	0.548672	-4.26373
P51153	RAB13	-0.127744	4.05717	-3.36967	0.0128493	0.4936	-4.27579
P23526	AHCY	0.094745	4.05788	4.17024	0.00467276	0.355021	-4.28489
P43121	MCAM	-0.214609	4.05391	-2.87928	0.0249999	0.583123	-4.28758
P12235	SLC25A4	-0.0769413	4.05823	-4.48406	0.00322707	0.321149	-4.29196
Q06033	ITIH3	0.248174	4.05123	3.05688	0.0195721	0.543126	-4.29665
Q8WWZ3	EDARADD	0.852337	3.95122	2.50211	0.0425426	0.650767	-4.30025
Q13951	CBFB	0.137161	4.05675	3.47082	0.0112477	0.475044	-4.3115
Q14573	ITPR3	-0.584616	4.00926	-2.34553	0.0532458	0.681701	-4.31751
Q9NW61	PLEKHJ1	0.715372	3.97627	2.31834	0.0553696	0.681701	-4.32337
Q9NZ71	RTEL1	-0.372266	4.04297	-2.36967	0.0514298	0.681701	-4.32409
O60583	CCNT2	0.37214	4.04349	2.34052	0.0536307	0.681701	-4.32613
O43306	ADCY6	-0.661709	3.99482	-2.20026	0.0656507	0.69572	-4.3265
Q9Y251	HPSE	0.582947	4.0051	2.28976	0.0576969	0.682933	-4.33364
Q8TF68	ZNF384	-0.659266	3.9829	-2.16915	0.0686691	0.70727	-4.33421
P09493	TPM1	0.107134	4.05757	4.25848	0.0042046	0.345103	-4.34334
Q969Y2	GTPBP3	-0.295635	4.04727	-2.97871	0.0217879	0.564055	-4.34608
P84101	SERF2	0.332687	4.04315	2.91484	0.0237969	0.578855	-4.348
Q16594	TAF9	0.555989	4.01464	2.47003	0.0445381	0.664847	-4.34854
P0DPH7	TUBA3C	0.123043	4.05715	4.25439	0.0042251	0.345103	-4.35419
P13807	GYS1	0.131293	4.05726	3.13527	0.0175907	0.528821	-4.35927
Q5VUB5	FAM171A1	-0.522721	4.01868	-2.12562	0.0731293	0.70727	-4.36254
Q9BTX1	NDC1	-0.293841	4.04707	-2.75449	0.0297587	0.594802	-4.38885
Q9H063	MAF1	0.532188	4.01647	2.53878	0.0403756	0.636743	-4.39011
Q7RTV0	PHF5A	0.101643	4.05778	3.54973	0.010149	0.467395	-4.39086
Q8NBX0	SCCPDH	-0.138855	4.05686	-3.1608	0.0169929	0.523444	-4.3938
Q6PHR2	ULK3	-0.25801	4.05204	-2.54425	0.0400622	0.636743	-4.39577
P19823	ITIH2	0.45258	4.02869	2.83816	0.0264723	0.583875	-4.3979
Q7Z736	PLEKHH3	-0.415036	4.03761	-2.20201	0.0654848	0.695666	-4.39831
Q96BP2	CHCHD1	-0.293263	4.04718	-3.07311	0.0191431	0.541348	-4.40173
Q9NRX4	PHPT1	0.170691	4.05565	3.01465	0.0207377	0.557598	-4.41576
Q8N5C8	TAB3	-0.411189	4.03486	-2.32546	0.0548056	0.681701	-4.41602
P54652	HSPA2	-0.24364	4.05114	-3.03017	0.0203007	0.550984	-4.41612
O95789	ZMYM6	-0.341124	4.04475	-2.39309	0.0497289	0.681701	-4.42067
Q14568	HSP90AA2P	0.144317	4.0565	4.30255	0.00399038	0.342066	-4.42361
P02545	LMNA	0.0732934	4.05838	3.62928	0.00915859	0.445478	-4.42522
Q9HAT8	PELI2	-0.327914	4.04592	-2.43088	0.0471053	0.681701	-4.4261
Q96BY9	SARAF	-0.552906	4.00617	-2.22881	0.0629985	0.688049	-4.42769
O15417	TNRC18	-0.494797	4.02292	-2.38291	0.0504608	0.681701	-4.43202
Q14444	CAPRIN1	0.101928	4.05769	3.70329	0.00833119	0.428605	-4.44063
O60512	B4GALT3	0.502876	4.01952	2.28604	0.0580073	0.683151	-4.44105
Q5SSJ5	HP1BP3	-0.282454	4.04782	-3.15633	0.0170958	0.523444	-4.44157
Q9P021	CRIPT	-0.282281	4.04808	-3.20225	0.0160682	0.523444	-4.44437
P15923	TCF3	-0.385598	4.04021	-2.29457	0.0572981	0.682933	-4.44539
P05026	ATP1B1	-0.132717	4.05696	-3.21884	0.0157132	0.523444	-4.45357
Q6UX07	DHRS13	-0.364435	4.04059	-2.40066	0.0491915	0.681701	-4.45792
O15120	AGPAT2	-0.476512	4.02342	-2.57923	0.0381175	0.631016	-4.46032
Q9H0R4	HDHD2	0.211942	4.0539	2.74136	0.0303126	0.594802	-4.47394
A6NMY6	ANXA2P2	0.0644137	4.05848	3.74552	0.00789591	0.417029	-4.47737
Q9BQ61	TRIR	0.155299	4.05606	3.12631	0.017806	0.528894	-4.48026
Q17R89	ARHGAP44	0.655103	3.98304	2.05174	0.0813786	0.714684	-4.48556
Q9NXE4	SMPD4	-0.273435	4.04916	-2.65746	0.0341174	0.613861	-4.4883
Q03154	ACY1	-0.193163	4.05544	-2.65727	0.0341266	0.613861	-4.48903
Q96FF9	CDCA5	-0.34146	4.04187	-2.70952	0.031701	0.608576	-4.50133
Q9NVA1	UQCC1	-0.220858	4.05266	-2.81337	0.0274041	0.590084	-4.51985
Q3L8U1	CHD9	0.685652	3.98238	2.10907	0.0749016	0.709494	-4.52039
Q8TCD5	NT5C	0.279869	4.04819	2.99394	0.021336	0.563192	-4.52198
P20742	PZP	0.203562	4.05415	2.74306	0.0302405	0.594802	-4.52388
Q3KQU3	MAP7D1	-0.169251	4.05565	-2.93319	0.0232001	0.57671	-4.52575
Q9BW30	TPPP3	0.416702	4.03544	2.16944	0.0686399	0.70727	-4.53926
Q9H8M7	MINDY3	-0.142608	4.05702	-2.87522	0.0251414	0.583123	-4.54126
P31930	UQCRC1	-0.103999	4.05761	-3.68144	0.00856661	0.436293	-4.54147
O43776	NARS1	0.108634	4.05752	3.53687	0.0103199	0.467799	-4.54234
Q96NH3	TBC1D32	-0.4672	4.02662	-2.1254	0.0731527	0.70727	-4.54361
Q9Y592	CEP83	0.333363	4.0459	2.22576	0.0632772	0.689125	-4.5465
O75427	LRCH4	-0.342289	4.0444	-2.23443	0.0624902	0.68714	-4.54838
Q9NW07	ZNF358	-0.423392	4.03622	-2.03366	0.0835353	0.714684	-4.54913
Q9UHF7	TRPS1	-0.284376	4.04877	-2.47366	0.0443076	0.664844	-4.55439
Q58EX2	SDK2	-0.3512	4.04349	-2.2105	0.0646869	0.694184	-4.55852
Q9NX31	OSER1	0.431475	4.03711	1.94797	0.0945559	0.72502	-4.57267
Q9GZN7	ROGDI	-0.453228	4.02887	-2.23407	0.0625226	0.68714	-4.57696
Q9Y3R5	DOP1B	0.364063	4.04215	2.17557	0.0680352	0.706781	-4.58848
Q9HBE1	PATZ1	-0.277524	4.04829	-3.08427	0.018854	0.537367	-4.59518
P23528	CFL1	0.105195	4.05761	4.21497	0.00442859	0.34543	-4.59577
Q9NXK8	FBXL12	-0.252475	4.0514	-2.4765	0.0441284	0.664458	-4.59693
Q13586	STIM1	-0.207235	4.05392	-2.6632	0.0338416	0.613861	-4.59708
Q8IZ40	RCOR2	0.228835	4.05216	2.76754	0.0292192	0.594802	-4.6006
Q5J8M3	EMC4	-0.22677	4.0519	-2.89826	0.0243499	0.580777	-4.60328
Q8N9Q2	SREK1IP1	-0.272051	4.05051	-2.34757	0.0530897	0.681701	-4.60371
Q9Y4G2	PLEKHM1	0.467242	4.0222	2.07955	0.0781694	0.710842	-4.60409
Q15031	LARS2	-0.134339	4.0568	-3.12217	0.0179063	0.529122	-4.60482
Q8IYL3	C1orf174	-0.380613	4.03664	-2.66489	0.0337607	0.613861	-4.61285
Q96L58	B3GALT6	-0.281143	4.04836	-2.47486	0.0442318	0.664844	-4.62176
Q9H9L3	ISG20L2	-0.254101	4.0504	-2.63605	0.0351664	0.613861	-4.62221
Q96IQ9	ZNF414	-0.539828	4.00791	-2.13621	0.0720177	0.70727	-4.62359
Q5VWZ2	LYPLAL1	0.259503	4.04941	2.84135	0.0263546	0.583875	-4.62476
Q969X5	ERGIC1	-0.198752	4.05371	-2.97105	0.0220188	0.564055	-4.63706
Q9Y3Q8	TSC22D4	0.202272	4.05428	2.61765	0.0360947	0.618461	-4.63807
Q96S94	CCNL2	-0.402501	4.03196	-2.29406	0.0573409	0.682933	-4.64458
Q9UKB3	DNAJC12	-0.368004	4.03818	-2.54484	0.0400287	0.636743	-4.64526
Q69YH5	CDCA2	-0.258175	4.05083	-2.40952	0.0485698	0.681701	-4.6488
Q96PV7	FAM193B	-0.407068	4.03432	-2.10594	0.0752411	0.709494	-4.65468
O14593	RFXANK	-0.537707	4.00417	-1.91344	0.0993919	0.734452	-4.65666
P54792	DVL1P1	0.340793	4.04258	2.31097	0.0559605	0.682933	-4.65729
Q9NW68	BSDC1	-0.219564	4.05254	-2.84069	0.0263792	0.583875	-4.65787
Q8NI37	PPTC7	-0.315069	4.04614	-2.28069	0.0584562	0.683151	-4.65821
O75487	GPC4	-0.308653	4.04559	-2.32905	0.0545228	0.681701	-4.6633
P22695	UQCRC2	-0.154202	4.05584	-3.38657	0.0125652	0.491541	-4.66669
O00257	CBX4	-0.347672	4.04109	-2.35511	0.0525172	0.681701	-4.66862
Q96PC5	MIA2	-0.224688	4.05254	-2.57144	0.0385418	0.634726	-4.66877
Q719H9	KCTD1	0.274416	4.04805	2.56578	0.0388534	0.636743	-4.67576
Q9UNA1	ARHGAP26	0.483245	4.02253	1.99798	0.0879596	0.718624	-4.67619
Q17RY0	CPEB4	0.425124	4.0283	2.27551	0.0588943	0.683151	-4.67961
Q8WVL7	ANKRD49	0.362108	4.03954	2.21932	0.0638678	0.69121	-4.6807
Q5EBL4	RILPL1	0.29828	4.04722	2.29697	0.0571009	0.682933	-4.68247
Q10469	MGAT2	-0.209398	4.05316	-2.79084	0.028281	0.594802	-4.6915
Q4G0J3	LARP7	-0.148963	4.05647	-2.83456	0.0266052	0.583875	-4.69445
O95822	MLYCD	-0.24146	4.05298	-2.30316	0.0565941	0.682933	-4.70241
Q9NVI7	ATAD3A	-0.117962	4.05721	-3.41305	0.012134	0.4879	-4.70313
P55198	MLLT6	0.405865	4.03653	1.95803	0.09319	0.72127	-4.70684
Q86UA1	PRPF39	0.165688	4.05611	2.64787	0.0345832	0.613861	-4.70973
A0JLT2	MED19	-0.460071	4.02405	-2.22019	0.0637873	0.69121	-4.71358
O76021	RSL1D1	-0.07654	4.05826	-3.5085	0.0107078	0.473001	-4.71635
Q7L3B6	CDC37L1	0.27857	4.04995	2.23178	0.0627294	0.687483	-4.71849
Q8IWE5	PLEKHM2	0.356451	4.03953	2.17195	0.068392	0.70727	-4.72548
Q92845	KIFAP3	0.204015	4.05473	2.42264	0.0476649	0.681701	-4.7256
Q96BU1	S100PBP	-0.478868	4.0199	-1.90506	0.100602	0.735313	-4.72832
P46734	MAP2K3	0.156979	4.05624	2.74143	0.0303096	0.594802	-4.72931
Q96EP5	DAZAP1	-0.112049	4.05734	-3.49151	0.0109477	0.475044	-4.73052
O95297	MPZL1	-0.194298	4.05397	-2.76481	0.0293313	0.594802	-4.73244
P01137	TGFB1	0.403094	4.03295	2.21014	0.0647201	0.694184	-4.73466
P52429	DGKE	0.448573	4.02732	1.93612	0.0961882	0.726718	-4.73576
Q9BSY9	DESI2	-0.34188	4.04148	-2.39865	0.0493332	0.681701	-4.73832
P11926	ODC1	-0.614157	3.98527	-1.88418	0.103681	0.741874	-4.73861
Q8NE86	MCU	-0.175725	4.05516	-2.7427	0.0302558	0.594802	-4.74402
P10588	NR2F6	0.311643	4.04669	2.1548	0.0701088	0.70727	-4.74409
P11117	ACP2	-0.170187	4.05537	-2.80261	0.0278192	0.593449	-4.7445
P57768	SNX16	0.476241	4.02308	1.89157	0.102581	0.738275	-4.74633
P78337	PITX1	-0.361242	4.03976	-2.09546	0.0763903	0.709766	-4.75039
P62070	RRAS2	-0.213656	4.05288	-2.58576	0.0377655	0.630007	-4.75119
Q9UN30	SCML1	0.583746	3.99372	2.09516	0.0764237	0.709766	-4.75397
P49116	NR2C2	-0.320307	4.04558	-2.09995	0.0758962	0.709766	-4.7552
Q9UEY8	ADD3	0.151343	4.05622	2.8466	0.0261625	0.583123	-4.75697
O96005	CLPTM1	-0.213146	4.05266	-2.90376	0.0241647	0.579552	-4.75816
Q14624	ITIH4	0.594645	4.00193	2.2484	0.0612422	0.68714	-4.76104
Q9NQR1	KMT5A	-0.741012	3.95884	-1.89027	0.102774	0.7387	-4.76273
O95295	SNAPIN	0.350522	4.04119	2.90909	0.0239871	0.578855	-4.76412
Q86SK9	SCD5	-0.437183	4.02689	-2.20503	0.0652002	0.694184	-4.77007
Q6UB99	ANKRD11	-0.282954	4.05063	-2.08369	0.0777023	0.710842	-4.7703
Q66LE6	PPP2R2D	-0.210366	4.05383	-2.44976	0.0458488	0.67625	-4.77202
Q92834	RPGR	-0.481581	4.02109	-1.9209	0.0983275	0.732633	-4.7726
Q9Y680	FKBP7	0.207685	4.0533	2.6456	0.0346941	0.613861	-4.7846
P17096	HMGA1	-0.353341	4.04018	-2.97844	0.021796	0.564055	-4.78553
Q9H446	RWDD1	0.297846	4.0462	2.84853	0.0260925	0.583123	-4.7924
P49023	PXN	-0.220488	4.05319	-2.40245	0.0490651	0.681701	-4.79249
Q9UHA4	LAMTOR3	0.184263	4.05444	3.15574	0.0171096	0.523444	-4.79412
Q8N584	TTC39C	-0.222831	4.053	-2.40212	0.0490884	0.681701	-4.79479
O15131	KPNA5	0.214397	4.05382	2.36494	0.05178	0.681701	-4.80266
P08574	CYC1	-0.167118	4.05522	-3.29958	0.014103	0.506655	-4.81037
Q96CN4	EVI5L	0.341368	4.04241	2.01984	0.085222	0.714684	-4.8175
Q86TJ2	TADA2B	-0.373143	4.03705	-2.24553	0.0614969	0.68714	-4.81846
Q14849	STARD3	0.563666	3.99844	2.02775	0.0842516	0.714684	-4.82163
Q92556	ELMO1	0.448838	4.02612	1.81078	0.115251	0.748078	-4.82429
Q16891	IMMT	-0.0831546	4.05814	-3.29429	0.0142028	0.508132	-4.83254
Q5SRE7	PHYHD1	0.377273	4.03475	2.24887	0.061201	0.68714	-4.83361
P49917	LIG4	-0.367503	4.0393	-1.97863	0.0904559	0.719484	-4.8397
P18065	IGFBP2	0.332279	4.04195	2.28511	0.0580852	0.683151	-4.8509
Q5UIP0	RIF1	-0.123488	4.05719	-2.88481	0.0248087	0.583123	-4.85269
Q9H0X4	FAM234A	-0.289373	4.04878	-2.03107	0.0838488	0.714684	-4.85837
Q9NZE8	MRPL35	-0.279167	4.04723	-2.65595	0.0341899	0.613861	-4.86043
Q8NC60	NOA1	-0.209959	4.05328	-2.49193	0.0431657	0.656816	-4.86144
Q99759	MAP3K3	0.188019	4.05523	2.38265	0.0504798	0.681701	-4.86245
Q68DK2	ZFYVE26	0.312881	4.04699	1.94583	0.0948487	0.72502	-4.86602
Q8N142	ADSS1	-0.322294	4.04331	-2.79023	0.0283051	0.594802	-4.86662
P07900	HSP90AA1	0.121091	4.05713	3.94274	0.00616784	0.398516	-4.8677
P34931	HSPA1L	0.168818	4.05559	4.28157	0.00409084	0.343786	-4.87191
Q8N0X4	CLYBL	-0.301332	4.04515	-2.201	0.0655803	0.69572	-4.88088
C9J7I0	UMAD1	0.65065	3.96845	1.84333	0.109973	0.743273	-4.88099
P53985	SLC16A1	0.0752531	4.05826	3.4238	0.0119635	0.4879	-4.88187
Q6UXD5	SEZ6L2	0.378032	4.03672	2.00809	0.0866832	0.718624	-4.88238
Q8NFY9	KBTBD8	-0.371116	4.03724	-2.10717	0.0751079	0.709494	-4.88334
P53671	LIMK2	0.421121	4.02726	1.9249	0.0977605	0.731016	-4.88367
P41236	PPP1R2	0.268444	4.04748	2.52489	0.0411824	0.63811	-4.88412
Q96HR3	MED30	0.231149	4.05144	2.6354	0.0351985	0.613861	-4.8859
Q8TAA9	VANGL1	-0.251085	4.05082	-2.21787	0.0640021	0.691798	-4.89004
Q9H813	PACC1	0.20941	4.05348	2.36041	0.0521185	0.681701	-4.891
Q9NYR9	NKIRAS2	0.199328	4.05363	2.55715	0.0393335	0.636743	-4.89186
Q8IXI2	RHOT1	-0.159376	4.05615	-2.54158	0.040215	0.636743	-4.89214
P82930	MRPS34	-0.198782	4.05347	-2.84972	0.0260494	0.583123	-4.89277
Q9NYZ1	TVP23B	-0.310742	4.04345	-2.37533	0.0510132	0.681701	-4.893
Q96NT0	CCDC115	0.415431	4.03008	2.24524	0.0615224	0.68714	-4.89419
Q9NUL7	DDX28	-0.194612	4.0545	-2.38874	0.0500399	0.681701	-4.9007
Q9UJ14	GGT7	-0.269669	4.04853	-2.20957	0.0647733	0.694184	-4.9063
Q9BYG3	NIFK	-0.141062	4.05638	-2.91372	0.0238338	0.578855	-4.9147
O75880	SCO1	-0.13915	4.05648	-2.91801	0.0236924	0.578855	-4.91622
P98173	FAM3A	-0.261027	4.04911	-2.24127	0.0618763	0.68714	-4.92645
Q13889	GTF2H3	-0.30596	4.04504	-2.17119	0.0684665	0.70727	-4.92737
O60739	EIF1B	0.133322	4.0566	3.41426	0.0121147	0.4879	-4.92768
P30260	CDC27	-0.156478	4.05588	-2.66832	0.0335979	0.613861	-4.92798
P61326	MAGOH	0.156615	4.0557	3.34164	0.0133356	0.498158	-4.93123
P61758	VBP1	0.0587274	4.05857	3.31511	0.0138141	0.50043	-4.94144
Q93063	EXT2	-0.24941	4.05126	-2.12168	0.0735474	0.70727	-4.94425
Q9NQX7	ITM2C	-0.226372	4.05224	-2.26612	0.0596971	0.683151	-4.94482
Q9NQT4	EXOSC5	0.102367	4.05777	2.92966	0.0233135	0.57671	-4.94491
O43150	ASAP2	0.30863	4.04402	2.07951	0.0781738	0.710842	-4.95136
P35580	MYH10	0.0601585	4.05856	3.27517	0.0145702	0.51554	-4.95213
P02749	APOH	0.385652	4.03457	2.67097	0.033472	0.613861	-4.95218
P0C7P0	CISD3	0.315752	4.04361	2.11241	0.0745401	0.709275	-4.95334
Q9Y217	MTMR6	-0.188754	4.05443	-2.47016	0.0445297	0.664847	-4.95652
Q7Z4I7	LIMS2	0.260861	4.04915	2.89003	0.0246296	0.583123	-4.9585
Q9HD67	MYO10	0.440583	4.02322	1.96843	0.0917994	0.719484	-4.95876
O14613	CDC42EP2	0.440628	4.02356	1.97788	0.0905534	0.719484	-4.9604
Q6F5E8	CARMIL2	-0.175134	4.05525	-2.47204	0.0444106	0.664847	-4.96212
O14641	DVL2	-0.170444	4.05518	-2.61079	0.0364479	0.618545	-4.96571
Q9H6H4	REEP4	-0.349401	4.03799	-2.07269	0.0789487	0.712503	-4.96827
Q96MX3	ZNF48	-0.541626	3.99937	-1.97911	0.0903927	0.719484	-4.97221
Q6NXR4	TTI2	0.229239	4.05122	2.41741	0.0480238	0.681701	-4.98212
P02458	COL2A1	0.599789	3.98246	1.7429	0.12706	0.756317	-4.98299
P0DJD1	RGPD2	-0.198816	4.05309	-2.68478	0.0328262	0.613861	-4.98925
Q9BW92	TARS2	-0.133585	4.05663	-2.87755	0.02506	0.583123	-4.99316
Q96SZ6	CDK5RAP1	-0.245976	4.05	-2.29591	0.0571878	0.682933	-4.99375
Q9UKN5	PRDM4	0.363762	4.03984	1.64912	0.145295	0.779079	-4.99597
Q9H5X1	CIAO2A	0.352008	4.036	2.22742	0.0631254	0.688337	-4.99723
P55060	CSE1L	0.059661	4.05849	3.55837	0.0100361	0.467395	-4.99771
Q9UHY7	ENOPH1	-0.0991712	4.05779	-2.97688	0.0218429	0.564055	-4.99856
Q96Q07	BTBD9	-0.419935	4.02822	-1.79856	0.117296	0.748078	-4.99874
P52789	HK2	0.09356	4.0579	3.06163	0.0194455	0.541348	-5.00005
Q6ZNA5	FRRS1	-0.34872	4.03955	-1.8991	0.101472	0.736835	-5.00081
Q14119	VEZF1	-0.360409	4.03841	-1.80048	0.116971	0.748078	-5.00227
P10301	RRAS	0.275409	4.04684	2.68629	0.032756	0.613861	-5.00613
Q6PEW1	ZCCHC12	-0.242621	4.05015	-2.2778	0.0587003	0.683151	-5.01011
Q05469	LIPE	-0.316409	4.04633	-1.74985	0.125799	0.756069	-5.01082
Q9NXF7	DCAF16	-0.520909	4.01431	-2.33328	0.054192	0.681701	-5.01102
O00192	ARVCF	0.331051	4.04213	1.85248	0.108532	0.743273	-5.01408
Q8TEQ8	PIGO	-0.3629	4.03486	-2.09304	0.0766587	0.709766	-5.01581
O94966	USP19	0.113395	4.05759	2.7124	0.0315728	0.607461	-5.0198
P42336	PIK3CA	-0.765119	3.92646	-1.7479	0.12615	0.756069	-5.01988
Q86YZ3	HRNR	0.73668	3.91893	1.4957	0.180532	0.800017	-5.02033
P0DPB3	SCHIP1	-0.347502	4.03918	-1.8927	0.102413	0.738275	-5.02162
Q9NRG7	SDR39U1	-0.218044	4.05241	-2.32024	0.0552188	0.681701	-5.02423
Q9NUI1	DECR2	-0.219344	4.05365	-2.09024	0.07697	0.709766	-5.02477
Q9NSG2	C1orf112	0.227778	4.05176	2.24286	0.0617346	0.68714	-5.03036
P63000	RAC1	-0.0803005	4.05814	-3.23999	0.0152731	0.520609	-5.03205
Q9NY35	CLDND1	0.22627	4.05265	2.12197	0.0735168	0.70727	-5.03433
Q9BVQ7	SPATA5L1	0.214505	4.05253	2.36511	0.0517677	0.681701	-5.03507
Q9GZN1	ACTR6	0.157492	4.05576	2.56018	0.0391639	0.636743	-5.03536
Q14106	TOB2	0.395827	4.03007	1.89316	0.102346	0.738275	-5.03745
Q13829	TNFAIP1	-0.285264	4.04546	-2.20577	0.0651303	0.694184	-5.0395
P09001	MRPL3	-0.166794	4.05507	-2.77843	0.0287765	0.594802	-5.04164
O14975	SLC27A2	-0.305836	4.04432	-1.92301	0.0980282	0.731889	-5.042
P11532	DMD	0.140708	4.05717	2.39945	0.0492766	0.681701	-5.04362
O14678	ABCD4	-0.702583	3.91522	-1.52035	0.174382	0.794717	-5.04775
Q86WG5	SBF2	0.386117	4.03219	2.02823	0.0841934	0.714684	-5.05052
O14964	HGS	0.089725	4.05812	2.85672	0.0257966	0.583123	-5.05189
Q7RTN6	STRADA	-0.409698	4.02798	-1.76031	0.123924	0.756069	-5.05247
O95870	ABHD16A	-0.238043	4.05151	-2.08637	0.0774016	0.710842	-5.05419
Q8TDN4	CABLES1	0.333238	4.03926	1.94172	0.0954139	0.725243	-5.05871
Q8N2G8	GHDC	-0.321158	4.04115	-2.14053	0.07157	0.70727	-5.06344
Q14681	KCTD2	0.33524	4.039	1.9107	0.0997863	0.734452	-5.06414
O60613	SELENOF	0.231429	4.051	2.4625	0.0450203	0.669735	-5.06829
Q06481	APLP2	0.156879	4.05622	2.391	0.0498777	0.681701	-5.06958
P0DPB6	POLR1D	0.11322	4.0573	2.9274	0.0233865	0.576868	-5.07154
Q96EK4	THAP11	0.192333	4.05401	2.32356	0.0549552	0.681701	-5.07317
Q7Z7A4	PXK	-0.430555	4.02372	-2.0679	0.0794978	0.712503	-5.07558
P62318	SNRPD3	0.170569	4.05512	3.65838	0.00882295	0.443142	-5.07786
Q56NI9	ESCO2	-0.457581	4.01563	-1.64848	0.145427	0.779079	-5.07883
P21912	SDHB	-0.113914	4.05721	-3.09513	0.018577	0.537367	-5.08147
Q96HI0	SENP5	0.344994	4.0396	1.76829	0.122513	0.753926	-5.0823
P07099	EPHX1	-0.130122	4.05674	-2.78137	0.0286585	0.594802	-5.0829
Q9BQD7	ANTKMT	-0.355846	4.03602	-1.69558	0.135969	0.768921	-5.08703
Q99766	DMAC2L	0.562584	4.00147	2.03792	0.0830217	0.714684	-5.09285
Q86UD0	SAPCD2	-0.434825	4.02113	-1.96823	0.091826	0.719484	-5.09521
P17302	GJA1	-0.258098	4.04831	-2.23559	0.0623857	0.68714	-5.09542
Q9HA65	TBC1D17	-0.296125	4.04367	-2.05836	0.0806032	0.714684	-5.09618
Q15561	TEAD4	0.385683	4.03398	1.5192	0.174665	0.794717	-5.09764
Q12962	TAF10	-0.213974	4.05229	-2.26573	0.0597304	0.683151	-5.09774
Q9BSF8	BTBD10	0.441148	4.01443	1.67511	0.140005	0.773626	-5.09848
Q9UI09	NDUFA12	-0.166724	4.05543	-2.40782	0.0486883	0.681701	-5.09892
Q6P1R3	MSANTD2	0.271883	4.04907	1.87435	0.105162	0.743273	-5.099
Q13615	MTMR3	-0.20079	4.05405	-2.15748	0.0698373	0.70727	-5.09927
P29372	MPG	-0.175371	4.05452	-2.60025	0.0369968	0.620772	-5.10087
Q13191	CBLB	0.659023	3.97057	1.7548	0.124908	0.756069	-5.10514
O75582	RPS6KA5	0.1956	4.05514	2.06609	0.079706	0.712503	-5.10545
Q86WX3	RPS19BP1	-0.264532	4.04768	-2.39759	0.0494086	0.681701	-5.11027
Q8NBI6	XXYLT1	0.233666	4.05145	2.06569	0.0797528	0.712503	-5.11078
P43007	SLC1A4	-0.312782	4.04253	-1.92525	0.0977109	0.731016	-5.11226
Q86X29	LSR	-0.178389	4.05524	-2.24611	0.0614456	0.68714	-5.11231
Q8NCN4	RNF169	-0.237105	4.05159	-1.98926	0.0890755	0.719484	-5.11234
O14773	TPP1	0.173423	4.05481	2.52583	0.0411273	0.63811	-5.11255
P61981	YWHAG	-0.13583	4.05651	-3.54059	0.0102701	0.467799	-5.11309
Q8N4A0	GALNT4	0.288718	4.04534	2.60222	0.0368934	0.620772	-5.11433
Q8IZQ5	SELENOH	-0.223076	4.0521	-2.15767	0.0698179	0.70727	-5.11588
Q96B01	RAD51AP1	-0.181604	4.0547	-2.29253	0.0574669	0.682933	-5.11831
Q96JN0	LCOR	-0.304516	4.04346	-1.94047	0.0955864	0.725317	-5.1234
Q08999	RBL2	-0.352158	4.03687	-1.70006	0.135101	0.766016	-5.12348
Q9H792	PEAK1	-0.234412	4.05223	-1.9449	0.094976	0.72502	-5.12391
Q5H8A4	PIGG	-0.23321	4.0508	-2.13189	0.0724698	0.70727	-5.1289
Q8IY31	IFT20	0.246917	4.0501	2.02452	0.0846474	0.714684	-5.13008
Q14678	KANK1	-0.267596	4.04796	-1.9997	0.0877411	0.718624	-5.13141
Q6ZWT7	MBOAT2	-0.320665	4.0409	-1.99695	0.0880907	0.718624	-5.13147
Q3ZCQ8	TIMM50	-0.132789	4.05651	-2.97587	0.0218731	0.564055	-5.13394
Q5JTV8	TOR1AIP1	-0.197302	4.05306	-2.51924	0.0415159	0.641865	-5.13488
O75886	STAM2	0.136561	4.05699	2.41484	0.0482007	0.681701	-5.13748
Q9Y625	GPC6	-0.342184	4.03808	-1.87881	0.104487	0.743273	-5.13808
Q9UNN8	PROCR	-0.161519	4.05557	-2.43788	0.0466354	0.681701	-5.13897
Q9UPT6	MAPK8IP3	0.183234	4.05404	2.75827	0.0296015	0.594802	-5.14013
Q9H0A8	COMMD4	0.118085	4.05718	2.74671	0.0300858	0.594802	-5.14031
P32780	GTF2H1	-0.225826	4.05217	-2.03766	0.0830524	0.714684	-5.14351
Q9UEU0	VTI1B	-0.175665	4.05476	-2.38399	0.0503825	0.681701	-5.14854
P54098	POLG	-0.145619	4.05656	-2.39133	0.0498544	0.681701	-5.14895
O94992	HEXIM1	0.140831	4.05625	2.73746	0.0304791	0.594802	-5.15276
Q9NYV4	CDK12	-0.219245	4.05182	-2.30388	0.0565353	0.682933	-5.15284
Q9P246	STIM2	-0.227072	4.05183	-2.03615	0.0832344	0.714684	-5.15303
P01023	A2M	0.345451	4.04082	2.85036	0.0260259	0.583123	-5.15378
Q9H633	RPP21	0.218905	4.05217	2.17496	0.0680953	0.706781	-5.15429
Q7Z3V4	UBE3B	0.382627	4.03082	1.62663	0.150022	0.784828	-5.15451
Q96T88	UHRF1	0.11057	4.05762	2.62248	0.0358488	0.618284	-5.15467
O15212	PFDN6	0.115413	4.05717	2.98876	0.0214884	0.564055	-5.15509
Q9Y3E1	HDGFL3	0.326775	4.03965	2.34142	0.053561	0.681701	-5.15571
Q5VT52	RPRD2	-0.127679	4.05735	-2.42253	0.0476727	0.681701	-5.15594
P57078	RIPK4	0.251385	4.0527	1.73388	0.128713	0.757408	-5.15674
Q9NRA8	EIF4ENIF1	-0.143336	4.05664	-2.38725	0.0501472	0.681701	-5.15842
P10909	CLU	0.331206	4.03882	2.02233	0.0849158	0.714684	-5.15904
Q96JK2	DCAF5	-0.20746	4.05403	-2.00373	0.0872308	0.718624	-5.15906
Q8N0Z3	SPICE1	-0.327816	4.04045	-1.76775	0.122607	0.753926	-5.16547
Q8N5W9	RFLNB	0.339081	4.03878	2.2492	0.061172	0.68714	-5.16707
Q70Z53	FRA10AC1	0.217325	4.05236	2.13977	0.071648	0.70727	-5.16742
A0FGR8	ESYT2	-0.144445	4.0565	-2.41936	0.0478898	0.681701	-5.16924
Q5T9S5	CCDC18	-0.200871	4.05371	-2.12166	0.0735501	0.70727	-5.16968
Q8WXA3	RUFY2	-0.266031	4.04958	-1.78186	0.120147	0.752091	-5.17314
Q9P031	CCDC59	-0.167445	4.05537	-2.31715	0.0554648	0.681701	-5.17445
Q6NZI2	CAVIN1	-0.575103	3.97259	-1.56854	0.162914	0.788876	-5.17801
O60361	NME2P1	0.110451	4.05738	3.86125	0.00682565	0.407562	-5.17876
Q8N5I2	ARRDC1	0.226502	4.05236	1.95964	0.0929738	0.72127	-5.17971
Q9Y624	F11R	-0.158813	4.05553	-2.52816	0.040991	0.63811	-5.1799
O60503	ADCY9	-0.402097	4.02641	-1.53754	0.170209	0.794717	-5.18151
Q5TEU4	NDUFAF5	0.326681	4.03981	2.00597	0.0869482	0.718624	-5.1816
P02768	ALB	0.463247	4.02992	3.62979	0.00915254	0.445478	-5.18279
Q96CP6	GRAMD1A	-0.275611	4.04774	-1.79829	0.117342	0.748078	-5.18778
Q96J42	TXNDC15	-0.3289	4.03844	-1.83718	0.110952	0.74409	-5.18796
Q9UPR0	PLCL2	0.275738	4.04818	1.74708	0.126299	0.756069	-5.19047
Q9HB21	PLEKHA1	0.176648	4.05576	2.09061	0.0769289	0.709766	-5.19162
Q96K80	ZC3H10	0.253695	4.05012	1.84509	0.109694	0.743273	-5.19296
Q9H116	GZF1	-0.476085	4.003	-1.42842	0.198341	0.814877	-5.19455
P45877	PPIC	0.272429	4.0466	2.03218	0.0837139	0.714684	-5.1992
Q9Y4W6	AFG3L2	-0.134487	4.05652	-2.64232	0.0348555	0.613861	-5.19985
O95677	EYA4	-0.413313	4.0253	-1.66529	0.141983	0.777536	-5.20001
Q8ND56	LSM14A	-0.242461	4.04997	-2.71834	0.03131	0.603746	-5.20034
Q0VG06	FAAP100	0.213762	4.05371	1.93295	0.0966306	0.727289	-5.20195
Q9UL33	TRAPPC2L	0.18269	4.05409	2.65935	0.0340261	0.613861	-5.20321
Q96ME7	ZNF512	-0.752596	3.88547	-1.66043	0.142971	0.778693	-5.20414
Q7L7X3	TAOK1	0.12142	4.05753	2.40901	0.0486059	0.681701	-5.20526
Q96NB1	FOPNL	-0.285512	4.04572	-1.94671	0.094728	0.72502	-5.20634
Q9Y3D7	PAM16	-0.217882	4.05136	-2.42821	0.047286	0.681701	-5.20659
Q9H5Z1	DHX35	0.210256	4.05362	1.97948	0.0903443	0.719484	-5.20832
Q96SK2	TMEM209	-0.284901	4.04474	-2.08433	0.0776298	0.710842	-5.21156
Q8IZU2	WDR17	0.370521	4.03456	1.34037	0.224041	0.823472	-5.2126
Q58A45	PAN3	0.262098	4.0487	1.86249	0.106977	0.743273	-5.21376
Q8IWU2	LMTK2	-0.31813	4.04033	-1.7736	0.121582	0.753926	-5.21843
Q6NUM9	RETSAT	-0.371049	4.03078	-2.03197	0.0837389	0.714684	-5.21904
P09669	COX6C	-0.196733	4.05342	-3.18693	0.0164034	0.523444	-5.21971
Q5SRD1	TIMM23B	-0.268656	4.0479	-2.7616	0.0294635	0.594802	-5.21991
Q14643	ITPR1	-0.329379	4.0399	-1.56663	0.163354	0.790191	-5.22007
Q9UGC7	MTRF1L	-0.195693	4.05374	-2.15357	0.0702331	0.70727	-5.22114
Q9NXA8	SIRT5	0.294017	4.04341	2.13777	0.0718555	0.70727	-5.22472
Q6DD88	ATL3	-0.228048	4.05042	-2.40214	0.0490869	0.681701	-5.22506
Q00059	TFAM	-0.178099	4.05418	-2.93052	0.0232859	0.57671	-5.22513
P23284	PPIB	0.0571876	4.0585	3.63488	0.00909298	0.445478	-5.227
Q9Y679	AUP1	-0.170665	4.05502	-2.32798	0.0546066	0.681701	-5.2277
Q9HAH7	FBRS	0.169176	4.05533	2.23634	0.0623177	0.68714	-5.22817
P62826	RAN	0.058651	4.05848	3.91396	0.00639187	0.407562	-5.23207
O75461	E2F6	0.313996	4.04164	1.6733	0.140367	0.773626	-5.23246
O15258	RER1	-0.223151	4.05095	-2.55219	0.0396118	0.636743	-5.23405
Q9C0B5	ZDHHC5	-0.3295	4.0387	-1.8349	0.111316	0.745381	-5.23529
P0CB38	PABPC4L	0.293657	4.04548	2.94618	0.0227875	0.56857	-5.23798
Q969S2	NEIL2	-0.686724	3.93434	-1.59205	0.157576	0.787288	-5.23936
P61371	ISL1	-0.566767	3.9963	-1.87577	0.104947	0.743273	-5.23995
Q8IWU5	SULF2	0.573052	3.96636	1.409	0.203771	0.815627	-5.24004
Q6ZVD8	PHLPP2	-0.360724	4.03106	-1.53117	0.171743	0.794717	-5.24008
Q96HR8	NAF1	-0.217231	4.05135	-2.35611	0.0524415	0.681701	-5.24067
Q8WVT3	TRAPPC12	-0.129089	4.05729	-2.32924	0.0545085	0.681701	-5.24487
Q05BQ5	MBTD1	0.300727	4.04353	1.91555	0.09909	0.734452	-5.24494
Q13163	MAP2K5	-0.256595	4.04894	-1.81162	0.115112	0.748078	-5.24751
P52569	SLC7A2	-0.227024	4.05124	-2.03498	0.0833761	0.714684	-5.24756
Q15172	PPP2R5A	-0.244396	4.05046	-1.86605	0.106429	0.743273	-5.2478
Q6AZZ1	TRIM68	0.254151	4.05006	1.73379	0.128731	0.757408	-5.251
Q9H6X2	ANTXR1	0.26591	4.04727	2.03725	0.0831025	0.714684	-5.25274
P41002	CCNF	0.556877	3.96917	1.41475	0.202151	0.815627	-5.25301
Q15043	SLC39A14	-0.182603	4.05404	-2.30262	0.0566377	0.682933	-5.25529
Q9Y365	STARD10	-0.210075	4.05302	-1.97544	0.0908735	0.719484	-5.25877
P08621	SNRNP70	0.0797551	4.0581	3.18398	0.0164689	0.523444	-5.26532
Q9NPF4	OSGEP	0.183641	4.05375	2.67455	0.0333035	0.613861	-5.26687
P51452	DUSP3	0.176761	4.05432	2.54776	0.0398625	0.636743	-5.2669
Q9NZ45	CISD1	-0.225682	4.05061	-2.40531	0.0488643	0.681701	-5.2688
Q9UBQ0	VPS29	0.139758	4.05617	2.85607	0.0258198	0.583123	-5.27008
Q8IX94	CTAGE4	-0.333917	4.0369	-1.79121	0.118542	0.750793	-5.27271
Q9BW66	CINP	0.336944	4.03811	1.87024	0.105788	0.743273	-5.27526
P30041	PRDX6	0.126426	4.05687	3.72935	0.00805956	0.42036	-5.27532
Q6IN84	MRM1	-0.29338	4.04292	-1.97321	0.0911681	0.719484	-5.27558
P04818	TYMS	-0.0831759	4.05817	-2.78522	0.0285043	0.594802	-5.27566
Q13185	CBX3	0.0780809	4.05814	3.16462	0.0169053	0.523444	-5.27732
Q8WXE1	ATRIP	0.167914	4.05588	2.076	0.078572	0.710842	-5.2782
Q9BZ29	DOCK9	-0.286362	4.04448	-1.81008	0.115368	0.748078	-5.28066
P54826	GAS1	0.421533	4.01772	1.58622	0.158885	0.787288	-5.28076
Q14469	HES1	0.404628	4.0221	1.65939	0.143183	0.778693	-5.28087
Q8WYP5	AHCTF1	-0.271581	4.04612	-1.9553	0.0935588	0.721311	-5.28138
Q9Y576	ASB1	-0.575251	3.9778	-1.60057	0.155683	0.787288	-5.28162
Q9UHB4	NDOR1	0.260495	4.04763	1.94115	0.0954921	0.725243	-5.28213
Q9BTA9	WAC	-0.162309	4.05524	-2.39735	0.0494255	0.681701	-5.28585
Q9GZS1	POLR1E	-0.203581	4.05232	-2.26232	0.0600255	0.684717	-5.29612
Q8N8J7	FAM241A	-0.197061	4.05324	-2.12961	0.0727093	0.70727	-5.29749
Q9H0C8	ILKAP	-0.0919316	4.05787	-2.84688	0.0261525	0.583123	-5.30023
P42684	ABL2	-0.213422	4.05217	-2.03975	0.0828027	0.714684	-5.30038
Q8N3D4	EHBP1L1	-0.295781	4.04204	-1.90402	0.100754	0.735519	-5.30516
Q52LR7	EPC2	0.247095	4.04975	1.7494	0.12588	0.756069	-5.30551
Q9UPW6	SATB2	0.203534	4.05246	2.33839	0.0537948	0.681701	-5.30653
O60671	RAD1	0.182103	4.05394	2.41422	0.0482439	0.681701	-5.30697
Q8IZV5	RDH10	-0.216958	4.05304	-1.82576	0.112793	0.748078	-5.30727
Q9BRF8	CPPED1	0.339877	4.03517	1.93421	0.096454	0.727037	-5.30926
O00411	POLRMT	-0.178843	4.05412	-2.28491	0.0581018	0.683151	-5.31118
O75167	PHACTR2	-0.281701	4.04469	-1.84275	0.110064	0.743273	-5.31176
Q9H3Q1	CDC42EP4	0.265318	4.04667	2.17426	0.0681638	0.706781	-5.3118
Q9NXW2	DNAJB12	-0.215682	4.05137	-2.22227	0.0635966	0.690865	-5.31478
P51687	SUOX	0.161604	4.05553	2.2072	0.0649957	0.694184	-5.31843
Q8WUY8	NAT14	-0.23248	4.05008	-1.97968	0.090319	0.719484	-5.31951
Q8IU85	CAMK1D	-0.360884	4.02948	-1.47133	0.186807	0.805594	-5.32255
Q9BQ87	TBL1Y	0.18525	4.05363	2.42417	0.0475605	0.681701	-5.32442
Q9P2F8	SIPA1L2	0.416778	4.01259	1.50782	0.177483	0.799691	-5.32632
P98174	FGD1	-0.263379	4.04826	-1.66017	0.143023	0.778693	-5.32853
Q9BZI7	UPF3B	-0.300544	4.04171	-2.19053	0.0665801	0.700295	-5.32888
Q71SY5	MED25	-0.331891	4.03541	-1.72251	0.130827	0.758168	-5.33194
Q5VV52	ZNF691	0.68493	3.94239	1.4763	0.185513	0.805098	-5.33378
Q96HN2	AHCYL2	-0.193266	4.05416	-1.94667	0.0947338	0.72502	-5.33462
Q9P0K8	FOXJ2	-0.59159	3.97477	-1.52726	0.172692	0.794717	-5.33521
Q5JSJ4	INTS6L	0.427525	4.01216	1.44843	0.192886	0.812459	-5.33721
Q9H0Z9	RBM38	0.297419	4.04241	1.81922	0.113859	0.748078	-5.33874
Q3SY69	ALDH1L2	-0.154761	4.05664	-2.03954	0.0828271	0.714684	-5.3406
Q9NW13	RBM28	-0.334657	4.03704	-2.25086	0.061026	0.68714	-5.34105
Q9Y265	RUVBL1	0.0692366	4.0583	3.27509	0.0145717	0.51554	-5.34105
P24588	AKAP5	-0.467964	4.00343	-1.57094	0.16236	0.788398	-5.348
P62273	RPS29	0.193479	4.05393	3.47767	0.0111475	0.475044	-5.34862
A2RTX5	TARS3	-0.196657	4.05329	-2.02532	0.0845493	0.714684	-5.34987
O14795	UNC13B	0.171943	4.05577	1.96564	0.092171	0.720882	-5.35033
Q9UJ04	TSPYL4	-0.360322	4.02951	-1.3392	0.2244	0.823472	-5.35221
O60762	DPM1	-0.141983	4.05603	-2.57174	0.0385253	0.634726	-5.35479
Q9NQZ7	ENTPD7	0.4746	4.00123	1.4649	0.188496	0.807507	-5.35877
Q96RP9	GFM1	-0.0867375	4.05802	-2.76388	0.0293695	0.594802	-5.3623
Q5SWA1	PPP1R15B	-0.414956	4.00753	-1.23736	0.257794	0.838459	-5.36404
Q7L9L4	MOB1B	-0.11497	4.05723	-2.53973	0.0403206	0.636743	-5.36438
Q96HY7	DHTKD1	-0.166727	4.05539	-2.09273	0.0766929	0.709766	-5.36593
P21802	FGFR2	-0.303092	4.04046	-1.73185	0.129089	0.757479	-5.36602
P0CG08	GPR89B	-0.246815	4.04848	-2.00753	0.0867533	0.718624	-5.36617
Q9Y6D0	SELENOK	-0.357706	4.03682	-2.43763	0.0466523	0.681701	-5.36722
Q68CL5	TPGS2	0.275176	4.04635	1.64196	0.146784	0.781226	-5.36741
Q92673	SORL1	0.362897	4.0268	1.49416	0.180923	0.800441	-5.3676
Q969S3	ZNF622	0.135127	4.05666	2.31659	0.0555093	0.681701	-5.36816
Q9NS18	GLRX2	0.308161	4.03897	1.8381	0.110805	0.744064	-5.36874
Q9NQS7	INCENP	-0.150228	4.05608	-2.20878	0.0648476	0.694184	-5.37116
Q9BPZ7	MAPKAP1	-0.351907	4.02995	-1.53265	0.171386	0.794717	-5.3722
Q9BSM1	PCGF1	0.253167	4.04799	2.2242	0.0634193	0.689805	-5.37436
Q6P1J9	CDC73	0.104148	4.0575	2.70187	0.0320445	0.612452	-5.37661
Q9BYD6	MRPL1	-0.123008	4.05684	-2.55952	0.039201	0.636743	-5.37731
Q99618	CDCA3	0.176972	4.05494	2.00946	0.0865111	0.718624	-5.37735
Q9Y2W2	WBP11	0.0943031	4.05787	2.64119	0.0349112	0.613861	-5.37795
P54259	ATN1	0.322733	4.03676	1.52004	0.174459	0.794717	-5.37797
Q9UNE7	STUB1	0.0778154	4.05817	2.91088	0.0239275	0.578855	-5.37839
Q96FJ0	STAMBPL1	0.330872	4.03486	1.55449	0.166182	0.793375	-5.38579
Q01973	ROR1	0.329892	4.0344	1.36582	0.216324	0.820512	-5.38999
Q02156	PRKCE	-0.499019	3.98535	-1.22128	0.263443	0.838637	-5.39055
Q8TDB6	DTX3L	-0.409317	4.02059	-1.68821	0.13741	0.77335	-5.39201
Q9H269	VPS16	0.146592	4.05599	2.30739	0.0562502	0.682933	-5.39222
P50747	HLCS	-0.163029	4.05511	-2.26966	0.0593927	0.683151	-5.39246
Q53ET0	CRTC2	-0.221132	4.05077	-1.99585	0.0882303	0.718624	-5.39367
P02774	GC	0.422865	4.02041	2.00206	0.0874421	0.718624	-5.39387
Q15738	NSDHL	-0.125119	4.05667	-2.76269	0.0294187	0.594802	-5.39627
C9JLW8	MCRIP1	0.157729	4.05523	2.52461	0.0411993	0.63811	-5.39801
Q96HD1	CRELD1	-0.303187	4.04101	-1.81169	0.115101	0.748078	-5.40073
Q7L0Y3	TRMT10C	-0.0963986	4.05778	-2.63484	0.0352265	0.613861	-5.40151
Q96EL3	MRPL53	0.149093	4.0557	2.49763	0.0428159	0.65264	-5.4027
Q6ZN55	ZNF574	-0.234626	4.04991	-1.85158	0.108674	0.743273	-5.40274
P20810	CAST	-0.0841269	4.05816	-2.63462	0.0352378	0.613861	-5.4041
Q9UM00	TMCO1	-0.283171	4.04499	-2.43178	0.0470448	0.681701	-5.40446
A5PLN9	TRAPPC13	-0.294687	4.04247	-2.0703	0.0792217	0.712503	-5.40487
O95625	ZBTB11	0.299109	4.0404	1.77904	0.120634	0.752486	-5.40617
Q99519	NEU1	-0.163584	4.05511	-2.23892	0.0620859	0.68714	-5.40652
Q6NS38	ALKBH2	-0.199893	4.05297	-1.98674	0.0894006	0.719484	-5.40803
Q6ZVF9	GPRIN3	-0.29009	4.04472	-1.29428	0.238634	0.830134	-5.41105
Q9NQG6	MIEF1	0.16172	4.05632	1.93253	0.0966886	0.727289	-5.41218
Q99704	DOK1	-0.220594	4.05315	-1.6152	0.152481	0.786154	-5.41446
Q8IYB5	SMAP1	0.27543	4.04684	2.64314	0.0348151	0.613861	-5.41573
Q96DP5	MTFMT	0.248189	4.04898	1.59958	0.155902	0.787288	-5.41938
Q99439	CNN2	-0.0890975	4.05788	-2.87507	0.0251467	0.583123	-5.42067
Q6Q0C0	TRAF7	0.207355	4.05326	1.75771	0.124388	0.756069	-5.42261
Q8N6N6	NATD1	0.711969	3.93623	1.58209	0.159816	0.787288	-5.42301
Q8NDX6	ZNF740	-0.357722	4.03037	-1.63098	0.149098	0.783566	-5.42478
Q9NYJ8	TAB2	-0.217474	4.05064	-2.00079	0.0876022	0.718624	-5.42636
Q96LJ7	DHRS1	-0.244052	4.04838	-1.74639	0.126425	0.756069	-5.42965
P61081	UBE2M	0.0645948	4.05839	3.14071	0.0174616	0.527849	-5.42971
P46013	MKI67	-0.498195	4.00461	-2.14482	0.0711276	0.70727	-5.43032
O15287	FANCG	0.238828	4.05017	1.61245	0.153079	0.786154	-5.43383
Q9P0L0	VAPA	-0.173356	4.05435	-2.60607	0.0366926	0.619268	-5.43438
P45974	USP5	0.0828023	4.05804	2.87125	0.0252803	0.583123	-5.43784
Q70EK8	USP53	-0.323656	4.0347	-1.15985	0.285996	0.85355	-5.43845
O43709	BUD23	-0.147948	4.05581	-2.33004	0.0544456	0.681701	-5.4396
Q86SX3	TEDC1	-0.217134	4.05177	-1.80524	0.116175	0.748078	-5.4455
P84022	SMAD3	0.172607	4.05464	2.0711	0.0791309	0.712503	-5.44742
Q9BQT8	SLC25A21	-0.272781	4.04508	-1.9048	0.100641	0.735313	-5.44909
Q07002	CDK18	0.33303	4.03626	1.93399	0.0964848	0.727037	-5.4529
O43298	ZBTB43	0.327928	4.03302	1.42155	0.200248	0.815497	-5.45423
Q9NRZ5	AGPAT4	-0.5348	3.99404	-1.81011	0.115363	0.748078	-5.45869
Q6ZT21	TMPPE	-0.382264	4.02437	-1.54504	0.168417	0.794712	-5.45964
Q00688	FKBP3	0.121402	4.05687	3.25394	0.0149902	0.517071	-5.46322
Q8TBF4	ZCRB1	-0.140002	4.05684	-2.0565	0.0808198	0.714684	-5.46401
Q9H2T7	RANBP17	0.322653	4.03564	1.80998	0.115384	0.748078	-5.46538
A6NK58	LIPT2	-0.392957	4.02503	-1.6692	0.141193	0.774681	-5.46551
P51654	GPC3	-0.525781	3.98023	-1.59809	0.156232	0.787288	-5.46684
Q8N567	ZCCHC9	-0.223561	4.05047	-1.8463	0.109503	0.743273	-5.46897
Q8IWA5	SLC44A2	-0.349517	4.03514	-1.92279	0.0980586	0.731889	-5.47206
P14543	NID1	0.232165	4.05029	1.62511	0.150347	0.784856	-5.48078
Q8N3J9	ZNF664	0.242874	4.04915	1.58609	0.158914	0.787288	-5.48106
Q99543	DNAJC2	-0.121716	4.05696	-2.38229	0.050506	0.681701	-5.4833
Q9P2D0	IBTK	0.351032	4.02275	1.15118	0.289302	0.856042	-5.48356
Q9H2Z4	NKX2-4	-0.270215	4.0449	-1.58152	0.159947	0.787288	-5.48421
O75486	SUPT3H	-0.396767	4.01704	-1.53084	0.171823	0.794717	-5.48557
O43741	PRKAB2	0.234217	4.0495	1.75917	0.124127	0.756069	-5.48673
Q6UW02	CYP20A1	-0.217362	4.05131	-1.73626	0.128274	0.757408	-5.48948
Q9BUT9	MCRIP2	-0.23304	4.05	-1.59444	0.157044	0.787288	-5.48986
Q15072	ZNF146	-0.189859	4.05444	-1.74352	0.126945	0.756317	-5.48998
P68402	PAFAH1B2	0.102461	4.05745	3.11936	0.0179748	0.52934	-5.49011
Q9UM47	NOTCH3	0.28968	4.04072	1.34659	0.222131	0.822328	-5.49046
Q9NWA0	MED9	0.650732	3.91649	1.50941	0.177088	0.799691	-5.4937
A6NFI3	ZNF316	-0.32415	4.03413	-1.59427	0.157081	0.787288	-5.49515
O60449	LY75	0.16935	4.05562	1.8397	0.11055	0.743526	-5.49677
O75251	NDUFS7	-0.135937	4.05619	-2.67837	0.0331243	0.613861	-5.4976
Q92766	RREB1	-0.349354	4.01694	-1.16326	0.284702	0.852817	-5.49834
Q9GZT6	CCDC90B	-0.261729	4.04626	-1.61605	0.152298	0.786154	-5.49879
Q86YS6	RAB43	-0.389465	4.02215	-1.57794	0.160759	0.787568	-5.49887
Q15007	WTAP	-0.104553	4.05756	-2.45957	0.0452097	0.67025	-5.50157
P00492	HPRT1	0.086524	4.0579	3.20445	0.0160206	0.523444	-5.5032
Q9Y6A1	POMT1	-0.304159	4.03792	-1.40412	0.205156	0.815631	-5.50385
P25490	YY1	0.170761	4.05433	2.27587	0.0588639	0.683151	-5.50392
P05549	TFAP2A	-0.147209	4.0563	-2.03668	0.0831702	0.714684	-5.50424
P15884	TCF4	-0.285092	4.04209	-1.3204	0.230264	0.823472	-5.50674
Q8IWC1	MAP7D3	-0.226437	4.04988	-2.13059	0.0726056	0.70727	-5.50767
Q5JU69	TOR2A	0.271835	4.04355	1.74088	0.127429	0.756317	-5.50812
Q13795	ARFRP1	-0.274766	4.04426	-1.90331	0.100857	0.735653	-5.50815
Q9Y2U8	LEMD3	-0.272041	4.04392	-1.805	0.116214	0.748078	-5.50855
Q8NFV4	ABHD11	0.181388	4.05371	2.02149	0.0850186	0.714684	-5.50918
Q8TCA0	LRRC20	0.205321	4.05198	1.90026	0.101303	0.736835	-5.5101
Q8IVD9	NUDCD3	0.126638	4.05663	2.42815	0.0472903	0.681701	-5.51056
Q9NPL8	TIMMDC1	-0.16747	4.0545	-2.14153	0.0714665	0.70727	-5.51112
Q9Y5S9	RBM8A	0.0964904	4.05762	3.03783	0.0200888	0.548672	-5.51144
Q9H0V1	TMEM168	-0.246617	4.04769	-1.56657	0.163368	0.790191	-5.51199
Q9HC52	CBX8	-0.186478	4.05403	-1.84516	0.109683	0.743273	-5.51211
Q9Y666	SLC12A7	-0.259214	4.04587	-1.67787	0.139455	0.773626	-5.51215
Q13427	PPIG	-0.141898	4.05586	-2.62943	0.0354974	0.617142	-5.51452
Q14376	GALE	0.140551	4.05619	2.18768	0.0668547	0.70161	-5.51753
O75821	EIF3G	0.0699247	4.05828	3.03104	0.0202768	0.550984	-5.51898
Q9UJP4	KLHL21	0.291219	4.03838	1.15488	0.287887	0.85509	-5.51952
Q7Z7M0	MEGF8	0.276514	4.04337	1.17145	0.281614	0.851834	-5.52069
Q9H7F0	ATP13A3	-0.21946	4.05144	-1.58275	0.159667	0.787288	-5.52264
Q9H2P0	ADNP	-0.106691	4.05776	-2.25232	0.0608968	0.68714	-5.52531
P19634	SLC9A1	-0.378758	4.01494	-1.26632	0.247888	0.833082	-5.52622
A1A4S6	ARHGAP10	0.214605	4.05168	1.6734	0.140349	0.773626	-5.52818
Q9UM82	SPATA2	0.294561	4.03976	1.50117	0.179149	0.800017	-5.52848
Q9BSA9	TMEM175	-0.267615	4.04582	-1.06281	0.324876	0.868676	-5.52872
Q9H7E2	TDRD3	-0.197909	4.05238	-2.0165	0.0856339	0.715654	-5.53048
Q14687	GSE1	-0.210365	4.05166	-1.7769	0.121006	0.752636	-5.53068
Q6PI98	INO80C	-0.265715	4.04495	-1.8435	0.109945	0.743273	-5.53135
Q9Y2R4	DDX52	-0.205356	4.05152	-2.32755	0.054641	0.681701	-5.53179
Q53EP0	FNDC3B	-0.221824	4.05107	-1.61258	0.153049	0.786154	-5.53381
Q8TCS8	PNPT1	-0.0638123	4.05853	-2.67927	0.0330821	0.613861	-5.53381
Q9H0M0	WWP1	-0.150858	4.05545	-2.2727	0.059133	0.683151	-5.53596
Q5QJE6	DNTTIP2	-0.0798011	4.05829	-2.49776	0.0428077	0.65264	-5.53618
Q86V87	FAM160B2	-0.279753	4.04213	-1.31582	0.231712	0.825268	-5.53779
P0DPD8	EEF1AKMT4-ECE2	0.216026	4.05064	1.91553	0.0990925	0.734452	-5.53783
Q15906	VPS72	0.228092	4.04982	2.25389	0.0607591	0.68714	-5.53968
P61158	ACTR3	0.105771	4.05733	2.90005	0.0242896	0.580777	-5.54087
Q70E73	RAPH1	0.156645	4.05588	1.91176	0.0996337	0.734452	-5.54153
Q9HB20	PLEKHA3	-0.413266	4.01574	-1.50054	0.17931	0.800017	-5.54399
P49840	GSK3A	0.147253	4.05578	2.18365	0.0672445	0.703922	-5.54453
Q9H4L4	SENP3	-0.144892	4.05566	-2.3079	0.0562088	0.682933	-5.54766
A6NNY8	USP27X	-0.326613	4.03792	-1.94509	0.0949499	0.72502	-5.54928
Q96RU2	USP28	0.123472	4.05722	2.11887	0.0738475	0.70727	-5.55056
P29320	EPHA3	0.301474	4.03629	1.27234	0.24587	0.833082	-5.55266
Q9Y5Z7	HCFC2	0.288633	4.04467	2.54971	0.0397517	0.636743	-5.55286
Q8TF74	WIPF2	-0.188748	4.05305	-1.91314	0.0994359	0.734452	-5.55386
P16435	POR	-0.139348	4.05602	-2.39267	0.0497589	0.681701	-5.554
Q9NVE7	PANK4	0.104384	4.05759	2.37217	0.0512449	0.681701	-5.55486
Q2YD98	UVSSA	-0.324256	4.02272	-1.13354	0.296135	0.858468	-5.55489
Q5T3J3	LRIF1	-0.226196	4.0529	-1.2766	0.244448	0.833082	-5.55504
Q6NUQ1	RINT1	0.222596	4.04978	1.94223	0.0953431	0.725243	-5.55622
Q8N465	D2HGDH	-0.360009	4.02518	-1.60681	0.154308	0.787203	-5.55657
Q96BS2	TESC	0.324173	4.03633	1.79825	0.117348	0.748078	-5.55665
Q9H1A3	METTL9	-0.192382	4.05284	-1.87311	0.105351	0.743273	-5.55773
Q9NXS2	QPCTL	-0.194059	4.0531	-1.79254	0.118315	0.750793	-5.55783
O95470	SGPL1	-0.261224	4.04415	-1.85938	0.107458	0.743273	-5.5608
P11362	FGFR1	0.309059	4.03676	1.55178	0.16682	0.793925	-5.56174
P42226	STAT6	0.277598	4.04047	1.18108	0.278023	0.848774	-5.56341
Q9UL45	BLOC1S6	-0.300836	4.03864	-1.60893	0.153846	0.786831	-5.56493
Q9H992	MARCHF7	-0.27456	4.04184	-1.61421	0.152696	0.786154	-5.5656
P14314	PRKCSH	0.0551824	4.05852	3.22298	0.015626	0.523444	-5.56622
Q7L2E3	DHX30	-0.147954	4.05541	-2.47956	0.0439353	0.662703	-5.56652
P26358	DNMT1	-0.25424	4.0467	-2.29814	0.0570044	0.682933	-5.57047
Q8NFZ0	FBH1	0.432289	4.0037	1.32093	0.230098	0.823472	-5.57059
Q13724	MOGS	-0.169479	4.05408	-2.33107	0.0543648	0.681701	-5.57079
Q6NT76	HMBOX1	0.561415	3.97583	1.65166	0.14477	0.779005	-5.57113
O75665	OFD1	-0.176677	4.05532	-1.68003	0.139025	0.773626	-5.57221
Q9NRC1	ST7	-0.320086	4.02378	-1.01616	0.345038	0.875651	-5.57478
Q9UIG0	BAZ1B	-0.396528	4.02464	-2.08054	0.0780568	0.710842	-5.57734
Q9UGI0	ZRANB1	0.305367	4.0363	1.46944	0.187304	0.805594	-5.57763
Q07687	DLX2	-0.24995	4.04667	-2.02566	0.0845077	0.714684	-5.57781
Q9BZG1	RAB34	-0.2467	4.04662	-1.98223	0.0899859	0.719484	-5.58096
P12429	ANXA3	0.155516	4.05602	1.85883	0.107543	0.743273	-5.58156
Q9HAT2	SIAE	0.268584	4.04342	1.61244	0.15308	0.786154	-5.58175
Q15853	USF2	-0.176034	4.05372	-2.02085	0.0850973	0.714684	-5.58185
P13861	PRKAR2A	0.0731353	4.05826	2.73616	0.0305349	0.594802	-5.58323
P23443	RPS6KB1	-0.167135	4.0544	-2.13307	0.0723455	0.70727	-5.58428
Q17R31	TATDN3	-0.22186	4.05001	-1.72006	0.131288	0.758808	-5.59168
Q9H0F7	ARL6	-0.258682	4.04509	-1.70287	0.13456	0.764751	-5.5922
Q99666	RGPD5	0.221505	4.05041	1.54997	0.167247	0.793925	-5.59239
Q9HAU4	SMURF2	-0.265259	4.04284	-1.23496	0.258632	0.838637	-5.59358
O75822	EIF3J	0.0757194	4.05817	2.82093	0.0271161	0.588649	-5.59392
P13051	UNG	-0.189287	4.0529	-2.28385	0.0581905	0.683151	-5.5941
P53007	SLC25A1	-0.114563	4.05705	-2.50582	0.0423184	0.649633	-5.59444
Q9BYE7	PCGF6	-0.241066	4.04801	-1.93195	0.0967702	0.727289	-5.59548
Q14934	NFATC4	0.334653	4.03243	1.55569	0.1659	0.793375	-5.59686
Q9BWT6	MND1	-0.281789	4.04039	-1.67372	0.140284	0.773626	-5.60214
Q08357	SLC20A2	-0.252165	4.04617	-1.61474	0.152581	0.786154	-5.60583
Q5JWR5	DOP1A	0.375094	4.00995	1.1464	0.291141	0.856242	-5.60728
Q96AY2	EME1	0.237061	4.04862	1.37554	0.21344	0.820342	-5.60762
O14628	ZNF195	-0.234342	4.04794	-1.5502	0.167193	0.793925	-5.60772
O75771	RAD51D	-0.298666	4.0333	-1.1302	0.297446	0.85849	-5.60789
Q96BW5	PTER	0.206219	4.05129	1.98264	0.0899323	0.719484	-5.6097
Q8TAP8	PPP1R35	0.274261	4.04169	1.26597	0.248003	0.833082	-5.6098
O95696	BRD1	0.164435	4.05474	1.98964	0.0890275	0.719484	-5.60987
Q8WV22	NSMCE1	-0.149392	4.05575	-2.01058	0.0863713	0.71835	-5.6102
Q8WVV5	BTN2A2	0.256346	4.04494	1.5773	0.160904	0.787568	-5.61122
Q5THJ4	VPS13D	-0.201402	4.05384	-1.42571	0.199093	0.814877	-5.61123
P10276	RARA	0.361982	4.01002	1.15521	0.287761	0.85509	-5.61262
Q96PM9	ZNF385A	0.235524	4.04797	1.44137	0.194795	0.812459	-5.61362
Q92664	GTF3A	0.321127	4.03324	1.55718	0.165551	0.793375	-5.61425
O60282	KIF5C	0.17152	4.05412	2.34525	0.0532666	0.681701	-5.6165
Q8IWV7	UBR1	0.161716	4.05527	1.84919	0.109048	0.743273	-5.61705
Q15139	PRKD1	-0.264443	4.04383	-1.5867	0.158776	0.787288	-5.62132
Q9BWG6	SCNM1	-0.273211	4.04299	-1.84868	0.109129	0.743273	-5.62214
P82914	MRPS15	-0.119063	4.05688	-2.35608	0.0524437	0.681701	-5.62395
Q96F85	CNRIP1	-0.331572	4.0283	-1.50767	0.177521	0.799691	-5.62431
Q6P1Q0	LETMD1	-0.280693	4.04026	-1.50971	0.177011	0.799691	-5.62469
Q9UH92	MLX	0.333157	4.02381	1.22138	0.263405	0.838637	-5.62823
Q58EX7	PLEKHG4	0.266378	4.04223	1.20439	0.269486	0.840493	-5.63154
P62942	FKBP1A	0.212276	4.05243	3.16217	0.0169613	0.523444	-5.63559
Q9UNK0	STX8	0.142269	4.05594	2.12254	0.0734566	0.70727	-5.63591
P23468	PTPRD	-0.14565	4.05572	-2.08259	0.0778259	0.710842	-5.63738
Q9P266	JCAD	-0.236539	4.04772	-1.43041	0.197794	0.81445	-5.63843
Q96N66	MBOAT7	-0.237673	4.0483	-1.97293	0.0912047	0.719484	-5.64016
Q96QC0	PPP1R10	0.0997087	4.05791	2.19385	0.0662616	0.698773	-5.64391
Q9Y343	SNX24	-0.289508	4.03808	-1.57824	0.16069	0.787568	-5.64479
Q8NBJ9	SIDT2	-0.327323	4.02129	-1.11173	0.304769	0.860068	-5.64521
Q4ADV7	RIC1	0.149427	4.05557	2.03099	0.0838584	0.714684	-5.64568
P06865	HEXA	0.101075	4.05761	2.35313	0.052667	0.681701	-5.64886
Q9Y3D8	AK6	0.1331	4.05612	2.54478	0.0400318	0.636743	-5.64912
Q86XK2	FBXO11	-0.218795	4.04923	-1.70324	0.134488	0.764751	-5.65104
Q9BSU1	C16orf70	-0.206173	4.05143	-1.64968	0.145178	0.779079	-5.65299
Q8WUZ0	BCL7C	-0.194179	4.05201	-2.09698	0.0762226	0.709766	-5.65332
Q14693	LPIN1	-0.283843	4.03853	-1.47218	0.186585	0.805594	-5.65463
O60828	PQBP1	-0.102532	4.05738	-2.67841	0.0331222	0.613861	-5.65635
O95631	NTN1	0.280501	4.03119	0.997747	0.353262	0.876768	-5.6584
P56937	HSD17B7	0.176661	4.05362	2.12689	0.0729957	0.70727	-5.6585
O95628	CNOT4	-0.124542	4.05691	-2.07738	0.0784152	0.710842	-5.65985
Q5T7M9	DIPK1A	0.232761	4.04815	1.35841	0.218545	0.821404	-5.66179
P49720	PSMB3	0.107402	4.0572	2.68452	0.0328381	0.613861	-5.66404
Q9NX40	OCIAD1	-0.0911955	4.05778	-2.56403	0.0389501	0.636743	-5.66473
A4D1E9	GTPBP10	-0.165761	4.05437	-2.06758	0.079534	0.712503	-5.66561
Q12770	SCAP	-0.247407	4.04481	-1.17339	0.280889	0.851834	-5.66572
P54760	EPHB4	-0.227055	4.04832	-1.53821	0.170047	0.794717	-5.66792
Q9NWF9	RNF216	-0.281941	4.03684	-1.38426	0.210882	0.817849	-5.67079
Q7RTV5	PRXL2C	-0.480166	3.98649	-1.55953	0.165003	0.792519	-5.67131
Q9BWN1	PRR14	0.309524	4.02771	1.26869	0.247091	0.833082	-5.67182
Q8N8N7	PTGR2	0.175539	4.05373	1.93515	0.0963236	0.727037	-5.67213
O14733	MAP2K7	-0.158796	4.0548	-2.11232	0.0745497	0.709275	-5.67242
Q5JRA6	MIA3	-0.13748	4.05631	-2.01824	0.0854192	0.715241	-5.67475
Q86XZ4	SPATS2	-0.137938	4.05667	-1.87623	0.104877	0.743273	-5.67485
Q8N4N3	KLHL36	0.338908	4.02772	1.42686	0.198773	0.814877	-5.67542
Q14CS0	UBXN2B	0.247987	4.04554	1.37456	0.213728	0.820342	-5.67571
Q8TDD1	DDX54	-0.130752	4.05621	-2.39409	0.0496576	0.681701	-5.67592
Q8WW12	PCNP	0.0815755	4.05798	2.8129	0.027422	0.590084	-5.6762
Q9BSW2	CRACR2A	0.274435	4.03711	1.13394	0.295977	0.858468	-5.67675
Q13151	HNRNPA0	0.0835033	4.05793	3.09008	0.0187053	0.537367	-5.68085
Q5JTD0	TJAP1	0.161272	4.05502	1.81275	0.114926	0.748078	-5.68365
Q9NPE3	NOP10	0.135158	4.05603	2.617	0.0361284	0.618461	-5.68424
P78345	RPP38	-0.216389	4.04963	-1.94781	0.0945775	0.72502	-5.68624
P36404	ARL2	0.166321	4.05427	2.24934	0.0611598	0.68714	-5.68683
Q92604	LPGAT1	-0.284293	4.03523	-1.24267	0.255952	0.837474	-5.68694
Q6UB28	METAP1D	-0.235692	4.04691	-1.41997	0.200687	0.815627	-5.68717
Q9H892	TTC12	0.195896	4.05194	1.69912	0.135282	0.766041	-5.68768
Q99541	PLIN2	-0.146012	4.05667	-1.73297	0.128882	0.757479	-5.68958
O95568	METTL18	-0.248741	4.04516	-1.6094	0.153743	0.786831	-5.6911
Q9H3R0	KDM4C	0.359672	4.00307	1.08584	0.31528	0.866658	-5.6913
Q9BRN9	TM2D3	-0.218627	4.04893	-1.64576	0.145992	0.780248	-5.69187
Q9UKL6	PCTP	-0.231231	4.04805	-1.95732	0.0932867	0.72127	-5.69266
O14936	CASK	-0.126696	4.05701	-1.97149	0.0913939	0.719484	-5.69328
P52824	DGKQ	-0.395662	3.96355	-0.912138	0.393513	0.889456	-5.69454
P17482	HOXB9	-0.14899	4.05579	-1.89248	0.102446	0.738275	-5.69479
Q5C9Z4	NOM1	-0.136901	4.05612	-2.08663	0.077373	0.710842	-5.69578
Q13613	MTMR1	-0.11434	4.05753	-2.01694	0.08558	0.715654	-5.69776
P41219	PRPH	0.140709	4.05608	3.18436	0.0164604	0.523444	-5.6981
Q14781	CBX2	-0.217509	4.04911	-1.84111	0.110326	0.743345	-5.69821
Q86SQ0	PHLDB2	-0.219148	4.0492	-1.41644	0.201676	0.815627	-5.6984
Q99798	ACO2	-0.0583638	4.05853	-2.74199	0.0302859	0.594802	-5.69873
Q96QD9	FYTTD1	-0.16013	4.0552	-1.79372	0.118115	0.750793	-5.69887
Q14699	RFTN1	-0.235894	4.0464	-1.44477	0.193873	0.812459	-5.69941
Q6BDS2	UHRF1BP1	-0.146173	4.05603	-1.86202	0.10705	0.743273	-5.7011
Q86U06	RBM23	0.130978	4.05621	2.62405	0.035769	0.61814	-5.7036
Q9NR77	PXMP2	0.122623	4.05703	2.02948	0.084042	0.714684	-5.70379
Q13905	RAPGEF1	0.259069	4.04205	1.44381	0.194134	0.812459	-5.70535
Q96HJ9	FMC1	0.0600046	4.05846	2.83391	0.0266294	0.583875	-5.70644
Q6IA69	NADSYN1	-0.163317	4.05621	-1.53693	0.170355	0.794717	-5.70674
Q6ZT12	UBR3	0.173582	4.05528	1.49843	0.17984	0.800017	-5.70778
Q96CW6	SLC7A6OS	0.294622	4.04133	2.00879	0.0865955	0.718624	-5.71491
Q7Z624	CAMKMT	0.237109	4.04577	1.19757	0.271961	0.844846	-5.71525
Q02833	RASSF7	0.1539	4.05583	1.73829	0.127902	0.756922	-5.71546
P13994	CCDC130	-0.183165	4.05459	-1.42265	0.199943	0.814877	-5.71556
P60484	PTEN	0.195661	4.05173	1.64699	0.145736	0.779835	-5.71624
P31323	PRKAR2B	-0.175514	4.05368	-1.80022	0.117015	0.748078	-5.71842
Q86YB8	ERO1B	0.107285	4.05739	2.23404	0.0625247	0.68714	-5.71949
Q9BZE9	ASPSCR1	0.136061	4.05604	2.12466	0.0732311	0.70727	-5.72114
P14625	HSP90B1	0.0529061	4.05854	3.36928	0.0128558	0.4936	-5.72137
P51809	VAMP7	-0.091803	4.05785	-2.35847	0.0522641	0.681701	-5.7221
Q96EP0	RNF31	0.197079	4.05188	1.48499	0.183266	0.801728	-5.7233
Q93062	RBPMS	-0.161216	4.05485	-1.80301	0.116547	0.748078	-5.72603
O60462	NRP2	0.333954	3.97251	0.735806	0.486946	0.908617	-5.72678
Q13425	SNTB2	-0.130687	4.05638	-2.09017	0.0769774	0.709766	-5.72777
Q9UJJ7	RPUSD1	-0.327999	4.03102	-1.47503	0.185843	0.805594	-5.72805
Q92947	GCDH	-0.111421	4.05714	-2.26628	0.0596833	0.683151	-5.72817
Q96J84	KIRREL1	-0.203936	4.05138	-1.42624	0.198946	0.814877	-5.72818
O95260	ATE1	-0.203669	4.0508	-1.65354	0.144382	0.778975	-5.7294
Q96RT6	CTAGE1	-0.182916	4.05386	-1.52287	0.173765	0.794717	-5.73022
Q96G28	CFAP36	0.143443	4.05602	1.88596	0.103415	0.740588	-5.73066
P07948	LYN	-0.132444	4.05628	-2.09784	0.0761282	0.709766	-5.73079
Q9HB40	SCPEP1	0.0934211	4.05807	2.15019	0.0705768	0.70727	-5.73178
Q9NXU5	ARL15	-0.246607	4.0459	-1.74963	0.125838	0.756069	-5.73185
Q16850	CYP51A1	-0.195537	4.05192	-2.27216	0.0591791	0.683151	-5.73295
Q9UBC1	NFKBIL1	-0.296693	4.02976	-1.18246	0.277513	0.848413	-5.73323
P07237	P4HB	0.0645934	4.05834	3.16296	0.0169432	0.523444	-5.73327
P35610	SOAT1	-0.198019	4.05164	-2.07625	0.0785427	0.710842	-5.73469
P18850	ATF6	0.251547	4.04225	1.25581	0.251442	0.835041	-5.73555
Q9ULD2	MTUS1	-0.279716	4.02592	-0.963845	0.368804	0.8817	-5.73566
P01008	SERPINC1	0.261152	4.04491	1.91188	0.0996164	0.734452	-5.73587
P08247	SYP	0.190362	4.05294	1.50317	0.178648	0.800017	-5.73781
Q8N428	GALNT16	0.347872	3.99829	0.993355	0.355246	0.877044	-5.73791
Q13114	TRAF3	-0.257131	4.03768	-1.06974	0.321963	0.866691	-5.74255
O15085	ARHGEF11	0.14635	4.0555	2.04877	0.081729	0.714684	-5.74295
Q96CB8	INTS12	-0.175616	4.05335	-1.89002	0.102811	0.7387	-5.74356
Q9BVV7	TIMM21	-0.240662	4.04637	-1.84508	0.109697	0.743273	-5.74411
P80723	BASP1	-0.353185	4.02745	-1.64839	0.145445	0.779079	-5.74585
Q9Y575	ASB3	0.193823	4.05187	1.72753	0.129889	0.757479	-5.74873
O60333	KIF1B	0.113097	4.05722	2.12892	0.0727815	0.70727	-5.74913
Q9BU64	CENPO	0.237508	4.04587	1.60146	0.155486	0.787288	-5.74969
Q92870	APBB2	0.249502	4.04446	1.63775	0.147668	0.782776	-5.75031
Q5TEC6	H3-2	-0.698989	3.9858	-3.26087	0.0148516	0.517071	-5.75036
Q8NBZ0	INO80E	-0.238448	4.04519	-1.46049	0.189661	0.808516	-5.75159
Q92636	NSMAF	0.168568	4.05596	1.40793	0.204075	0.815627	-5.75275
Q9BRX9	WDR83	-0.166063	4.05482	-1.64656	0.145825	0.779835	-5.75357
Q6P2C8	MED27	0.143133	4.05619	1.79902	0.117219	0.748078	-5.75358
Q13370	PDE3B	-0.265846	4.03384	-1.11468	0.303587	0.85872	-5.75607
P54803	GALC	-0.298212	4.03013	-1.30178	0.236202	0.82875	-5.75762
Q4LDG9	DNAL1	-0.201056	4.05101	-1.57165	0.162197	0.788398	-5.75801
Q9HBR0	SLC38A10	0.278892	4.03525	1.29824	0.237347	0.829265	-5.75975
Q03112	MECOM	-0.38352	3.97319	-0.919377	0.389981	0.889396	-5.76017
P09601	HMOX1	-0.117056	4.05679	-2.4023	0.0490759	0.681701	-5.76085
Q16539	MAPK14	0.114443	4.05715	2.10542	0.0752978	0.709494	-5.76259
O95433	AHSA1	0.0707133	4.05823	2.85015	0.0260336	0.583123	-5.76497
O95721	SNAP29	0.0871249	4.05786	2.51792	0.0415937	0.641923	-5.76505
Q9NYP7	ELOVL5	0.229508	4.04771	1.9687	0.0917644	0.719484	-5.76549
Q8NCL4	GALNT6	0.207559	4.05018	0.972052	0.364994	0.880703	-5.76644
O14775	GNB5	0.249735	4.03794	1.05302	0.32903	0.870562	-5.76833
Q8N5L8	RPP25L	0.232799	4.04889	2.28076	0.0584504	0.683151	-5.76837
Q9GZR7	DDX24	-0.206447	4.05034	-2.0265	0.0844048	0.714684	-5.76882
Q9UBU7	DBF4	-0.36246	3.98695	-0.977831	0.362329	0.879356	-5.76953
Q8TAM2	TTC8	0.209169	4.05019	1.14037	0.293473	0.858062	-5.76982
Q14689	DIP2A	-0.1725	4.05438	-1.56334	0.164117	0.791535	-5.76989
Q9H246	C1orf21	-0.268816	4.03348	-1.16283	0.284863	0.852817	-5.77013
P05423	POLR3D	-0.220418	4.04983	-2.16308	0.0692739	0.70727	-5.77079
P42575	CASP2	0.166945	4.05395	1.84923	0.109042	0.743273	-5.77295
Q9NRH1	YAE1	0.188478	4.05199	1.67928	0.139174	0.773626	-5.77418
Q9Y2C4	EXOG	-0.223126	4.04826	-1.60029	0.155744	0.787288	-5.77754
Q9H6U8	ALG9	-0.354948	4.02628	-1.64971	0.145172	0.779079	-5.77811
Q9NWB7	IFT57	-0.248432	4.04364	-1.36368	0.216963	0.820512	-5.77838
Q9P2K6	KLHL42	0.209094	4.04934	1.5387	0.16993	0.794717	-5.78107
Q96K12	FAR2	-0.222846	4.04759	-1.39646	0.207349	0.815784	-5.78176
Q8TF39	ZNF483	0.338934	3.99006	0.921772	0.388817	0.889396	-5.78192
Q7Z5J4	RAI1	-0.163671	4.05553	-1.48263	0.183874	0.801852	-5.78269
Q8IYL2	TRMT44	-0.225251	4.04701	-1.39053	0.209059	0.815784	-5.78274
Q92777	SYN2	0.284125	4.01436	0.88192	0.408518	0.892697	-5.78284
Q8TAD4	SLC30A5	-0.248056	4.04409	-1.50783	0.177481	0.799691	-5.78448
Q2TAA5	ALG11	-0.165062	4.05508	-1.53293	0.171318	0.794717	-5.7856
Q99598	TSNAX	-0.0900169	4.05784	-2.36481	0.0517898	0.681701	-5.78621
Q969Z3	MTARC2	-0.22231	4.04957	-2.24948	0.0611476	0.68714	-5.78636
Q8N4T4	ARHGEF39	-0.191552	4.05176	-0.84945	0.425108	0.900438	-5.78856
Q12857	NFIA	-0.245502	4.04214	-1.25117	0.253029	0.835041	-5.79027
Q9P273	TENM3	-0.189143	4.05309	-1.2636	0.248804	0.833647	-5.79129
Q9P0L2	MARK1	-0.204303	4.05037	-1.35927	0.218286	0.821404	-5.79163
Q969V6	MRTFA	-0.129664	4.05692	-1.80509	0.116198	0.748078	-5.7917
Q9NZB8	MOCS1	-0.212218	4.04923	-1.57547	0.161322	0.787568	-5.79262
Q8IYB8	SUPV3L1	-0.110167	4.05742	-2.02625	0.0844347	0.714684	-5.79323
Q8NEF9	SRFBP1	-0.167394	4.05408	-1.78351	0.119861	0.752091	-5.79327
Q96JA3	PLEKHA8	-0.252274	4.03278	-0.89885	0.400061	0.892221	-5.79345
Q9UL01	DSE	-0.208019	4.04882	-0.997168	0.353522	0.876768	-5.7936
P20290	BTF3	-0.15845	4.05498	-2.69428	0.0323891	0.613861	-5.79581
O60337	MARCHF6	0.236347	4.04098	1.07423	0.320091	0.866658	-5.79599
Q6NZ67	MZT2B	0.227447	4.04889	2.10638	0.0751929	0.709494	-5.79606
P67936	TPM4	0.0763851	4.0581	2.74186	0.0302912	0.594802	-5.79639
Q9UPQ3	AGAP1	-0.192259	4.05276	-1.2084	0.268041	0.840139	-5.79674
Q7Z7C8	TAF8	-0.262453	4.04331	-1.67372	0.140285	0.773626	-5.79681
Q06203	PPAT	-0.0751808	4.05814	-2.69358	0.0324213	0.613861	-5.79713
Q8NBL1	POGLUT1	0.215056	4.04894	1.76897	0.122392	0.753926	-5.79713
Q05193	DNM1	-0.210784	4.04949	-1.72272	0.130789	0.758168	-5.7978
Q9BV20	MRI1	0.0920962	4.05766	2.61017	0.0364795	0.618545	-5.7988
Q8WWK9	CKAP2	-0.143898	4.05574	-1.84226	0.110143	0.743273	-5.79994
Q9NUS5	AP5S1	-0.228883	4.04584	-1.33542	0.22557	0.823472	-5.8022
Q5TEJ8	THEMIS2	0.296908	4.02296	1.04642	0.33185	0.871129	-5.80265
Q12816	TRO	0.296082	4.02054	1.03325	0.337541	0.87427	-5.80484
Q9BXS9	SLC26A6	-0.274905	4.03731	-1.3473	0.221913	0.822328	-5.80566
P16870	CPE	-0.205991	4.04966	-1.12148	0.300884	0.85849	-5.80798
O15409	FOXP2	-0.214939	4.04526	-0.946822	0.376804	0.886399	-5.80944
Q8N4S0	CCDC82	0.204626	4.0499	1.04846	0.330975	0.871093	-5.81039
P23743	DGKA	0.24473	4.04227	1.32707	0.22817	0.823472	-5.81095
Q6UWI4	SHISA2	0.289944	4.03071	1.2449	0.255184	0.837474	-5.81192
P47974	ZFP36L2	-0.141805	4.05601	-1.78127	0.120249	0.752091	-5.8128
P52848	NDST1	0.299935	4.02973	1.31269	0.232709	0.825396	-5.81378
Q9BZL4	PPP1R12C	-0.141743	4.05673	-1.60833	0.153976	0.786831	-5.81383
Q9P0I2	EMC3	-0.208693	4.05067	-2.14674	0.0709297	0.70727	-5.81472
Q6IPU0	CENPP	0.287625	4.03556	1.38243	0.211416	0.819355	-5.81483
Q9NXL9	MCM9	-0.175105	4.05369	-1.50384	0.17848	0.800017	-5.81655
Q99829	CPNE1	0.110125	4.05707	2.35667	0.0523998	0.681701	-5.81688
P50443	SLC26A2	-0.174686	4.0535	-1.54692	0.167969	0.794712	-5.81747
Q8NDD1	C1orf131	-0.143478	4.05598	-1.74699	0.126317	0.756069	-5.81768
Q9UJV9	DDX41	0.116434	4.05677	2.28925	0.0577393	0.682933	-5.81823
Q96E09	FAM122A	-0.219679	4.04757	-1.42243	0.200002	0.814877	-5.81913
P98172	EFNB1	-0.211664	4.04933	-1.52747	0.172641	0.794717	-5.81926
O75317	USP12	-0.254731	4.0175	-0.771335	0.466986	0.906712	-5.82098
P38571	LIPA	-0.144879	4.05524	-2.1602	0.069563	0.70727	-5.82244
P31947	SFN	0.294612	4.04668	3.33343	0.0134817	0.498283	-5.82267
Q96D71	REPS1	-0.103438	4.0579	-1.93611	0.0961907	0.726718	-5.82345
Q99487	PAFAH2	-0.181218	4.0538	-1.27767	0.244094	0.833082	-5.82527
Q13976	PRKG1	0.214719	4.0479	1.28586	0.241388	0.832359	-5.82608
O94885	SASH1	-0.309959	4.02728	-1.19606	0.27251	0.844978	-5.82637
Q96GP6	SCARF2	-0.216034	4.04824	-1.47219	0.186583	0.805594	-5.82693
Q49AM3	TTC31	-0.19609	4.05111	-1.40251	0.205615	0.815631	-5.82778
Q8N1Q1	CA13	0.252459	4.03939	1.21557	0.265472	0.838901	-5.82844
Q96RQ3	MCCC1	0.126685	4.05716	1.74209	0.127207	0.756317	-5.82881
P18085	ARF4	0.140403	4.05604	3.02144	0.0205454	0.554149	-5.82915
P53816	PLAAT3	0.385974	3.98438	1.07502	0.319762	0.866658	-5.8294
P09486	SPARC	-0.206414	4.04943	-1.30099	0.236459	0.82875	-5.83116
P17252	PRKCA	-0.178831	4.05271	-1.6343	0.148394	0.782776	-5.83289
Q8IXJ9	ASXL1	-0.346109	3.94994	-0.72241	0.494619	0.910995	-5.83308
Q9P107	GMIP	-0.210401	4.04766	-1.09377	0.312027	0.866311	-5.83316
Q8N4L2	PIP4P2	0.44578	3.99682	1.50682	0.177732	0.800017	-5.83361
Q9BQC6	MRPL57	-0.167881	4.05382	-1.70603	0.133952	0.762995	-5.83467
Q5VUD6	DIPK1B	-0.178478	4.0537	-1.36191	0.217494	0.821404	-5.83493
Q8TD55	PLEKHO2	0.383448	3.99224	1.03491	0.33682	0.87427	-5.83558
Q9BS16	CENPK	-0.165364	4.05489	-1.46944	0.187303	0.805594	-5.83588
P61968	LMO4	-0.256554	4.0385	-1.21326	0.266296	0.839008	-5.83603
P30085	CMPK1	0.103735	4.05727	2.38012	0.0506636	0.681701	-5.83637
Q13636	RAB31	-0.152995	4.05591	-1.5178	0.175009	0.794717	-5.83646
Q6PML9	SLC30A9	-0.150924	4.05522	-1.74041	0.127513	0.756317	-5.83772
Q9UQ49	NEU3	-0.221612	4.03613	-0.832373	0.434025	0.903409	-5.83853
Q9BVV6	KIAA0586	-0.246118	4.0381	-1.04987	0.330371	0.870562	-5.84085
P17010	ZFX	0.311962	4.02291	1.20498	0.269275	0.840139	-5.84367
Q1MSJ5	CSPP1	0.200887	4.04992	1.37659	0.21313	0.820342	-5.84517
Q9P2J9	PDP2	0.225134	4.04558	1.38408	0.210933	0.817849	-5.84626
O00625	PIR	0.143066	4.05554	1.95584	0.0934853	0.721311	-5.84674
Q147X3	NAA30	-0.190583	4.05186	-1.86453	0.106662	0.743273	-5.8471
Q8NFZ5	TNIP2	0.240684	4.00424	0.646537	0.539562	0.917786	-5.84721
P00813	ADA	0.141034	4.05578	1.81231	0.114997	0.748078	-5.84741
P35251	RFC1	-0.434989	4.0069	-1.76345	0.123367	0.756069	-5.84747
Q00169	PITPNA	0.12407	4.05673	1.93059	0.0969598	0.728082	-5.84906
Q12983	BNIP3	0.15855	4.05198	0.635939	0.546038	0.92084	-5.8497
P52888	THOP1	0.0774627	4.05821	2.33265	0.0542412	0.681701	-5.84976
Q9Y2E4	DIP2C	-0.32326	3.98648	-0.877428	0.410785	0.892697	-5.85116
P52907	CAPZA1	0.0702006	4.05822	2.83369	0.0266379	0.583875	-5.85137
Q9NUA8	ZBTB40	0.238501	4.00144	0.651546	0.536518	0.917592	-5.85157
Q5VT06	CEP350	-0.192466	4.05113	-1.3235	0.229288	0.823472	-5.85242
Q99607	ELF4	-0.235319	4.04126	-1.14642	0.291134	0.856242	-5.85339
Q9NVM6	DNAJC17	0.14664	4.05532	1.9065	0.100393	0.734743	-5.85569
O75914	PAK3	-0.271817	4.04091	-1.66352	0.142341	0.778514	-5.86039
O75147	OBSL1	-0.132434	4.05604	-2.01086	0.0863354	0.71835	-5.86134
Q4ZIN3	TMEM259	0.223591	4.04597	1.39497	0.207776	0.815784	-5.8615
Q9NR19	ACSS2	0.198191	4.05053	1.72203	0.130917	0.758182	-5.86178
Q7L5Y6	DET1	-0.19327	4.03048	-0.616996	0.55773	0.922596	-5.86183
Q0PNE2	ELP6	0.126296	4.05637	2.03375	0.0835239	0.714684	-5.8619
Q9BYB4	GNB1L	0.17709	4.05308	2.057	0.0807618	0.714684	-5.86449
Q5JUR7	TEX30	0.495032	3.96385	1.13456	0.295739	0.858468	-5.86815
Q8IYH5	ZZZ3	-0.171921	4.05369	-1.44871	0.192811	0.812459	-5.86979
Q8N9N5	BANP	-0.18476	4.05232	-1.39198	0.208639	0.815784	-5.86979
Q9BTT4	MED10	-0.227678	4.04663	-1.78207	0.12011	0.752091	-5.87009
Q96E22	NUS1	-0.22253	4.04544	-1.27781	0.244047	0.833082	-5.87035
P29122	PCSK6	-0.165551	4.05526	-1.2865	0.241179	0.832359	-5.87208
Q16566	CAMK4	-0.228604	4.03825	-0.920724	0.389326	0.889396	-5.87288
Q8IZC4	RTKN2	-0.208042	4.04512	-0.998991	0.352701	0.876768	-5.87436
Q86XP1	DGKH	-0.229092	4.04296	-1.11392	0.303891	0.85872	-5.87743
O15379	HDAC3	-0.123406	4.05637	-2.19924	0.0657474	0.695893	-5.87767
P51617	IRAK1	-0.137127	4.05581	-2.55645	0.0393725	0.636743	-5.87793
O43435	TBX1	-0.27672	4.02126	-0.94985	0.375372	0.886399	-5.8783
Q15126	PMVK	0.15451	4.0548	2.32315	0.0549881	0.681701	-5.87838
O15235	MRPS12	-0.220876	4.04906	-2.15407	0.0701821	0.70727	-5.87853
Q5HYI8	RABL3	0.121758	4.0566	2.01135	0.0862748	0.71835	-5.8796
O43237	DYNC1LI2	0.0789957	4.05833	2.15142	0.0704516	0.70727	-5.88133
Q8IXL7	MSRB3	0.871269	3.78456	1.12652	0.29889	0.85849	-5.88171
Q9UI43	MRM2	-0.273249	4.04078	-1.63744	0.147732	0.782776	-5.88389
Q8IUH4	ZDHHC13	0.136302	4.05594	1.81034	0.115324	0.748078	-5.88507
Q9UK39	NOCT	0.179661	4.0531	1.23265	0.259438	0.838637	-5.88552
Q6ZU35	CRACD	0.169541	4.05504	1.08919	0.313903	0.866591	-5.88688
Q15649	ZNHIT3	-0.146634	4.05523	-1.78905	0.11891	0.75133	-5.88891
Q8N128	FAM177A1	-0.186737	4.05155	-1.67236	0.140557	0.773626	-5.88927
P50548	ERF	0.238751	4.04115	1.11391	0.303894	0.85872	-5.88982
Q3KNT7	NSUN5P1	-0.221651	4.046	-1.34911	0.221364	0.822328	-5.89001
Q13277	STX3	-0.205622	4.0502	-1.87781	0.104638	0.743273	-5.89067
Q9UHJ3	SFMBT1	0.261116	4.037	1.20091	0.270747	0.842303	-5.89072
Q86Y13	DZIP3	-0.164324	4.05605	-1.02504	0.341123	0.87427	-5.89084
Q9BT92	TCHP	-0.218827	4.04108	-0.922626	0.388403	0.889396	-5.89094
O75695	RP2	-0.106697	4.0572	-2.18982	0.0666485	0.700295	-5.89184
Q7Z7A1	CNTRL	-0.211238	4.04611	-1.11305	0.304241	0.859418	-5.89248
Q9P2E3	ZNFX1	-0.209722	4.04496	-1.04185	0.333815	0.872741	-5.89288
O43353	RIPK2	-0.133065	4.05694	-1.58898	0.158264	0.787288	-5.89352
Q92598	HSPH1	0.0638532	4.05835	2.84741	0.0261332	0.583123	-5.89689
Q9UNP9	PPIE	-0.108998	4.05703	-2.2971	0.0570903	0.682933	-5.89839
Q8N2K1	UBE2J2	-0.189274	4.05112	-1.24261	0.255974	0.837474	-5.89868
O43310	CTIF	0.164686	4.05436	1.42347	0.199714	0.814877	-5.89891
Q9Y394	DHRS7	-0.167594	4.0536	-2.03962	0.0828177	0.714684	-5.89966
Q9Y5J6	TIMM10B	0.171562	4.0532	1.87349	0.105293	0.743273	-5.9001
O43513	MED7	-0.29058	4.01716	-0.993763	0.355061	0.877044	-5.90063
Q9Y6I4	USP3	-0.167543	4.0537	-1.49669	0.180282	0.800017	-5.90077
O43609	SPRY1	0.204305	4.03421	0.73121	0.489569	0.909204	-5.90118
Q9Y3D2	MSRB2	-0.179018	4.05264	-1.39414	0.208015	0.815784	-5.90186
Q14517	FAT1	-0.235286	4.02463	-0.781275	0.461503	0.906413	-5.90197
Q674X7	KAZN	-0.322676	4.0274	-1.3668	0.216031	0.820512	-5.90258
Q5TB80	CEP162	-0.477801	3.80322	-0.706533	0.503815	0.910995	-5.90351
Q86TW2	ADCK1	-0.193578	4.04626	-0.890382	0.404275	0.892697	-5.90541
Q52LW3	ARHGAP29	-0.245615	4.04427	-1.77609	0.121147	0.752973	-5.90578
O95644	NFATC1	-0.213769	4.0476	-1.55076	0.167061	0.793925	-5.90641
Q86UF1	TSPAN33	0.239252	4.01969	0.771996	0.46662	0.906712	-5.90853
Q86XL3	ANKLE2	-0.148409	4.05501	-1.92481	0.0977727	0.731016	-5.90979
Q99442	SEC62	-0.184752	4.05232	-2.0039	0.0872091	0.718624	-5.91026
O60291	MGRN1	-0.24853	4.04327	-1.65257	0.144582	0.778975	-5.91134
Q9BRJ2	MRPL45	-0.0758506	4.05835	-2.17828	0.0677686	0.705217	-5.91283
Q9HCI7	MSL2	-0.223133	4.04409	-1.22609	0.261742	0.838637	-5.91306
Q9UJY4	GGA2	-0.131986	4.05637	-1.7269	0.130008	0.757479	-5.91354
P62195	PSMC5	0.094205	4.05757	2.76791	0.0292039	0.594802	-5.91398
O75152	ZC3H11A	-0.108906	4.05729	-1.98251	0.0899492	0.719484	-5.91536
O95985	TOP3B	-0.134466	4.05612	-1.73472	0.128558	0.757408	-5.91712
P55197	MLLT10	0.216543	4.04653	1.28534	0.24156	0.832359	-5.91713
Q9Y6R0	NUMBL	0.105514	4.05749	1.94962	0.0943298	0.72502	-5.91719
Q15147	PLCB4	0.182645	4.05114	0.997272	0.353476	0.876768	-5.91726
Q6ZSJ8	C1orf122	0.229422	4.04847	2.09933	0.0759642	0.709766	-5.91733
Q15742	NAB2	-0.171736	4.05314	-1.54264	0.168987	0.794712	-5.91795
O14640	DVL1	-0.208752	4.03629	-0.788229	0.457694	0.906413	-5.91827
Q99547	MPHOSPH6	0.117185	4.05693	1.9203	0.0984127	0.732638	-5.91927
Q96EW2	HSPBAP1	-0.263673	4.03095	-1.07559	0.319525	0.866658	-5.91958
O77932	DXO	0.238502	4.04377	1.43555	0.196381	0.814195	-5.92276
P47712	PLA2G4A	0.132751	4.05587	2.11158	0.0746304	0.709275	-5.92382
Q15468	STIL	-0.190516	4.04956	-1.13196	0.296755	0.858468	-5.92386
Q96P53	WDFY2	-0.242761	4.01749	-0.753266	0.477066	0.908238	-5.92405
Q9HCN4	GPN1	-0.198101	4.05057	-1.68128	0.138776	0.773626	-5.9248
O14893	GEMIN2	0.149689	4.05484	2.05425	0.0810832	0.714684	-5.92539
P51178	PLCD1	0.296421	3.9111	0.525629	0.616184	0.934055	-5.92627
O00712	NFIB	0.289765	4.02382	1.20886	0.267878	0.840139	-5.92697
Q96GW9	MARS2	-0.124198	4.05687	-1.73413	0.128667	0.757408	-5.9287
P55199	ELL	0.155082	4.05453	1.6323	0.148816	0.782776	-5.92873
P0C0L4	C4A	0.324148	4.02802	1.51378	0.176002	0.797395	-5.92967
Q13188	STK3	-0.135889	4.05567	-2.05556	0.0809303	0.714684	-5.92969
Q7Z2K8	GPRIN1	-0.154557	4.05481	-1.55898	0.165131	0.792519	-5.9301
Q6UUV7	CRTC3	-0.204811	4.04822	-1.40674	0.204411	0.815631	-5.93011
P15822	HIVEP1	-0.323067	3.90823	-0.565093	0.590527	0.933843	-5.93033
O15015	ZNF646	0.181434	4.03464	0.626082	0.552103	0.922419	-5.93249
Q7Z4V5	HDGFL2	-0.0886417	4.05771	-2.54716	0.0398965	0.636743	-5.93376
A0PK00	TMEM120B	-0.3075	3.96014	-0.675589	0.522057	0.91202	-5.93421
P28749	RBL1	0.17949	4.0522	1.34677	0.222076	0.822328	-5.93459
Q8NFI3	ENGASE	0.179901	4.05187	1.4826	0.18388	0.801852	-5.93496
Q68CZ1	RPGRIP1L	0.580822	3.94421	1.30757	0.234342	0.826785	-5.9355
Q9Y3M2	CBY1	0.363076	3.98095	0.971828	0.365097	0.880703	-5.93557
Q86VP3	PACS2	-0.286446	4.01598	-0.916834	0.391219	0.889396	-5.9362
P19447	ERCC3	-0.162315	4.05383	-1.57739	0.160885	0.787568	-5.93656
Q7L590	MCM10	-0.318618	4.01319	-1.19386	0.273316	0.845435	-5.93715
Q9UKK3	PARP4	0.200838	4.04809	1.31324	0.232532	0.825396	-5.93768
Q96Q42	ALS2	0.166042	4.05416	1.18861	0.275239	0.847314	-5.93824
O00287	RFXAP	0.188033	4.05052	1.24029	0.256779	0.837474	-5.93968
Q96FX7	TRMT61A	-0.121582	4.05665	-1.92636	0.0975541	0.731016	-5.93987
Q15464	SHB	-0.167682	4.05365	-1.47023	0.187096	0.805594	-5.94027
Q92871	PMM1	0.179054	4.05188	1.52731	0.172681	0.794717	-5.94201
P13284	IFI30	-0.189924	4.05037	-1.54039	0.169523	0.794717	-5.94281
Q15398	DLGAP5	-0.111883	4.05717	-1.90272	0.100943	0.735663	-5.9438
Q9UKK6	NXT1	-0.212767	4.04834	-1.61683	0.152128	0.786154	-5.94456
Q14186	TFDP1	-0.180034	4.05168	-1.57402	0.161653	0.787568	-5.94521
Q8N9I9	DTX3	-0.285194	4.0201	-1.0631	0.324756	0.868625	-5.94714
Q9NXB0	MKS1	0.226698	4.04039	1.06855	0.322463	0.866775	-5.94727
Q9UNK9	ANGEL1	-0.186777	4.05062	-1.33586	0.225434	0.823472	-5.94825
Q6ZUT9	DENND5B	0.209917	4.04481	1.05152	0.329669	0.870562	-5.95018
Q8N954	GPATCH11	-0.0977375	4.05762	-2.07198	0.0790305	0.712503	-5.95063
Q9HCG7	GBA2	0.224625	4.03886	1.00277	0.351002	0.876768	-5.952
Q9GZX9	TWSG1	-0.304619	4.02259	-1.18832	0.275349	0.847314	-5.9522
Q86YV9	HPS6	-0.164752	4.05361	-1.68844	0.137364	0.77335	-5.9524
Q9BRJ6	C7orf50	-0.184422	4.05205	-1.946	0.0948247	0.72502	-5.9535
P00750	PLAT	0.196916	4.04996	1.60622	0.15444	0.787203	-5.95388
Q96RR1	TWNK	-0.161906	4.05413	-1.43065	0.197727	0.81445	-5.95464
Q08380	LGALS3BP	0.184741	4.05131	1.3614	0.217646	0.821404	-5.95478
Q9H6U6	BCAS3	-0.150994	4.05481	-1.63819	0.147574	0.782776	-5.95699
Q9H2G4	TSPYL2	-0.171428	4.05108	-0.884512	0.407215	0.892697	-5.96081
Q02930	CREB5	0.294175	4.02546	1.14475	0.291777	0.85663	-5.96126
Q96KQ4	PPP1R13B	-0.1817	4.05119	-1.22606	0.261753	0.838637	-5.96182
P17677	GAP43	-0.354907	3.97825	-0.889915	0.404508	0.892697	-5.96185
Q92562	FIG4	-0.196421	4.0484	-1.15263	0.288747	0.856042	-5.96202
Q9NWU1	OXSM	-0.158314	4.05413	-1.5942	0.157096	0.787288	-5.96298
Q8IYR2	SMYD4	0.173368	4.05236	1.07297	0.320617	0.866658	-5.96388
Q7Z7G8	VPS13B	0.204106	4.04692	1.17873	0.278896	0.84994	-5.96538
Q92782	DPF1	0.234325	4.04115	1.24885	0.253823	0.836227	-5.96634
Q96JQ2	CLMN	-0.201297	4.03827	-0.798749	0.451973	0.906105	-5.96666
Q13907	IDI1	0.0807953	4.05805	2.26378	0.059899	0.684176	-5.96837
Q8TB40	ABHD4	-0.159465	4.0547	-0.957889	0.371588	0.885064	-5.96873
Q13772	NCOA4	-0.186412	4.04958	-1.11391	0.303893	0.85872	-5.9709
Q9H267	VPS33B	0.134732	4.05591	1.71136	0.132933	0.760193	-5.97177
Q96E29	MTERF3	0.157551	4.05423	1.59849	0.156143	0.787288	-5.97194
Q9UHD8	SEPTIN9	-0.0610023	4.05852	-2.36339	0.0518957	0.681701	-5.97276
Q53HC5	KLHL26	-0.298615	4.02788	-1.20657	0.268701	0.840139	-5.97335
Q9UJC5	SH3BGRL2	-0.201653	4.04989	-1.72366	0.130613	0.758168	-5.9737
Q9Y4P3	TBL2	-0.196322	4.05105	-2.04251	0.0824726	0.714684	-5.97417
P42773	CDKN2C	0.238636	4.04779	2.06472	0.0798644	0.712503	-5.97533
Q01658	DR1	-0.191381	4.05288	-2.56769	0.038748	0.636584	-5.97566
A1X283	SH3PXD2B	-0.140731	4.05541	-1.858	0.107672	0.743273	-5.97584
Q6P1L5	FAM117B	-0.211352	4.04876	-1.81478	0.114589	0.748078	-5.9762
Q13009	TIAM1	-0.663356	3.94509	-1.52131	0.174146	0.794717	-5.97623
P21741	MDK	-0.218309	4.03809	-0.940977	0.379582	0.886399	-5.97764
Q5TCQ9	MAGI3	0.145697	4.05611	1.32261	0.229568	0.823472	-5.9782
Q96E11	MRRF	-0.132769	4.05579	-2.12653	0.0730337	0.70727	-5.97896
Q8IXS6	PALM2	0.209824	4.04089	0.990951	0.356336	0.877044	-5.97955
O75071	EFCAB14	0.168903	4.05278	1.07185	0.321081	0.866658	-5.97974
Q9HCP0	CSNK1G1	-0.216503	4.04808	-1.73991	0.127606	0.756317	-5.97982
A0JNW5	UHRF1BP1L	0.152234	4.05564	1.21223	0.266669	0.839871	-5.98066
Q9NW15	ANO10	-0.177277	4.05199	-1.32988	0.22729	0.823472	-5.98124
O94952	FBXO21	0.192074	4.04952	1.2202	0.263827	0.838637	-5.98132
Q96NW4	ANKRD27	-0.258377	4.03543	-1.25981	0.250086	0.834037	-5.98319
Q92828	CORO2A	0.143852	4.05655	1.26235	0.249225	0.834037	-5.98399
Q6NUK4	REEP3	0.325077	4.0043	1.02337	0.341859	0.87427	-5.98493
P05165	PCCA	0.174033	4.05237	1.47325	0.186306	0.805594	-5.98596
Q8WXG6	MADD	-0.222515	4.04159	-1.10444	0.307698	0.860759	-5.98628
Q9BTX7	TTPAL	-0.257269	4.04	-1.52044	0.174361	0.794717	-5.98659
Q9UBS8	RNF14	-0.209156	4.04913	-1.70655	0.133853	0.762995	-5.98724
O75629	CREG1	-0.338978	4.00499	-1.05898	0.326495	0.869085	-5.98816
Q7Z6J0	SH3RF1	-0.284311	4.00347	-0.875938	0.411538	0.892697	-5.98865
Q96AJ1	CLUAP1	0.234956	4.03503	0.976931	0.362743	0.879356	-5.99272
Q8N9V3	WDSUB1	0.178028	4.0516	1.47033	0.187071	0.805594	-5.99519
Q9H0R1	AP5M1	-0.235927	4.0376	-1.07406	0.32016	0.866658	-5.9956
Q8TBF2	PRXL2B	0.214198	4.04307	1.16508	0.284011	0.852328	-5.9971
Q9NXR8	ING3	-0.137904	4.0561	-1.51164	0.176533	0.799076	-5.99767
Q04726	TLE3	-0.100642	4.05735	-2.14199	0.0714187	0.70727	-5.99853
Q8IVH4	MMAA	0.181004	4.04364	0.792148	0.455557	0.906387	-5.9986
Q9UH99	SUN2	-0.198749	4.04902	-1.49574	0.180522	0.800017	-5.9988
P06737	PYGL	0.0927823	4.0576	2.26837	0.0595034	0.683151	-5.99881
Q9NZR1	TMOD2	0.194355	4.04214	0.851913	0.423832	0.900272	-5.99903
O76064	RNF8	-0.18117	4.05035	-1.12902	0.297906	0.85849	-5.99919
Q5VV67	PPRC1	0.0599946	4.03218	0.183209	0.860085	0.979047	-5.99971
Q9BV10	ALG12	0.294528	4.00143	0.881492	0.408734	0.892697	-5.99997
O60658	PDE8A	0.168827	4.05289	1.43903	0.195432	0.812703	-6.00035
Q8WU76	SCFD2	-0.138339	4.0556	-1.6697	0.141092	0.774617	-6.00076
Q9H4K7	MTG2	0.204106	4.04751	1.34405	0.22291	0.82336	-6.00255
O14654	IRS4	-0.11114	4.05687	-2.48934	0.0433257	0.658095	-6.00326
Q92802	N4BP2L2	0.319903	3.99965	0.964795	0.368361	0.8817	-6.00356
Q5QJ74	TBCEL	-0.199965	4.04877	-1.523	0.173731	0.794717	-6.00373
Q86WW8	COA5	0.21299	4.0453	1.26012	0.249978	0.834037	-6.00456
O75144	ICOSLG	0.245674	4.02574	0.91274	0.393219	0.889396	-6.00463
Q96PV6	LENG8	0.163238	4.05358	1.48699	0.182754	0.801728	-6.00572
Q6P1M9	ARMCX5	-0.205616	4.0414	-0.927485	0.386052	0.889054	-6.00714
Q8TF30	WHAMM	0.215332	4.03461	0.865306	0.416946	0.895118	-6.0074
Q8NFJ9	BBS1	0.191909	4.04734	1.06442	0.324201	0.868212	-6.00859
Q9NXD2	MTMR10	-0.252658	4.03569	-1.16135	0.285424	0.853021	-6.00876
Q9H8V3	ECT2	-0.146956	4.05487	-1.61198	0.15318	0.786154	-6.00944
Q8TE04	PANK1	-0.195163	4.0389	-0.804888	0.448658	0.906105	-6.0097
Q86Y37	CACUL1	-0.156435	4.05407	-1.56985	0.162612	0.788876	-6.01071
Q8IW45	NAXD	-0.217004	3.98942	-0.545459	0.603216	0.934055	-6.01101
P04626	ERBB2	-0.205868	4.04522	-1.16746	0.283114	0.852328	-6.01103
P56556	NDUFA6	0.220776	4.04875	1.96706	0.0919819	0.720054	-6.01228
Q8IYW5	RNF168	-0.203488	4.04146	-0.902531	0.398239	0.890943	-6.01259
Q8TEM1	NUP210	-0.197471	4.05046	-1.82862	0.112329	0.748078	-6.01259
P51606	RENBP	0.181887	4.04364	0.828748	0.435935	0.904443	-6.01275
P09958	FURIN	0.150366	4.05496	0.896135	0.401408	0.892364	-6.01358
Q9ULU8	CADPS	-0.181698	4.01497	-0.537013	0.60872	0.934055	-6.01439
Q8TDW0	LRRC8C	-0.240066	4.04273	-1.41437	0.202257	0.815627	-6.01489
Q96NY9	MUS81	-0.294154	4.0052	-0.881821	0.408568	0.892697	-6.01568
Q7Z5W3	BCDIN3D	-0.191544	4.04068	-0.814931	0.443271	0.904792	-6.01598
Q13895	BYSL	-0.0912215	4.05763	-2.29451	0.0573033	0.682933	-6.01616
Q86UY8	NT5DC3	-0.146201	4.05486	-1.65416	0.144254	0.778975	-6.01691
Q9UBI9	HECA	-0.227068	4.04534	-1.49055	0.181843	0.800871	-6.01888
Q8TCT7	SPPL2B	0.250095	4.03679	1.16401	0.284417	0.852817	-6.01983
Q9NV92	NDFIP2	0.306756	4.02955	1.42834	0.198365	0.814877	-6.02042
Q9C086	INO80B	-0.419429	3.98034	-1.15531	0.287722	0.85509	-6.0207
Q8NEW0	SLC30A7	0.211359	4.04907	1.80158	0.116787	0.748078	-6.02075
Q99081	TCF12	-0.306088	4.0307	-1.49052	0.181851	0.800871	-6.02151
Q9H8M5	CNNM2	-0.157488	4.05372	-0.979169	0.361714	0.879131	-6.02182
P29323	EPHB2	-0.239836	4.03987	-1.25766	0.250813	0.835041	-6.02228
P00558	PGK1	0.0656111	4.0583	3.06316	0.019405	0.541348	-6.02268
Q9H706	GAREM1	-0.0894851	4.01515	-0.248594	0.811165	0.968224	-6.02385
Q6YHK3	CD109	0.331061	3.9825	0.876015	0.4115	0.892697	-6.0256
Q15013	MAD2L1BP	-0.279916	4.03129	-1.21722	0.264884	0.838901	-6.0256
Q9P209	CEP72	-0.182665	4.03367	-0.654932	0.534467	0.916864	-6.02862
O14530	TXNDC9	0.0931024	4.05764	2.12607	0.0730823	0.70727	-6.02935
Q9NYA4	MTMR4	0.173155	4.05159	1.20862	0.267962	0.840139	-6.03025
Q64LD2	WDR25	-0.216879	4.04116	-1.04425	0.33278	0.87151	-6.03151
Q9NWZ3	IRAK4	0.151778	4.05493	1.25294	0.252421	0.835041	-6.03182
Q2M2Z5	KIZ	0.191438	4.0468	1.05244	0.329275	0.870562	-6.03223
Q15326	ZMYND11	0.155818	4.05334	0.912188	0.393489	0.889456	-6.03353
Q8IVM0	CCDC50	0.183037	4.05215	2.08914	0.0770917	0.710064	-6.03403
Q13164	MAPK7	-0.145061	4.05616	-1.00983	0.347849	0.876251	-6.0342
O94776	MTA2	-0.0870204	4.05774	-2.43306	0.0469585	0.681701	-6.03464
Q9HCU4	CELSR2	-0.15617	4.0445	-0.663804	0.529115	0.9153	-6.03501
Q96I51	RCC1L	-0.114935	4.05698	-1.75351	0.12514	0.756069	-6.03525
Q9UJG1	MOSPD1	0.276844	3.99454	0.752794	0.477332	0.908238	-6.03542
Q9UBW8	COPS7A	-0.0980064	4.05744	-2.07662	0.0785011	0.710842	-6.03657
Q9BUZ4	TRAF4	0.175657	4.04974	1.00871	0.348348	0.876364	-6.03727
O15315	RAD51B	0.264567	4.01415	0.87231	0.413378	0.892971	-6.03745
Q13303	KCNAB2	-0.199537	3.99513	-0.514262	0.623686	0.935003	-6.03787
O95905	ECD	-0.107536	4.05712	-1.97368	0.0911055	0.719484	-6.03891
O95202	LETM1	-0.0819743	4.05793	-2.28583	0.0580247	0.683151	-6.0395
Q9P000	COMMD9	-0.168163	4.0529	-1.78032	0.120412	0.752091	-6.04012
P49759	CLK1	-0.0622367	4.04536	-0.224572	0.829045	0.972369	-6.04103
Q8IVB5	LIX1L	0.176387	4.05075	1.14516	0.291618	0.85663	-6.0423
O43529	CHST10	-0.237615	4.01918	-0.759462	0.473593	0.908238	-6.04276
Q15776	ZKSCAN8	0.0780534	4.04713	0.291588	0.779473	0.964671	-6.04384
P30305	CDC25B	-0.212288	4.03759	-0.929964	0.384857	0.889054	-6.04436
Q76I76	SSH2	-0.188285	4.03768	-0.747503	0.480312	0.908617	-6.04482
Q8N448	LNX2	0.126202	4.05443	0.61729	0.557548	0.922596	-6.04541
Q969X6	UTP4	0.0816413	4.05803	2.15051	0.0705442	0.70727	-6.04605
Q2KHR3	QSER1	-0.186128	4.05096	-1.56323	0.164142	0.791535	-6.04701
Q14CZ0	C16orf72	0.228827	4.00139	0.650102	0.537395	0.917592	-6.0475
Q9HAB8	PPCS	-0.174975	4.05213	-1.76897	0.122393	0.753926	-6.04764
Q8NHY2	COP1	-0.185192	4.04749	-1.01485	0.345616	0.875651	-6.04917
Q9GZP4	PITHD1	-0.141858	4.05513	-1.85554	0.108055	0.743273	-6.05077
P0CW19	LIMS3	-0.144116	4.0549	-1.86509	0.106576	0.743273	-6.0508
Q9BZE4	GTPBP4	-0.150682	4.05454	-2.11592	0.0741629	0.708257	-6.05215
Q9Y2G8	DNAJC16	-0.174477	4.05014	-1.08529	0.315505	0.866658	-6.05255
Q96GC9	VMP1	-0.223812	4.04584	-1.63071	0.149154	0.783566	-6.05361
Q9H582	ZNF644	-0.163163	4.05124	-0.95262	0.374065	0.886088	-6.05372
Q2TB10	ZNF800	-0.734085	3.87444	-1.18927	0.274996	0.847314	-6.05412
Q13642	FHL1	0.0946205	4.0575	2.60056	0.0369806	0.620772	-6.05511
Q96H35	RBM18	-0.223277	4.03796	-1.02207	0.342428	0.874334	-6.05607
O75170	PPP6R2	-0.115907	4.05717	-1.61758	0.151965	0.786154	-6.05639
Q53T59	HS1BP3	-0.137746	4.05541	-2.06591	0.0797267	0.712503	-6.05727
P58335	ANTXR2	0.202184	4.02625	0.707213	0.503419	0.910995	-6.05766
Q8IUX4	APOBEC3F	0.15176	4.04174	0.606049	0.564555	0.925459	-6.05767
P55263	ADK	0.0845389	4.05783	2.32338	0.0549696	0.681701	-6.05819
Q9HBM0	VEZT	0.143876	4.05317	0.774497	0.465236	0.906712	-6.05877
O60427	FADS1	-0.251103	4.03773	-1.34758	0.221829	0.822328	-6.05899
P40925	MDH1	0.0728762	4.05814	3.02509	0.0204426	0.553099	-6.0596
Q9BRT9	GINS4	0.0981154	4.05745	2.06326	0.0800331	0.712544	-6.0599
Q15642	TRIP10	-0.122214	4.05637	-1.8006	0.116952	0.748078	-6.06165
Q8N8D1	PDCD7	0.155151	4.05372	1.027	0.340264	0.87427	-6.06228
Q8WV41	SNX33	0.138779	4.05662	1.04125	0.334074	0.872741	-6.06277
P46531	NOTCH1	-0.280943	3.99156	-0.760503	0.473011	0.908238	-6.0634
Q8N3E9	PLCD3	-0.234021	4.02563	-0.850312	0.424661	0.900272	-6.06399
Q9NWU5	MRPL22	-0.125141	4.05611	-2.14797	0.0708038	0.70727	-6.06424
Q7Z6I8	C5orf24	-0.157482	4.05354	-1.44104	0.194884	0.812459	-6.06603
Q5T3U5	ABCC10	-0.168749	4.04123	-0.697069	0.50935	0.910995	-6.06662
Q12815	TROAP	-0.203439	4.04456	-1.12003	0.301456	0.85872	-6.06835
Q5TC84	OGFRL1	-0.198463	4.00605	-0.553245	0.598165	0.934055	-6.06856
Q8IV36	HID1	0.208286	3.99782	0.566025	0.589928	0.933843	-6.0691
O95573	ACSL3	-0.125334	4.05603	-2.01497	0.0858239	0.716551	-6.06971
Q16204	CCDC6	0.0781219	4.05814	2.12807	0.0728709	0.70727	-6.07044
Q9BQK8	LPIN3	0.183158	4.03974	0.772608	0.466281	0.906712	-6.07109
Q9BRK4	LZTS2	-0.261909	4.03166	-1.25264	0.252526	0.835041	-6.07126
P36897	TGFBR1	-0.216975	4.04048	-1.07493	0.319799	0.866658	-6.07128
Q969J2	ZKSCAN4	-0.221374	4.02752	-0.791724	0.455788	0.906387	-6.0719
Q6ZVM7	TOM1L2	-0.148253	4.05449	-1.54112	0.169351	0.794712	-6.07305
Q9NXV6	CDKN2AIP	-0.186157	4.05092	-1.71356	0.132516	0.759578	-6.07384
Q8N137	CNTROB	0.138258	4.05298	0.717815	0.497269	0.910995	-6.07426
Q96B23	C18orf25	-0.223409	4.04593	-1.64105	0.146974	0.781635	-6.07469
Q8WUN7	UBTD2	-0.207059	4.04579	-1.27503	0.244972	0.833082	-6.07558
Q86X52	CHSY1	-0.200993	4.04542	-1.1661	0.283626	0.852328	-6.07656
P06748	NPM1	0.0798517	4.05798	3.03945	0.0200446	0.548672	-6.07691
Q8TCJ2	STT3B	-0.160893	4.05376	-2.0788	0.0782544	0.710842	-6.07708
Q09328	MGAT5	-0.18539	4.04696	-0.999579	0.352436	0.876768	-6.07718
Q9Y6W3	CAPN7	-0.10497	4.05786	-1.60346	0.155046	0.787203	-6.07761
Q9BY27	DGCR6L	0.455692	3.99157	1.5417	0.169211	0.794712	-6.07766
Q8ND24	RNF214	-0.0863801	4.05804	-1.94114	0.0954928	0.725243	-6.07839
Q9NYD6	HOXC10	0.236986	4.02995	0.966988	0.367341	0.881678	-6.0788
Q96HE9	PRR11	0.21846	4.03184	0.870664	0.414215	0.894215	-6.07914
Q96QT6	PHF12	-0.181141	4.04524	-0.898695	0.400137	0.892221	-6.07925
Q8N9F7	GDPD1	-0.159144	4.05313	-1.28251	0.242493	0.833082	-6.07938
Q03113	GNA12	-0.157255	4.05042	-0.859975	0.419677	0.897437	-6.08138
O60506	SYNCRIP	0.105646	4.05719	2.75294	0.0298238	0.594802	-6.08169
Q9BY50	SEC11C	0.395579	4.00862	1.49192	0.181493	0.800871	-6.08176
Q92542	NCSTN	-0.0745611	4.05816	-2.23388	0.0625394	0.68714	-6.0819
Q12947	FOXF2	-0.22055	4.04019	-1.08511	0.315581	0.866658	-6.08262
O15259	NPHP1	-0.350634	3.98075	-0.913249	0.39297	0.889396	-6.08307
P17026	ZNF22	-0.186309	4.04765	-1.1482	0.290449	0.856242	-6.08322
Q71F56	MED13L	0.131041	4.05655	0.796554	0.453162	0.906105	-6.08374
Q96CM3	RPUSD4	0.227786	4.04204	1.29424	0.238647	0.830134	-6.08436
O94898	LRIG2	0.0810307	4.05183	0.33886	0.745147	0.959185	-6.08495
Q96DY7	MTBP	0.135491	4.04875	0.616251	0.558193	0.922596	-6.08544
Q5TBB1	RNASEH2B	-0.194971	4.04894	-1.50045	0.179333	0.800017	-6.08686
Q9H9P5	UNKL	0.0695683	4.02397	0.209041	0.840665	0.975061	-6.08706
P01034	CST3	0.185319	4.05022	1.62466	0.150445	0.784856	-6.08822
Q12913	PTPRJ	0.345936	3.98005	0.907764	0.395659	0.889694	-6.08879
Q9H825	METTL8	-0.237278	4.02915	-0.953339	0.373726	0.885607	-6.08931
Q5SNT2	TMEM201	-0.256324	4.03908	-1.51038	0.176846	0.799691	-6.09049
P18084	ITGB5	0.125724	4.05044	0.576523	0.58321	0.933843	-6.09054
P43355	MAGEA1	-0.264162	4.00002	-0.741115	0.483928	0.908617	-6.09093
Q13686	ALKBH1	-0.171147	4.05141	-1.29111	0.239667	0.831011	-6.09105
P31749	AKT1	-0.182947	4.04952	-1.21532	0.265562	0.838901	-6.09148
Q6UWY0	ARSK	-0.150871	4.04598	-0.671938	0.524238	0.913433	-6.09253
Q8NHP8	PLBD2	0.116225	4.05655	1.91137	0.0996903	0.734452	-6.09255
O94874	UFL1	-0.0962267	4.05749	-2.04443	0.0822435	0.714684	-6.09303
P53814	SMTN	-0.153224	4.05386	-1.17673	0.279639	0.850982	-6.09325
A2RU67	FAM234B	-0.23446	4.03296	-1.04553	0.332232	0.871129	-6.09359
Q8NBR6	MINDY2	0.232112	4.02755	0.880061	0.409456	0.892697	-6.09503
O60831	PRAF2	-0.136187	4.05548	-2.0518	0.0813707	0.714684	-6.09552
Q9NYG2	ZDHHC3	-0.222472	4.03963	-1.18138	0.277911	0.848732	-6.09554
Q9NWM3	CUEDC1	-0.143473	4.05509	-1.27933	0.243543	0.833082	-6.09603
Q16526	CRY1	-0.234963	4.03526	-1.04131	0.334048	0.872741	-6.09604
P51587	BRCA2	0.140493	4.05573	1.08069	0.317406	0.866658	-6.09634
P51790	CLCN3	0.145691	4.05462	1.38478	0.21073	0.817849	-6.0973
P30291	WEE1	0.200491	4.03958	0.899794	0.399593	0.891952	-6.09784
Q96AB6	NTAN1	-0.152244	4.05397	-1.29691	0.23778	0.82945	-6.09808
P51957	NEK4	-0.178019	4.04856	-1.06904	0.322258	0.866691	-6.09808
Q8IW35	CEP97	-0.103993	4.05767	-1.65906	0.143249	0.778693	-6.09942
Q9BWW4	SSBP3	-0.190675	4.05074	-1.78752	0.119173	0.75133	-6.10013
O95208	EPN2	0.16241	4.05288	1.51154	0.176557	0.799076	-6.10117
Q6XQN6	NAPRT	0.131352	4.05595	1.48239	0.183936	0.801852	-6.1014
Q9P2N7	KLHL13	0.204758	4.04193	1.01344	0.346244	0.875651	-6.10291
Q9Y2T4	PPP2R2C	0.308151	4.04144	2.30797	0.0562028	0.682933	-6.10382
Q9C0B0	UNK	-0.16232	4.05254	-1.46068	0.189613	0.808516	-6.10447
Q92575	UBXN4	-0.151508	4.05418	-1.69744	0.135609	0.767386	-6.10564
Q76N32	CEP68	0.0850143	4.04413	0.325157	0.755036	0.96187	-6.10681
Q7L0J3	SV2A	0.184859	4.0512	1.69117	0.136829	0.771286	-6.10816
Q9NZN3	EHD3	0.175972	4.05047	1.21361	0.266172	0.838921	-6.10836
P45984	MAPK9	0.113707	4.0568	1.77996	0.120476	0.752091	-6.10857
Q96JA1	LRIG1	0.123753	4.03667	0.452262	0.665441	0.941599	-6.10905
Q92613	JADE3	-0.18816	4.04949	-1.42995	0.197921	0.81445	-6.10923
Q8NB49	ATP11C	-0.103868	4.05764	-1.65208	0.144682	0.779005	-6.10938
Q96FN9	DTD2	0.164382	4.04083	0.701244	0.506904	0.910995	-6.1097
Q8N7W2	BEND7	0.0767171	4.01167	0.216247	0.835268	0.973973	-6.11065
Q15223	NECTIN1	-0.218859	4.03122	-0.873681	0.412682	0.892697	-6.11212
Q8IUQ4	SIAH1	-0.174592	4.04546	-0.90286	0.398076	0.890943	-6.11395
Q9ULL5	PRR12	-0.161759	4.05198	-1.08627	0.315103	0.866658	-6.11447
O60229	KALRN	0.333699	4.00359	1.04043	0.334427	0.872741	-6.11495
Q9C0C7	AMBRA1	-0.130237	4.05574	-2.10535	0.0753059	0.709494	-6.11533
Q9Y2V2	CARHSP1	-0.138522	4.0555	-2.31746	0.0554399	0.681701	-6.11557
Q96HU1	SGSM3	0.131602	4.028	0.432374	0.679122	0.945603	-6.11607
Q8WYH8	ING5	0.219357	4.04328	1.33761	0.224892	0.823472	-6.11679
Q86WN1	FCHSD1	0.226166	4.02132	0.775645	0.464603	0.906712	-6.11684
Q6P597	KLC3	-0.192278	4.05036	-1.77727	0.120941	0.752636	-6.11686
O14647	CHD2	0.168522	4.05016	1.06651	0.323319	0.867552	-6.11757
Q8N7R7	CCNYL1	0.178006	4.0504	1.31752	0.231174	0.824521	-6.11848
Q8WVC6	DCAKD	-0.110043	4.05721	-1.6559	0.143896	0.778975	-6.11914
Q7L5N7	LPCAT2	-0.209016	4.0449	-1.26904	0.246972	0.833082	-6.11934
Q6UWW8	CES3	-0.171339	4.04842	-0.967069	0.367303	0.881678	-6.12071
O95251	KAT7	-0.194267	4.04874	-1.51445	0.175836	0.797137	-6.12106
Q2M3G4	SHROOM1	0.156189	4.05025	0.862036	0.41862	0.896687	-6.12134
Q6UVK1	CSPG4	-0.0130053	3.99471	-0.0317441	0.975606	0.99654	-6.12182
Q13439	GOLGA4	0.109861	4.05746	1.55435	0.166216	0.793375	-6.12314
Q9C026	TRIM9	-0.154184	4.05334	-1.2453	0.255043	0.837474	-6.1232
A6ND36	FAM83G	-0.12939	4.03139	-0.44463	0.670675	0.942822	-6.12372
Q15696	ZRSR2	0.153	4.05071	0.875632	0.411694	0.892697	-6.12374
Q659A1	ICE2	-0.140547	4.05534	-1.1827	0.277422	0.848413	-6.12424
P42898	MTHFR	-0.215992	4.04471	-1.37212	0.214449	0.820342	-6.12462
Q149N8	SHPRH	0.1412	4.0551	1.34702	0.221999	0.822328	-6.12563
Q9ULV3	CIZ1	-0.103403	4.05737	-1.76934	0.122327	0.753926	-6.12724
Q8WTW4	NPRL2	0.148337	4.03955	0.589333	0.575073	0.930868	-6.12858
Q9NVR5	DNAAF2	-0.152435	4.05368	-1.29259	0.239183	0.830332	-6.12954
Q99595	TIMM17A	-0.215772	4.04671	-1.55021	0.167189	0.793925	-6.12966
Q13542	EIF4EBP2	0.545054	3.90923	1.01907	0.343751	0.875127	-6.12967
O95772	STARD3NL	0.161531	4.05286	1.64811	0.145504	0.779079	-6.13027
Q32P51	HNRNPA1L2	0.106076	4.05732	3.26404	0.0147887	0.517071	-6.13094
Q8WV74	NUDT8	-0.163986	4.05153	-1.13938	0.293857	0.85812	-6.13392
P30304	CDC25A	-0.172945	4.022	-0.548908	0.600976	0.934055	-6.13449
O75864	PPP1R37	0.15465	3.96719	0.33321	0.749218	0.960286	-6.13507
Q9NNW5	WDR6	-0.115287	4.05649	-1.91068	0.09979	0.734452	-6.13533
Q7Z5U6	WDR53	-0.228888	4.02119	-0.805757	0.44819	0.906105	-6.13569
Q5VYS8	TUT7	-0.178324	4.05024	-1.37891	0.212447	0.820236	-6.13693
Q8TBF5	PIGX	-0.4034	3.98093	-1.06595	0.323553	0.867552	-6.13721
P50995	ANXA11	0.112641	4.05673	2.31236	0.0558491	0.682933	-6.13753
Q9NX61	TMEM161A	0.281367	4.03751	1.56183	0.164467	0.791535	-6.13882
Q5PSV4	BRMS1L	0.173897	4.051	1.46686	0.187981	0.806724	-6.13886
P27448	MARK3	-0.153312	4.05375	-1.60466	0.154781	0.787203	-6.13936
Q96GQ5	C16orf58	0.209887	4.04502	1.33249	0.226477	0.823472	-6.1397
P0DI81	TRAPPC2	-0.160924	4.05259	-1.34439	0.222804	0.823318	-6.14078
Q9NSC2	SALL1	-0.198994	4.04504	-1.12864	0.298059	0.85849	-6.141
Q9UBW7	ZMYM2	-0.130251	4.0559	-1.45144	0.192076	0.812459	-6.14108
Q9C073	FAM117A	0.173397	4.00508	0.485942	0.642586	0.937653	-6.14216
Q9P2H3	IFT80	-0.145476	4.05134	-0.80109	0.450707	0.906105	-6.14247
Q15170	TCEAL1	-0.189012	4.0474	-1.17607	0.279886	0.851162	-6.14274
Q53HC0	CCDC92	-0.230574	4.02468	-0.833111	0.433637	0.903409	-6.14322
Q9Y305	ACOT9	-0.116405	4.05652	-1.85314	0.108429	0.743273	-6.14403
Q9UI95	MAD2L2	0.14903	4.05403	1.57916	0.160481	0.787568	-6.14445
Q9UGN5	PARP2	-0.144406	4.05445	-1.51807	0.174942	0.794717	-6.14483
Q49AG3	ZBED5	-0.0779369	4.03552	-0.271328	0.794355	0.967638	-6.14569
Q8N5U6	RNF10	-0.157236	4.05313	-1.38613	0.210335	0.817729	-6.14619
P04792	HSPB1	0.188902	4.05129	2.02333	0.0847922	0.714684	-6.14635
Q5SW96	LDLRAP1	-0.249631	4.03423	-1.22459	0.262273	0.838637	-6.14672
Q96MT8	CEP63	0.0921161	4.04842	0.389672	0.708938	0.951174	-6.14779
Q5VSY0	GKAP1	0.114098	4.05241	0.565098	0.590524	0.933843	-6.14779
P78537	BLOC1S1	0.110856	4.05696	1.72079	0.13115	0.758808	-6.14861
Q9BT67	NDFIP1	0.186674	4.04825	1.28286	0.242375	0.833082	-6.14882
Q9Y2Z4	YARS2	-0.073311	4.05824	-2.10266	0.0755986	0.709766	-6.14979
Q14142	TRIM14	0.16937	4.04394	0.841966	0.428999	0.90291	-6.14996
Q9NY27	PPP4R2	-0.131458	4.05549	-1.95462	0.093651	0.721379	-6.15134
Q9UJX4	ANAPC5	0.13406	4.05536	1.67417	0.140194	0.773626	-6.15142
Q9UKL3	CASP8AP2	0.160986	3.976	0.384304	0.712727	0.951842	-6.15146
Q9P215	POGK	0.124994	4.05658	1.34869	0.221492	0.822328	-6.15172
O15534	PER1	-0.170741	4.04455	-0.856271	0.421583	0.89903	-6.15191
Q9HDC5	JPH1	-0.182019	4.04754	-1.13991	0.293652	0.858062	-6.15287
Q9NSB8	HOMER2	-0.130201	4.05567	-1.63552	0.148136	0.782776	-6.15335
O60779	SLC19A2	-0.135295	4.04068	-0.542191	0.605343	0.934055	-6.15384
Q15165	PON2	-0.155851	4.05342	-1.4344	0.196696	0.814195	-6.15391
Q03519	TAP2	-0.0907465	4.01623	-0.273224	0.792958	0.967638	-6.15392
Q92546	RGP1	-0.141627	4.05478	-1.14235	0.292706	0.857171	-6.1545
Q8NBT0	POC1A	-0.151136	4.05169	-0.929685	0.384991	0.889054	-6.15514
Q92823	NRCAM	0.174185	4.04709	0.986871	0.358191	0.877044	-6.15649
Q9BYM8	RBCK1	0.0843915	4.01166	0.246837	0.812469	0.968224	-6.15651
P36955	SERPINF1	0.31614	4.00097	1.05041	0.330143	0.870562	-6.15693
Q9BXP5	SRRT	0.0591907	4.05844	2.41536	0.0481647	0.681701	-6.15821
O60318	MCM3AP	-0.108538	4.05706	-1.70259	0.134613	0.764751	-6.15911
Q9NX70	MED29	0.222039	4.04581	1.52019	0.17442	0.794717	-6.15924
P78395	PRAME	0.159543	4.04602	0.778771	0.46288	0.906495	-6.15963
A1XBS5	FAM92A	-0.16112	4.05028	-1.01423	0.34589	0.875651	-6.15963
Q5TA31	RNF187	0.24742	4.03901	1.30959	0.233697	0.826785	-6.15978
Q9H6K1	ILRUN	-0.203492	4.04819	-1.54608	0.168168	0.794712	-6.16046
O43251	RBFOX2	-0.101208	4.05725	-1.89577	0.101961	0.737492	-6.16061
P27797	CALR	0.105555	4.05724	3.01076	0.0208487	0.558849	-6.16065
Q8N3J3	C17orf53	0.230018	4.03614	1.0737	0.320308	0.866658	-6.16126
O14548	COX7A2L	-0.144517	4.05461	-1.80468	0.116268	0.748078	-6.16165
Q6JQN1	ACAD10	0.171162	4.04795	0.976697	0.362851	0.879356	-6.1622
Q99708	RBBP8	-0.815491	3.84764	-1.2524	0.252607	0.835041	-6.16228
Q9Y6G3	MRPL42	0.138793	4.05493	1.85927	0.107475	0.743273	-6.16364
Q96CP2	FLYWCH2	0.146759	4.05445	1.86088	0.107226	0.743273	-6.16404
O14786	NRP1	-0.169581	4.04969	-1.10543	0.307297	0.860759	-6.16492
Q9UBB5	MBD2	0.140003	4.05481	1.37388	0.213928	0.820342	-6.16493
Q9NX00	TMEM160	-0.238	4.04163	-1.43639	0.196153	0.814138	-6.16682
Q9NVX0	HAUS2	-0.185262	4.04901	-1.35323	0.220111	0.821404	-6.16823
Q9Y3T6	R3HCC1	-0.188257	4.04768	-1.23304	0.259303	0.838637	-6.16847
Q9BRA0	NAA38	0.25606	4.03728	1.39169	0.208723	0.815784	-6.16851
Q8WUF5	PPP1R13L	-0.133085	4.0554	-1.7178	0.131713	0.759578	-6.16855
Q5THK1	PRR14L	-0.133655	4.05562	-1.08966	0.313712	0.866591	-6.1691
Q8ND83	SLAIN1	-0.106764	4.05702	-1.81766	0.114115	0.748078	-6.16988
Q96A54	ADIPOR1	-0.103459	4.04114	-0.404353	0.698622	0.948093	-6.17059
P00352	ALDH1A1	0.128763	4.0383	0.502562	0.631458	0.936158	-6.17106
Q9H8M2	BRD9	-0.142724	4.05451	-1.21394	0.266056	0.838921	-6.17134
Q6PJ61	FBXO46	-0.159307	4.03874	-0.679624	0.519655	0.91135	-6.1718
O96006	ZBED1	0.140789	4.05469	1.16159	0.285334	0.853021	-6.17289
O95185	UNC5C	-0.134463	4.05143	-0.736364	0.486628	0.908617	-6.17505
Q9NVE5	USP40	0.0912038	3.99088	0.234181	0.821879	0.970252	-6.1751
P36969	GPX4	0.14626	4.05456	1.89742	0.101719	0.73697	-6.17579
Q5SZL2	CEP85L	0.238986	4.00254	0.707351	0.503339	0.910995	-6.17585
Q9UHQ4	BCAP29	0.236277	4.0315	1.02638	0.340538	0.87427	-6.17648
Q8N5Y2	MSL3	0.16985	4.05129	1.41301	0.20264	0.815627	-6.17706
Q6NXT6	TAPT1	0.291894	3.99751	0.857522	0.420939	0.898985	-6.17708
Q92968	PEX13	0.207942	4.04214	1.13029	0.297408	0.85849	-6.17721
Q6P1S2	C3orf33	-0.10357	4.00006	-0.276864	0.790279	0.967278	-6.17917
Q9NXW9	ALKBH4	-0.110637	4.05704	-1.5818	0.159882	0.787288	-6.17918
Q9NWV8	BABAM1	0.0804371	4.05813	1.91907	0.0985874	0.732923	-6.17961
Q03933	HSF2	0.154591	4.04841	0.834197	0.433067	0.903409	-6.18128
Q08752	PPID	0.0864914	4.05771	2.23599	0.0623493	0.68714	-6.1814
Q8NC69	KCTD6	-0.184995	4.02837	-0.68198	0.518256	0.91135	-6.18172
Q5SVS4	SLC25A30	0.414125	3.9563	0.936469	0.381734	0.886399	-6.18242
Q32NB8	PGS1	-0.159561	4.05189	-1.26704	0.247644	0.833082	-6.18291
Q9NT62	ATG3	0.112541	4.05666	2.23285	0.0626324	0.687289	-6.18322
Q6UXV4	APOOL	-0.199901	4.04771	-1.49967	0.179529	0.800017	-6.18492
P17029	ZKSCAN1	-0.158631	4.04655	-0.803522	0.449394	0.906105	-6.18494
Q92674	CENPI	0.16408	4.05156	1.23892	0.257252	0.837474	-6.18497
Q13424	SNTA1	0.172626	4.04855	1.09707	0.310685	0.864368	-6.18518
Q5T3I0	GPATCH4	0.0927363	4.05756	1.99424	0.0884368	0.719076	-6.18551
O14646	CHD1	-0.114307	4.0565	-1.84407	0.109856	0.743273	-6.18757
Q16739	UGCG	0.160823	4.04139	0.719113	0.49652	0.910995	-6.18758
Q9NT22	EMILIN3	-0.262167	4.00469	-0.799033	0.451819	0.906105	-6.18896
Q5VWG9	TAF3	-0.192342	4.04541	-1.16749	0.283104	0.852328	-6.19019
Q5VWN6	TASOR2	-0.128997	4.05591	-1.26998	0.246657	0.833082	-6.19043
P07305	H1-0	-0.284654	4.04028	-2.03145	0.0838026	0.714684	-6.19071
Q9UKY4	POMT2	0.0656849	4.0206	0.206164	0.842822	0.976011	-6.19106
P98153	DGCR2	0.123731	4.04585	0.564829	0.590696	0.933843	-6.19166
Q86TI0	TBC1D1	0.175441	4.04481	0.939021	0.380515	0.886399	-6.19247
Q9P0V3	SH3BP4	0.199404	4.03121	0.794344	0.454362	0.906105	-6.19248
Q9P289	STK26	0.102732	4.05708	2.11765	0.0739774	0.707731	-6.19392
Q8WVK7	SKA2	-0.12528	4.05609	-1.39058	0.209045	0.815784	-6.19489
Q8N371	KDM8	0.162675	4.05142	1.21775	0.264694	0.838901	-6.19548
Q0IIM8	TBC1D8B	0.207615	4.02838	0.808527	0.446701	0.905893	-6.1958
Q14574	DSC3	-0.123804	4.05643	-1.30831	0.234106	0.826785	-6.1968
O00562	PITPNM1	0.12359	4.01705	0.379056	0.71644	0.954233	-6.19765
P30520	ADSS2	0.075094	4.05804	2.3289	0.0545346	0.681701	-6.19898
Q96M94	KLHL15	0.162059	4.04416	0.774267	0.465363	0.906712	-6.19906
P11388	TOP2A	-0.347622	4.03014	-1.97647	0.0907386	0.719484	-6.19976
O43676	NDUFB3	-0.120504	4.05619	-1.99978	0.0877302	0.718624	-6.19996
A7KAX9	ARHGAP32	0.150966	4.02227	0.503979	0.630514	0.935859	-6.20037
Q8N668	COMMD1	-0.15121	4.05328	-1.35056	0.220923	0.821981	-6.2007
Q86VM9	ZC3H18	0.0942526	4.05756	1.86713	0.106263	0.743273	-6.20074
Q92545	TMEM131	-0.131889	4.04064	-0.547524	0.601874	0.934055	-6.20143
Q9P2W1	PSMC3IP	-0.209879	4.03929	-1.02678	0.340363	0.87427	-6.20202
P59768	GNG2	-0.0384861	4.0403	-0.14359	0.890072	0.98047	-6.20272
Q13131	PRKAA1	-0.125346	4.05588	-1.71707	0.131852	0.759578	-6.20363
Q15771	RAB30	-0.0538668	4.00835	-0.152851	0.883043	0.979262	-6.20451
Q9Y2K1	ZBTB1	0.16125	4.04392	0.765524	0.470212	0.908187	-6.20475
Q15735	INPP5J	-0.214395	4.01223	-0.697584	0.509048	0.910995	-6.20559
Q9HCU5	PREB	-0.185926	4.05038	-1.74957	0.12585	0.756069	-6.20572
Q9H8H3	METTL7A	-0.190563	4.04873	-1.48634	0.182918	0.801728	-6.20617
Q9UBS0	RPS6KB2	-0.144223	4.0514	-0.888232	0.40535	0.892697	-6.20619
O00391	QSOX1	0.144453	4.02625	0.493656	0.637408	0.937285	-6.20671
Q8IX21	SLF2	-0.111604	4.05056	-0.5518	0.599101	0.934055	-6.20674
Q9UBI4	STOML1	-0.170608	4.02688	-0.598908	0.569034	0.927777	-6.20694
P01889	HLA-B	-0.123992	4.05596	-1.89649	0.101855	0.73734	-6.207
O75879	GATB	-0.100243	4.05741	-1.71285	0.13265	0.759578	-6.20732
A0A1B0GTU1	ZC3H11B	-0.14728	4.0541	-1.65047	0.145015	0.779079	-6.20745
O95858	TSPAN15	-0.135126	4.04398	-0.613372	0.559984	0.92279	-6.20787
Q14807	KIF22	-0.0888898	4.05806	-1.69513	0.136058	0.768921	-6.20796
Q96C00	ZBTB9	-0.17342	4.0464	-0.966773	0.367441	0.881678	-6.20814
P17036	ZNF3	-0.131597	4.03393	-0.494831	0.636622	0.936915	-6.20936
Q96GD0	PDXP	0.0895269	4.05764	1.99021	0.0889533	0.719484	-6.20996
Q9H7P9	PLEKHG2	0.116552	4.05005	0.578574	0.581903	0.933676	-6.21001
Q96LZ7	RMDN2	-0.0871577	4.04107	-0.339897	0.7444	0.958937	-6.21018
Q9NR48	ASH1L	-0.0363208	4.02257	-0.113793	0.912756	0.983683	-6.2103
P42167	TMPO	-0.278057	4.04491	-2.52574	0.041133	0.63811	-6.21136
Q9H3L0	MMADHC	-0.130165	4.05549	-1.39483	0.207817	0.815784	-6.21173
Q9P2B7	CFAP97	-0.184156	4.04259	-0.97884	0.361865	0.879131	-6.21176
Q9H019	MTFR1L	-0.12882	4.05554	-1.44126	0.194824	0.812459	-6.21204
Q9NVX7	KBTBD4	-0.254495	4.01778	-0.945989	0.377199	0.886399	-6.21218
Q9H4G4	GLIPR2	-0.202339	4.04748	-1.52961	0.172121	0.794717	-6.21264
Q99767	APBA2	-0.134699	4.05433	-0.943224	0.378512	0.886399	-6.21316
Q92665	MRPS31	-0.120832	4.05608	-2.06288	0.0800768	0.712544	-6.21325
O60307	MAST3	-0.0416128	3.98426	-0.09941	0.923738	0.987081	-6.21375
Q6PI47	KCTD18	-0.0488215	4.04517	-0.199312	0.847967	0.977069	-6.2141
Q9HBF4	ZFYVE1	0.153618	4.05269	1.23232	0.259555	0.838637	-6.21435
Q6UVY6	MOXD1	0.186229	4.04917	1.43326	0.19701	0.814195	-6.21475
Q9BV35	SLC25A23	-0.127827	4.03721	-0.490862	0.639281	0.937369	-6.21512
P12931	SRC	-0.132928	4.05515	-1.40897	0.203779	0.815627	-6.21516
O15360	FANCA	0.127505	4.05553	0.947288	0.376584	0.886399	-6.21564
Q2TBE0	CWF19L2	-0.105487	4.05761	-1.43972	0.195242	0.812459	-6.21564
Q8TEP8	CEP192	-0.129102	4.05564	-1.3462	0.222251	0.822328	-6.21587
Q13627	DYRK1A	-0.122292	4.05632	-1.3297	0.227348	0.823472	-6.21739
P34741	SDC2	-0.191966	4.03498	-0.806099	0.448006	0.906105	-6.21775
Q15283	RASA2	0.130105	4.04078	0.547141	0.602123	0.934055	-6.21778
Q9NUN5	LMBRD1	0.179974	4.02573	0.646912	0.539334	0.917726	-6.21784
Q9H9P8	L2HGDH	-0.141686	4.05467	-1.68747	0.137556	0.77335	-6.21912
P23142	FBLN1	0.140398	4.05404	1.08905	0.313961	0.866591	-6.21946
Q7Z6K3	PTAR1	0.125835	4.056	1.29969	0.236878	0.828976	-6.22043
Q8TEL6	TRPC4AP	-0.135761	4.05469	-1.09902	0.309892	0.863672	-6.22079
Q9NS00	C1GALT1	-0.16232	4.05215	-1.42753	0.198588	0.814877	-6.2214
Q9BXB1	LGR4	0.118083	4.05164	0.622783	0.554142	0.922419	-6.22175
Q8IW50	FAM219A	-0.218484	4.02294	-0.817919	0.441678	0.904792	-6.22222
Q9BRX8	PRXL2A	0.0887546	4.05803	1.68513	0.138016	0.773626	-6.22296
Q9UPZ3	HPS5	0.117689	4.05641	0.814183	0.443671	0.904792	-6.22319
P18074	ERCC2	0.0901715	4.05803	1.65262	0.144571	0.778975	-6.22392
P32322	PYCR1	-0.0830193	4.05781	-2.37012	0.0513962	0.681701	-6.22396
Q5JSL3	DOCK11	-0.109609	4.05747	-1.35211	0.220451	0.821404	-6.22402
Q9Y4P8	WIPI2	-0.152458	4.05313	-1.44606	0.193525	0.812459	-6.22442
Q9NVM4	PRMT7	-0.124993	4.05583	-1.58255	0.159713	0.787288	-6.2254
Q9NVS2	MRPS18A	-0.239534	4.04649	-1.97493	0.0909416	0.719484	-6.22552
Q8NHG8	ZNRF2	-0.206998	4.04326	-1.19616	0.272474	0.844978	-6.22565
P22033	MMUT	-0.109332	4.05683	-1.75246	0.125329	0.756069	-6.2267
Q9Y4K3	TRAF6	-0.169768	4.05082	-1.33302	0.226314	0.823472	-6.22701
Q92688	ANP32B	0.0751906	4.05803	2.62499	0.0357215	0.61814	-6.22705
P07199	CENPB	0.114626	4.05668	1.53378	0.171114	0.794717	-6.22721
Q8NEC7	GSTCD	0.111626	4.05717	1.37746	0.212875	0.820236	-6.22753
Q14244	MAP7	-0.123703	4.05598	-1.63485	0.148278	0.782776	-6.22764
Q0ZGT2	NEXN	-0.176355	4.04858	-1.18653	0.276007	0.847314	-6.22841
Q8WUJ0	STYX	-0.190318	4.03873	-0.873513	0.412768	0.892697	-6.22844
Q6NSJ2	PHLDB3	0.149013	4.05194	1.03252	0.337859	0.87427	-6.22847
O94901	SUN1	-0.166591	4.05052	-1.26685	0.247709	0.833082	-6.22867
Q5T011	SZT2	-0.0395556	4.04752	-0.166967	0.872352	0.979262	-6.22874
Q9BZF1	OSBPL8	-0.181254	4.05033	-1.60505	0.154695	0.787203	-6.22889
A1L390	PLEKHG3	-0.136464	4.05436	-1.08152	0.317061	0.866658	-6.22937
Q9NX46	ADPRHL2	-0.0869237	4.05786	-1.8474	0.109329	0.743273	-6.22984
P40426	PBX3	-0.193082	4.01024	-0.562119	0.592439	0.933843	-6.23098
Q9UHV7	MED13	-0.146833	4.0523	-1.02596	0.340721	0.87427	-6.23172
Q9UGP5	POLL	-0.16083	4.04202	-0.7495	0.479186	0.908463	-6.2322
P58557	YBEY	-0.314886	4.01388	-1.14699	0.290914	0.856242	-6.2325
O00746	NME4	0.145994	4.05409	1.68756	0.137537	0.77335	-6.23332
P79522	PRR3	0.16718	4.05131	1.34183	0.223591	0.823472	-6.23397
Q96LA8	PRMT6	0.131453	4.05536	1.257	0.251039	0.835041	-6.23397
Q5FBB7	SGO1	0.152478	4.04507	0.7571	0.474915	0.908238	-6.23412
Q9H307	PNN	0.0524876	4.05862	2.24555	0.0614948	0.68714	-6.23417
Q13608	PEX6	0.159956	4.0501	1.04838	0.331011	0.871093	-6.23461
O00124	UBXN8	-0.203145	4.04064	-1.06903	0.322263	0.866691	-6.23469
O00462	MANBA	0.142281	4.05207	0.939736	0.380174	0.886399	-6.23768
Q9BWF2	TRAIP	0.138686	4.03365	0.519638	0.620132	0.934055	-6.23783
Q96M96	FGD4	-0.090887	3.93309	-0.173775	0.867206	0.979262	-6.23841
P35269	GTF2F1	-0.0760771	4.05813	-2.00155	0.0875062	0.718624	-6.23869
P62834	RAP1A	-0.355121	4.03336	-2.15511	0.0700772	0.70727	-6.2388
Q8N1B4	VPS52	-0.107796	4.05712	-1.53371	0.17113	0.794717	-6.23894
Q8WYB5	KAT6B	-0.144433	3.8859	-0.231662	0.823756	0.970748	-6.24029
P06756	ITGAV	0.125134	4.05595	1.31134	0.233137	0.826575	-6.24032
Q9C0C4	SEMA4C	-0.148393	4.04365	-0.681121	0.518765	0.91135	-6.24041
P53667	LIMK1	-0.178931	4.03977	-0.850446	0.424591	0.900272	-6.24114
Q86UW7	CADPS2	-0.133338	4.05336	-0.904682	0.397177	0.890479	-6.24137
P10071	GLI3	-0.142683	4.04322	-0.674309	0.522821	0.912671	-6.24268
Q9H4P4	RNF41	-0.168459	4.04698	-0.966545	0.367547	0.881678	-6.24324
Q7L8J4	SH3BP5L	0.107343	4.04239	0.452809	0.665066	0.941599	-6.2442
A8MW92	PHF20L1	0.161069	4.04095	0.72952	0.490537	0.909631	-6.24436
O14639	ABLIM1	-0.145456	4.05386	-1.45384	0.191434	0.811675	-6.24458
Q9H3H3	C11orf68	-0.17388	4.0504	-1.4351	0.196505	0.814195	-6.24494
Q9NU53	GINM1	0.0206434	4.01177	0.060843	0.953269	0.992684	-6.24515
Q6ZS30	NBEAL1	-0.175484	4.0335	-0.691593	0.512571	0.910995	-6.24567
P55316	FOXG1	-0.178758	4.04368	-0.937999	0.381003	0.886399	-6.2457
Q5T6F0	DCAF12	-0.206067	4.00623	-0.652699	0.535819	0.917547	-6.24655
P30519	HMOX2	-0.117701	4.0563	-2.13242	0.0724141	0.70727	-6.24715
Q9NRL2	BAZ1A	-0.197992	4.0494	-1.78167	0.120179	0.752091	-6.24756
Q9UJT1	TUBD1	-0.125777	3.9779	-0.298313	0.774555	0.963527	-6.24775
O76070	SNCG	-0.25067	4.00879	-0.778261	0.463161	0.906635	-6.24779
P11387	TOP1	-0.349609	4.02791	-1.89838	0.101578	0.736835	-6.24796
Q9P2T1	GMPR2	-0.0966505	4.05732	-1.91884	0.0986204	0.732923	-6.24806
P52926	HMGA2	-0.165089	4.05193	-1.59451	0.157026	0.787288	-6.24809
P04150	NR3C1	-0.127653	4.05563	-1.34582	0.222367	0.822406	-6.24882
Q8IYA6	CKAP2L	-0.12152	4.04606	-0.570521	0.587046	0.933843	-6.24951
Q8NG31	KNL1	-0.123149	4.05602	-1.38903	0.209492	0.816653	-6.24956
P58004	SESN2	-0.237346	4.04511	-1.74169	0.127279	0.756317	-6.25071
O95196	CSPG5	0.28417	3.9599	0.661914	0.530252	0.915753	-6.25089
Q9NNX1	TUFT1	0.18347	4.04791	1.22101	0.263537	0.838637	-6.25094
Q15345	LRRC41	-0.167311	4.05085	-1.35068	0.220884	0.821981	-6.25168
Q5D0E6	DALRD3	-0.0935014	4.05401	-0.503572	0.630785	0.935859	-6.2519
Q6VY07	PACS1	-0.129016	4.05536	-1.37228	0.214403	0.820342	-6.25239
Q16629	SRSF7	-0.0604	4.05837	-2.86245	0.0255917	0.583123	-6.2528
Q86V85	GPR180	-0.189656	4.04858	-1.48108	0.184273	0.801995	-6.25289
P09038	FGF2	0.175202	4.01961	0.580225	0.580852	0.933523	-6.25296
A8K855	EFCAB7	-0.0726061	3.99136	-0.181895	0.861077	0.979262	-6.25341
Q9Y2C2	UST	0.266817	4.01661	0.961143	0.370065	0.882408	-6.25403
Q8N3F8	MICALL1	-0.0746114	4.05836	-1.81901	0.113894	0.748078	-6.25476
Q8NHM5	KDM2B	0.171538	4.04117	0.813549	0.44401	0.904792	-6.25529
Q8N720	ZNF655	0.0197698	4.03507	0.0702857	0.94603	0.992684	-6.2561
Q9P1Q0	VPS54	-0.167968	4.04077	-0.806602	0.447735	0.906105	-6.25648
Q13480	GAB1	-0.14479	4.05317	-1.18498	0.276578	0.84795	-6.25686
Q14CW9	ATXN7L3	-0.0680854	4.03648	-0.258873	0.80355	0.967638	-6.25696
P30039	PBLD	0.350936	3.98623	0.968045	0.36685	0.881678	-6.25877
Q14694	USP10	-0.065861	4.05836	-2.10196	0.0756758	0.709766	-6.25898
Q6N075	MFSD5	0.237686	4.03335	1.1546	0.287993	0.85509	-6.25981
Q92934	BAD	-0.405728	3.97989	-1.0728	0.320686	0.866658	-6.26022
O15350	TP73	-0.0113501	3.89325	-0.0187225	0.985611	0.997011	-6.26025
Q6P1M3	LLGL2	0.125141	4.03831	0.508576	0.627456	0.935003	-6.26074
Q9BY41	HDAC8	-0.187571	4.04417	-1.03538	0.336613	0.87427	-6.2608
Q9H5Q4	TFB2M	-0.110747	4.05664	-1.68068	0.138897	0.773626	-6.26096
Q7Z3D4	LYSMD3	0.173017	4.03412	0.712304	0.50046	0.910995	-6.26145
Q53HC9	EIPR1	0.12639	4.0556	1.59021	0.157988	0.787288	-6.26213
Q9UBF8	PI4KB	0.0992125	4.05727	1.76197	0.12363	0.756069	-6.26244
P62841	RPS15	0.140257	4.05572	2.6643	0.0337888	0.613861	-6.26379
P35670	ATP7B	-0.167381	4.04992	-1.20324	0.269901	0.84088	-6.26478
Q9Y6U3	SCIN	-0.0908368	4.0366	-0.347565	0.73889	0.958576	-6.2651
O75362	ZNF217	0.100525	4.05186	0.523285	0.617727	0.934055	-6.26556
P98164	LRP2	0.165073	3.98109	0.403483	0.699231	0.948093	-6.26689
Q9NZ53	PODXL2	0.238576	4.02526	0.888522	0.405205	0.892697	-6.26695
Q9UI08	EVL	0.0339291	4.03294	0.119481	0.908418	0.983381	-6.2671
B7ZAP0	RABGAP1L	0.13823	4.05389	1.17139	0.281635	0.851834	-6.2672
Q9UPY8	MAPRE3	0.147923	4.05501	2.48001	0.0439074	0.662703	-6.26818
Q9BV68	RNF126	-0.185834	4.05022	-1.64362	0.146438	0.781226	-6.2683
O75688	PPM1B	-0.0791109	4.05834	-1.70609	0.13394	0.762995	-6.26835
Q8N5G2	MACO1	-0.150575	4.05231	-1.1976	0.271951	0.844846	-6.26883
Q96EP1	CHFR	-0.0483176	4.05362	-0.236584	0.82009	0.969238	-6.26953
Q8TCB7	METTL6	0.258874	4.00122	0.744003	0.482291	0.908617	-6.26967
Q6IEG0	SNRNP48	0.133259	4.05336	0.933167	0.383317	0.888319	-6.27066
P23634	ATP2B4	-0.106815	4.0568	-1.80053	0.116963	0.748078	-6.27108
O95864	FADS2	-0.23186	4.01478	-0.782374	0.4609	0.906413	-6.2717
Q63HQ0	AP1AR	0.23744	4.03752	1.31536	0.231858	0.825268	-6.27177
Q15438	CYTH1	0.062247	4.04762	0.276528	0.790526	0.967278	-6.27203
Q71RC2	LARP4	-0.0788059	4.05803	-1.95245	0.0939448	0.722999	-6.27244
Q05655	PRKCD	-0.127767	4.05542	-1.728	0.129803	0.757479	-6.27272
Q96K58	ZNF668	-0.115542	4.04625	-0.538705	0.607616	0.934055	-6.2736
Q9BRQ8	AIFM2	0.291753	3.97205	0.756357	0.475332	0.908238	-6.27403
Q96CS3	FAF2	-0.0770562	4.05798	-2.14611	0.0709949	0.70727	-6.27404
P11171	EPB41	0.0666425	4.05836	2.04203	0.0825292	0.714684	-6.27469
Q9Y6I3	EPN1	0.109398	4.05664	1.80218	0.116686	0.748078	-6.27494
Q96C90	PPP1R14B	0.174597	4.05141	1.80845	0.115638	0.748078	-6.27526
O95382	MAP3K6	-0.170366	4.04378	-0.866137	0.416522	0.89485	-6.27585
Q7Z7H8	MRPL10	-0.161255	4.05319	-1.91161	0.099655	0.734452	-6.2761
O75962	TRIO	0.133556	4.05427	1.06887	0.322331	0.866691	-6.2762
Q9H2F5	EPC1	-0.117968	4.05171	-0.664286	0.528825	0.915296	-6.27798
Q9Y4I1	MYO5A	-0.109176	4.05711	-1.36055	0.217902	0.821404	-6.2781
Q99549	MPHOSPH8	-0.118076	4.05627	-1.42321	0.199785	0.814877	-6.27915
Q9UIU6	SIX4	0.136292	4.05447	1.36356	0.216999	0.820512	-6.27941
O00635	TRIM38	-0.0306388	4.05542	-0.154258	0.881976	0.979262	-6.2804
Q8N6Q8	METTL25	0.110483	4.0562	0.768698	0.468448	0.90706	-6.28156
Q93075	TATDN2	0.126782	4.04502	0.613785	0.559727	0.92279	-6.28182
Q4U2R6	MRPL51	0.147461	4.05286	1.25955	0.250173	0.834037	-6.28213
Q9BRR3	TMEM246	-0.191797	4.0312	-0.781225	0.461531	0.906413	-6.28257
Q9NP50	SINHCAF	-0.163937	4.05064	-1.27189	0.246019	0.833082	-6.28268
P08069	IGF1R	-0.142086	4.05391	-1.37159	0.214608	0.820342	-6.28391
Q13564	NAE1	0.0907428	4.0575	2.02619	0.0844423	0.714684	-6.28488
Q92539	LPIN2	0.133001	4.02066	0.441651	0.672724	0.943385	-6.28499
Q13641	TPBG	-0.159959	4.05084	-1.19406	0.273244	0.845435	-6.28597
Q9Y4D1	DAAM1	-0.135099	4.05062	-0.808751	0.446581	0.905893	-6.28666
Q8IXZ2	ZC3H3	-0.085613	4.04665	-0.388401	0.709835	0.951624	-6.28798
P51825	AFF1	-0.320889	4.00814	-1.09979	0.309578	0.863508	-6.28811
P54278	PMS2	-0.104958	4.05548	-0.667659	0.526799	0.914814	-6.28832
P10619	CTSA	0.192787	4.05013	1.84258	0.110092	0.743273	-6.28889
O43822	CFAP410	-0.088768	4.01882	-0.279232	0.788537	0.966625	-6.28968
Q5T0N5	FNBP1L	0.143187	4.05334	1.19457	0.273055	0.845435	-6.29141
Q9BYI3	FAM126A	0.183406	4.04837	1.33863	0.224576	0.823472	-6.29162
Q8N0Y2	ZNF444	-0.140569	4.05354	-1.24533	0.255035	0.837474	-6.29227
Q96RY5	CRAMP1	-0.0833352	4.05377	-0.448089	0.6683	0.942098	-6.29232
Q9H1H9	KIF13A	-0.110289	4.05522	-0.724638	0.493337	0.910995	-6.29255
P51648	ALDH3A2	-0.088343	4.05773	-1.81641	0.114321	0.748078	-6.29303
Q15544	TAF11	0.132523	4.02689	0.479835	0.6467	0.940082	-6.29316
P55072	VCP	0.0628244	4.05831	2.783	0.0285929	0.594802	-6.29366
Q9P0K1	ADAM22	0.139868	4.02711	0.510887	0.625923	0.935003	-6.29386
Q8NC96	NECAP1	0.162432	4.05283	1.81593	0.1144	0.748078	-6.29406
Q3T906	GNPTAB	-0.00674153	4.03634	-0.0247444	0.980984	0.99654	-6.29457
O15075	DCLK1	-0.22139	3.98831	-0.587569	0.57619	0.931065	-6.29473
Q8TBP6	SLC25A40	0.196318	4.02343	0.72256	0.494532	0.910995	-6.29482
Q9NQH7	XPNPEP3	-0.115376	4.0563	-1.5859	0.158956	0.787288	-6.29542
Q8TD47	RPS4Y2	-0.0806834	4.05794	-2.95828	0.02241	0.56582	-6.29631
P15882	CHN1	-0.128164	4.0494	-0.70918	0.502274	0.910995	-6.29664
P24539	ATP5PB	-0.185852	4.05197	-2.2675	0.059578	0.683151	-6.29688
Q96JH8	RADIL	-0.112835	4.04608	-0.531976	0.612017	0.934055	-6.29704
Q15046	KARS1	0.0572648	4.05843	2.46851	0.0446351	0.665148	-6.29756
Q92572	AP3S1	0.0813421	4.05809	1.75925	0.124113	0.756069	-6.2978
Q8IVF2	AHNAK2	-0.159178	4.05061	-1.17203	0.281398	0.851834	-6.29827
O75817	POP7	0.144194	4.05441	1.83932	0.11061	0.743526	-6.29858
Q96EB1	ELP4	0.113427	4.05659	1.37759	0.212837	0.820236	-6.29886
O94972	TRIM37	-0.146666	4.04342	-0.711121	0.501146	0.910995	-6.29978
Q9UH36	SRRD	-0.169506	4.03318	-0.70756	0.503217	0.910995	-6.30094
Q06190	PPP2R3A	-0.124266	4.05375	-0.842664	0.428636	0.90291	-6.30108
O43684	BUB3	0.0735105	4.05805	2.55963	0.0391948	0.636743	-6.30184
Q6VMQ6	ATF7IP	-0.109393	4.05676	-1.48591	0.183029	0.801728	-6.30186
Q8IXM6	NRM	-0.287726	4.01633	-1.14768	0.290649	0.856242	-6.30206
Q8WYQ9	ZCCHC14	-0.149493	4.04485	-0.747572	0.480274	0.908617	-6.30289
Q96JI7	SPG11	0.133897	4.05065	0.803563	0.449372	0.906105	-6.30309
Q92698	RAD54L	-0.0884945	4.02103	-0.281966	0.786529	0.966336	-6.30343
Q5JTZ9	AARS2	-0.0894797	4.05764	-1.81682	0.114254	0.748078	-6.30352
Q52LJ0	FAM98B	-0.0767601	4.05798	-2.09813	0.0760957	0.709766	-6.30373
Q9NQV6	PRDM10	-0.0813379	4.04753	-0.377148	0.717792	0.954483	-6.30387
Q8N4C8	MINK1	-0.185101	4.04752	-1.30358	0.235624	0.828676	-6.30413
Q9H4L7	SMARCAD1	-0.103112	4.05694	-1.79781	0.117422	0.748078	-6.30438
O60885	BRD4	0.076153	4.05817	1.85266	0.108504	0.743273	-6.30531
Q53SF7	COBLL1	0.145314	4.05258	1.14807	0.290498	0.856242	-6.30618
P40692	MLH1	0.109427	4.05732	1.0695	0.322066	0.866691	-6.30645
Q9BTV4	TMEM43	-0.11377	4.05632	-1.95719	0.0933036	0.72127	-6.30669
Q9H0C5	BTBD1	-0.223763	4.03533	-1.07496	0.319785	0.866658	-6.30737
O15260	SURF4	0.166318	4.05346	2.15189	0.0704038	0.70727	-6.30758
Q9H4G0	EPB41L1	0.139628	4.04556	0.697785	0.50893	0.910995	-6.30843
O95405	ZFYVE9	0.138131	4.05265	0.994587	0.354688	0.877044	-6.30904
Q7Z3B3	KANSL1	-0.131788	4.0496	-0.742382	0.483209	0.908617	-6.30934
Q3KNS6	ZNF829	-0.112714	3.96924	-0.258681	0.803693	0.967638	-6.3097
Q8TDZ2	MICAL1	-0.0973455	4.05593	-0.617943	0.557142	0.922596	-6.31021
Q6ZNB6	NFXL1	-0.141334	4.05324	-1.21368	0.266148	0.838921	-6.31068
P11474	ESRRA	-0.148671	4.02973	-0.564437	0.590948	0.933843	-6.31134
Q06418	TYRO3	-0.0501408	4.04513	-0.215844	0.835569	0.974034	-6.31175
Q9UHW9	SLC12A6	0.17307	4.04826	1.22674	0.261512	0.838637	-6.31218
Q99941	ATF6B	-0.0988002	4.02884	-0.344466	0.741115	0.958668	-6.31238
P30047	GCHFR	0.175134	4.04534	0.993613	0.355129	0.877044	-6.3129
Q7KYR7	BTN2A1	-0.165484	4.0501	-1.23036	0.26024	0.838637	-6.31318
Q7Z3D6	DGLUCY	0.16064	4.02077	0.552726	0.598502	0.934055	-6.31367
Q9HCE7	SMURF1	0.152604	4.03852	0.67797	0.520639	0.91135	-6.31394
O00629	KPNA4	0.0788035	4.0579	2.21152	0.0645909	0.694184	-6.31433
Q96BT7	ALKBH8	-0.108185	4.05724	-1.22237	0.263055	0.838637	-6.31459
Q9H7D0	DOCK5	0.350484	3.9805	0.88953	0.4047	0.892697	-6.31547
Q96BZ9	TBC1D20	0.120713	4.04471	0.571908	0.586158	0.933843	-6.31615
O60292	SIPA1L3	0.156731	4.04312	0.784728	0.459609	0.906413	-6.31628
Q9P2E7	PCDH10	0.131339	4.03021	0.508363	0.627598	0.935003	-6.31685
Q15047	SETDB1	0.0972469	4.05767	1.45896	0.19007	0.809057	-6.31695
Q969V5	MUL1	0.132331	4.0539	1.05415	0.328545	0.870562	-6.31699
Q01459	CTBS	-0.255504	3.9746	-0.619299	0.556301	0.922596	-6.31784
P37235	HPCAL1	-0.135345	4.05451	-1.56956	0.162679	0.788876	-6.31897
O43674	NDUFB5	-0.208237	4.04853	-1.83283	0.11165	0.747034	-6.31925
Q9UH03	SEPTIN3	0.186268	4.04607	1.18195	0.277702	0.848606	-6.32063
P07602	PSAP	0.331609	4.03249	1.94327	0.0952002	0.725243	-6.321
O14607	UTY	0.153921	4.04799	0.909286	0.394912	0.889456	-6.32134
Q9HCD6	TANC2	-0.0951114	4.04186	-0.405637	0.697722	0.948093	-6.32169
Q9Y6X5	ENPP4	0.221473	4.04538	1.57596	0.16121	0.787568	-6.32238
P13612	ITGA4	-0.101291	4.05341	-0.594465	0.571832	0.929832	-6.32285
Q9NPC8	SIX2	0.150532	4.05191	1.22306	0.262811	0.838637	-6.32343
P61978	HNRNPK	0.0508294	4.05853	3.08767	0.0187669	0.537367	-6.32347
Q8IY63	AMOTL1	-0.122403	4.05533	-1.09538	0.311373	0.86517	-6.32349
Q8N4B1	PHETA1	0.132831	4.04519	0.657797	0.532735	0.916625	-6.32369
O60343	TBC1D4	0.0793833	4.05802	1.84339	0.109964	0.743273	-6.32484
Q8NCE0	TSEN2	0.184464	4.047	1.23101	0.260012	0.838637	-6.32487
Q96RD7	PANX1	-0.0291535	3.96571	-0.064246	0.95066	0.992684	-6.32574
O95402	MED26	-0.139589	4.05215	-0.974902	0.363677	0.880022	-6.32596
Q9H9F9	ACTR5	-0.108355	4.05689	-1.37929	0.212336	0.820236	-6.32604
Q9UQ90	SPG7	-0.119746	4.0545	-0.848232	0.425739	0.900574	-6.32627
Q14192	FHL2	-0.125454	4.05554	-1.7459	0.126514	0.756069	-6.32631
P17509	HOXB6	-0.214024	4.03516	-1.05543	0.328004	0.870562	-6.32786
Q9ULQ0	STRIP2	-0.219063	4.01572	-0.73106	0.489656	0.909204	-6.32858
Q9HD20	ATP13A1	-0.129903	4.05499	-1.60763	0.154131	0.786831	-6.32893
Q8N0W3	FCSK	0.090424	4.05198	0.484734	0.643398	0.937653	-6.32913
Q9NTX7	RNF146	0.14266	4.03842	0.630257	0.549529	0.921462	-6.32925
Q9BXV9	GON7	-0.0693373	4.02679	-0.241861	0.816165	0.968335	-6.32928
Q4G0I0	CCSMST1	-0.151592	4.05136	-1.12299	0.300284	0.85849	-6.32961
P34059	GALNS	0.154485	4.05127	1.21452	0.265849	0.838901	-6.32979
Q96QG7	MTMR9	-0.173303	4.04669	-1.09212	0.312703	0.866364	-6.33074
P78382	SLC35A1	-0.176456	4.02114	-0.633083	0.547791	0.921462	-6.33077
Q13884	SNTB1	-0.116841	4.04847	-0.618406	0.556855	0.922596	-6.33079
O00750	PIK3C2B	-0.0640711	4.02373	-0.210468	0.839596	0.975061	-6.33093
Q96S16	JMJD8	0.136787	4.05085	0.867776	0.415686	0.89471	-6.33104
Q8TDR2	STK35	0.139437	4.04441	0.699009	0.508212	0.910995	-6.33109
Q13415	ORC1	0.150959	4.03667	0.657851	0.532702	0.916625	-6.3318
Q07352	ZFP36L1	0.267083	4.03102	1.22771	0.261172	0.838637	-6.33227
Q9H4E7	DEF6	0.00248884	4.04653	0.0108799	0.991638	0.997359	-6.33273
Q9H426	RIMS4	0.151963	4.04073	0.707426	0.503295	0.910995	-6.33296
Q9H3P2	NELFA	-0.0980132	4.05739	-1.56182	0.164469	0.791535	-6.33303
Q9ULG1	INO80	0.240945	4.00848	0.770736	0.467317	0.906712	-6.33343
P49768	PSEN1	-0.150121	4.04896	-0.948542	0.37599	0.886399	-6.33348
Q14202	ZMYM3	-0.138778	4.0544	-1.58287	0.159641	0.787288	-6.33353
Q9BYD3	MRPL4	-0.0790998	4.05803	-1.84346	0.109952	0.743273	-6.33385
Q9H1K4	SLC25A18	-0.163406	4.05277	-1.76059	0.123874	0.756069	-6.33441
Q9NYP3	DONSON	-0.158564	4.04942	-1.08288	0.316502	0.866658	-6.33445
Q3T8J9	GON4L	-0.102088	4.05544	-0.673741	0.52316	0.912671	-6.33461
Q9UEE5	STK17A	-0.22464	4.02981	-0.973073	0.364522	0.880703	-6.33505
P00491	PNP	0.0875062	4.05761	2.3556	0.0524799	0.681701	-6.33528
Q7Z333	SETX	-0.129375	4.04689	-0.67294	0.523639	0.912671	-6.33531
Q8NE71	ABCF1	-0.222636	4.0474	-1.97958	0.090332	0.719484	-6.33654
Q9NZC3	GDE1	-0.281229	4.02761	-1.21691	0.264997	0.838901	-6.33675
Q9Y6P5	SESN1	0.111836	4.04332	0.498614	0.634092	0.936208	-6.33684
Q04724	TLE1	0.11031	4.05658	1.54444	0.168558	0.794712	-6.33694
Q5T3F8	TMEM63B	0.232816	4.02636	0.946166	0.377115	0.886399	-6.33725
Q5VWQ8	DAB2IP	-0.147294	4.05147	-1.1099	0.305499	0.860759	-6.33793
Q9H0S4	DDX47	-0.0762409	4.05797	-2.12798	0.0728808	0.70727	-6.33816
Q9Y2M5	KLHL20	0.100064	4.03948	0.418086	0.689033	0.94673	-6.3382
O43766	LIAS	-0.115861	4.04308	-0.535256	0.609869	0.934055	-6.33831
Q9Y3P9	RABGAP1	0.108999	4.05673	1.42053	0.200532	0.815627	-6.33854
Q8WV07	LTO1	-0.200386	4.03998	-1.01649	0.34489	0.875651	-6.33858
Q6P4A7	SFXN4	-0.124916	4.05536	-1.28338	0.242204	0.833082	-6.33908
Q9UKV5	AMFR	-0.136274	4.05416	-1.32669	0.228286	0.823472	-6.33979
O94819	KBTBD11	-0.185832	4.0395	-0.928148	0.385732	0.889054	-6.33984
Q5T160	RARS2	-0.124851	4.05542	-1.33811	0.224738	0.823472	-6.33991
Q96RY7	IFT140	0.145725	4.05184	1.09417	0.311864	0.866257	-6.34073
O60927	PPP1R11	0.143244	4.05264	1.15189	0.28903	0.856042	-6.34097
P39880	CUX1	-0.117931	4.05596	-1.36435	0.216763	0.820512	-6.34153
O43824	GTPBP6	-0.111679	4.05649	-1.35719	0.218913	0.821404	-6.34321
Q14651	PLS1	0.0928714	4.05747	2.58139	0.038001	0.630292	-6.34439
O15504	NUP42	-0.107183	4.05679	-1.46873	0.187488	0.805594	-6.34447
Q9NZL9	MAT2B	0.106897	4.05687	2.2895	0.0577184	0.682933	-6.34463
Q8TCE6	DENND10	-0.112283	4.05642	-1.3718	0.214547	0.820342	-6.34489
P10644	PRKAR1A	0.0927486	4.05739	1.93641	0.0961488	0.726718	-6.34501
Q16600	ZNF239	-0.0294462	4.03464	-0.110291	0.915428	0.98469	-6.34556
Q75N03	CBLL1	0.227662	4.0438	1.50866	0.177274	0.799691	-6.34596
Q9HB96	FANCE	0.124997	4.03901	0.552467	0.598669	0.934055	-6.34734
Q96L50	LRR1	-0.147488	4.04812	-0.867378	0.415888	0.89471	-6.34796
O76024	WFS1	-0.177921	4.04822	-1.2965	0.237912	0.829579	-6.3484
Q9P2D1	CHD7	-0.173497	4.033	-0.740086	0.484512	0.908617	-6.34911
O76041	NEBL	0.166921	4.04017	0.798548	0.452082	0.906105	-6.34931
O14867	BACH1	-0.194971	4.03641	-0.921628	0.388887	0.889396	-6.34963
Q5JTC6	AMER1	-0.148038	4.04485	-0.782687	0.460728	0.906413	-6.34977
Q70CQ3	USP30	-0.201546	4.02926	-0.790349	0.456537	0.906387	-6.34978
P42677	RPS27	0.0587153	4.05838	2.73617	0.0305347	0.594802	-6.35049
Q96HP4	OXNAD1	-0.144213	4.04652	-0.789542	0.456977	0.906413	-6.35072
Q8WTS1	ABHD5	-0.109804	4.03984	-0.472912	0.65138	0.941185	-6.35095
Q99536	VAT1	0.0568965	4.05845	2.27903	0.0585962	0.683151	-6.35107
Q12841	FSTL1	-0.124785	4.05417	-0.997524	0.353362	0.876768	-6.3517
Q96T21	SECISBP2	-0.035189	4.04452	-0.151878	0.883781	0.979262	-6.35174
Q14135	VGLL4	-0.137454	4.05016	-0.865229	0.416986	0.895118	-6.35204
Q8TDM6	DLG5	0.0551995	4.05659	0.319519	0.759121	0.962268	-6.3524
P04424	ASL	0.102074	4.05775	0.975473	0.363414	0.879631	-6.35315
P41247	PNPLA4	0.107877	4.04174	0.477205	0.648476	0.941154	-6.35501
O43909	EXTL3	0.123339	4.05413	0.956408	0.372283	0.88538	-6.3554
Q9Y2E5	MAN2B2	-0.000502259	4.02836	-0.00173144	0.998669	0.999362	-6.35589
Q02446	SP4	-0.0598843	4.0037	-0.172731	0.867994	0.979262	-6.3561
O75676	RPS6KA4	-0.652016	3.71773	-0.708581	0.502623	0.910995	-6.35642
O75964	ATP5MG	-0.143152	4.05502	-2.30029	0.0568282	0.682933	-6.35651
P30793	GCH1	0.170786	4.0434	0.924874	0.387314	0.889251	-6.35685
Q9UPQ0	LIMCH1	-0.0550994	4.05412	-0.297666	0.775028	0.963554	-6.35792
Q9Y5X3	SNX5	0.102449	4.05694	1.96162	0.0927081	0.72127	-6.35796
P04080	CSTB	0.113751	4.05676	2.54124	0.0402344	0.636743	-6.35803
Q96CF2	CHMP4C	0.0825849	4.03517	0.327751	0.753161	0.961496	-6.35831
Q9UPS6	SETD1B	0.148237	4.04012	0.699925	0.507676	0.910995	-6.35992
P35125	USP6	-0.155209	4.0335	-0.617675	0.557308	0.922596	-6.3601
Q5VV41	ARHGEF16	0.12444	3.98488	0.308803	0.766905	0.962894	-6.36047
Q9H8X2	IPPK	0.130317	4.04468	0.649361	0.537845	0.917726	-6.36168
Q9NX47	MARCHF5	0.117139	4.05602	1.51819	0.174914	0.794717	-6.36196
O75478	TADA2A	-0.149601	4.01979	-0.527246	0.615121	0.934055	-6.36328
O43524	FOXO3	-0.0948002	4.05776	-1.38939	0.209388	0.816613	-6.36386
O60930	RNASEH1	-0.383685	4.01034	-1.35497	0.219583	0.821404	-6.36558
Q8NE00	TMEM104	0.0628311	4.03332	0.236537	0.820125	0.969238	-6.36565
O75419	CDC45	0.191497	4.04911	1.64252	0.146666	0.781226	-6.36574
Q9H4M3	FBXO44	-0.123737	4.04472	-0.608047	0.563306	0.925328	-6.36595
Q9P2G9	KLHL8	-0.106038	4.02325	-0.354406	0.733989	0.957348	-6.36606
Q15056	EIF4H	-0.116653	4.05662	-2.63833	0.0350529	0.613861	-6.3661
Q6ZRY4	RBPMS2	-0.159774	4.04888	-1.07688	0.318988	0.866658	-6.36628
Q9BUB4	ADAT1	-0.132993	4.02352	-0.463831	0.657545	0.941599	-6.36699
P35548	MSX2	-0.126568	4.01728	-0.410738	0.694156	0.947956	-6.36705
Q9UBU6	FAM8A1	-0.123387	4.05288	-0.85041	0.42461	0.900272	-6.36739
Q9BSG0	PRADC1	0.105095	4.05339	0.666237	0.527653	0.915148	-6.36813
O94808	GFPT2	0.149562	4.04913	0.953312	0.373738	0.885607	-6.3688
Q16394	EXT1	0.179735	4.02872	0.697345	0.509188	0.910995	-6.36889
P02751	FN1	0.113733	4.05428	0.79082	0.45628	0.906387	-6.36893
Q86XN8	MEX3D	-0.135038	3.98401	-0.341802	0.74303	0.95893	-6.36899
Q9BSJ5	C17orf80	0.00391301	4.02764	0.0137041	0.989468	0.997359	-6.36909
P78383	SLC35B1	0.191097	4.03292	0.832181	0.434126	0.903409	-6.36926
Q49A88	CCDC14	-0.121683	4.05338	-0.86389	0.417671	0.89554	-6.36972
Q9Y3C0	WASHC3	0.110193	4.05644	1.55202	0.166763	0.793925	-6.37007
Q9HC62	SENP2	0.134177	4.04998	0.82226	0.439369	0.904792	-6.37032
Q86SQ7	SDCCAG8	-0.159379	4.02456	-0.576422	0.583275	0.933843	-6.37044
O95873	C6orf47	0.119582	4.05386	0.856279	0.421578	0.89903	-6.37093
Q9BQ90	KLHDC3	-0.249597	4.02519	-0.991903	0.355904	0.877044	-6.37098
O94953	KDM4B	-0.130904	4.05178	-0.884412	0.407265	0.892697	-6.37157
Q6IPR3	TYW3	-0.170144	4.04756	-1.10586	0.307125	0.860759	-6.37165
Q9UMR5	PPT2	0.121	4.05575	1.70055	0.135006	0.766016	-6.3719
Q9BRZ2	TRIM56	-0.100257	4.05749	-0.866872	0.416147	0.89471	-6.37197
Q13572	ITPK1	0.157443	4.0527	1.61247	0.153073	0.786154	-6.3736
O14763	TNFRSF10B	0.248939	4.02074	0.953855	0.373483	0.885607	-6.37363
Q8NB91	FANCB	0.100722	4.05112	0.567437	0.589022	0.933843	-6.37376
Q8TCN5	ZNF507	-0.137073	4.05369	-1.34011	0.224121	0.823472	-6.37404
Q12772	SREBF2	-0.119756	4.04726	-0.63724	0.54524	0.920099	-6.37427
A2VDF0	FUOM	0.0316227	4.05513	0.172137	0.868443	0.979262	-6.37477
Q6FIF0	ZFAND6	0.190126	4.04964	1.71513	0.132219	0.759578	-6.37495
Q9Y2Q5	LAMTOR2	0.205375	4.05	1.98211	0.0900017	0.719484	-6.37537
Q5TCZ1	SH3PXD2A	-0.0836113	4.05669	-0.556458	0.596088	0.934055	-6.37571
O95429	BAG4	0.168133	4.04993	1.35307	0.220159	0.821404	-6.37659
Q9BSI4	TINF2	-0.0602603	4.05481	-0.340844	0.743718	0.95893	-6.37667
O75943	RAD17	0.153865	4.04404	0.826243	0.437259	0.904443	-6.37692
Q6RI45	BRWD3	-0.150808	4.0149	-0.470947	0.652712	0.941599	-6.37727
Q7Z7L8	C11orf96	0.0925742	4.05402	0.571441	0.586457	0.933843	-6.37774
Q8N4P2	TTC30B	0.133294	4.04992	0.816142	0.442625	0.904792	-6.37814
Q96L15	ART5	0.101058	4.05222	0.595448	0.571212	0.929616	-6.37936
Q86UN3	RTN4RL2	-0.123623	4.0329	-0.484391	0.643629	0.937653	-6.37971
Q8IY47	KBTBD2	-0.144937	4.04332	-0.746772	0.480725	0.908617	-6.37985
Q9Y2W6	TDRKH	-0.092837	4.05778	-1.41883	0.201006	0.815627	-6.3801
Q96QE2	SLC2A13	-0.013202	4.01768	-0.0414393	0.96816	0.996243	-6.38061
Q9HBH9	MKNK2	0.0353763	4.03114	0.129759	0.900588	0.98215	-6.38069
Q9H1P3	OSBPL2	0.113311	4.0562	1.2717	0.246081	0.833082	-6.38125
P49810	PSEN2	0.108439	4.05652	1.76115	0.123774	0.756069	-6.38171
Q14320	FAM50A	0.0724466	4.05808	2.09674	0.0762488	0.709766	-6.38175
Q96JM3	CHAMP1	-0.101896	4.05704	-1.50465	0.178277	0.800017	-6.38252
Q9BXF3	CECR2	-0.116356	4.05549	-1.02602	0.340696	0.87427	-6.38325
Q8N6T7	SIRT6	0.109502	4.05648	1.0517	0.329593	0.870562	-6.3856
O75865	TRAPPC6A	0.150821	4.0489	0.967544	0.367083	0.881678	-6.38596
Q8IWV8	UBR2	0.0884822	4.05807	1.40514	0.204866	0.815631	-6.38639
Q9P0J0	NDUFA13	-0.0923958	4.05738	-2.12038	0.0736859	0.70727	-6.38691
Q8NCB2	CAMKV	-0.114762	4.05029	-0.665085	0.528344	0.915247	-6.38703
O00584	RNASET2	-0.13826	4.05393	-1.46049	0.189662	0.808516	-6.38718
Q15699	ALX1	0.021517	4.02562	0.0754282	0.942089	0.991264	-6.3872
Q2TAZ0	ATG2A	-0.131924	4.05421	-1.3006	0.236585	0.82875	-6.38739
P0C7T5	ATXN1L	0.142462	4.047	0.799176	0.451742	0.906105	-6.38832
O43924	PDE6D	-0.176332	4.05032	-1.56211	0.164402	0.791535	-6.38893
O95478	NSA2	-0.0662591	4.05824	-2.13867	0.0717621	0.70727	-6.38921
Q7Z6L1	TECPR1	0.178702	4.03708	0.867082	0.416039	0.89471	-6.38997
P04899	GNAI2	-0.0694933	4.05831	-1.84134	0.110289	0.743345	-6.3902
[truncated: 5,594 more rows]

## Sheet: HEK293T_PT179
Accession	Gene.Symbol	logFC	AveExpr	t	P.Value	adj.P.Val	B
Q96DU7	ITPKC	0.662787	4.0198	7.4531	0.000171067	0.0493699	1.12784
P63241	EIF5A	0.151711	4.05678	8.2654	9.04831e-05	0.0270139	0.111176
Q86U06	RBM23	0.225315	4.05416	6.67482	0.000332719	0.0847258	-0.675805
Q01973	ROR1	0.88437	3.9877	4.42978	0.00332816	0.523913	-1.45822
P22466	GAL	0.826286	3.98783	4.53827	0.00293209	0.470112	-1.6593
Q8N142	ADSS1	-0.610763	4.01956	-4.97863	0.00178395	0.33577	-1.91698
Q8N531	FBXL6	0.521149	4.03443	4.1877	0.00444357	0.601132	-2.0347
Q96AX9	MIB2	0.789439	3.99368	3.58033	0.00954009	0.837253	-2.51835
Q5BJD5	TMEM41B	-0.614193	4.01887	-3.93721	0.00604846	0.727209	-2.58809
Q96HA8	WDYHV1	0.587735	4.0238	3.73449	0.00781699	0.837253	-2.5936
P61978	HNRNPK	0.0602795	4.05854	6.03002	0.000605071	0.145519	-2.63068
Q96NH3	TBC1D32	-0.710616	4.00758	-3.39374	0.0121986	0.88069	-2.79733
Q8NC42	RNF149	0.853086	3.97204	3.48386	0.0108261	0.87627	-2.92137
Q9BRQ8	AIFM2	0.59861	4.02263	3.40048	0.0120898	0.88069	-2.93312
P52298	NCBP2	0.149077	4.05673	4.55033	0.00289137	0.470112	-2.96199
Q9P0L0	VAPA	-0.312312	4.04824	-4.31152	0.00382868	0.55621	-3.07072
Q6ZMG9	CERS6	-0.459924	4.03509	-3.68222	0.0083598	0.837253	-3.07464
O60911	CTSV	0.438743	4.04097	3.3969	0.0121475	0.88069	-3.07566
Q9NY97	B3GNT2	0.809992	3.98761	3.12561	0.0175195	0.980069	-3.08509
P50225	SULT1A1	-0.459544	4.0353	-3.65649	0.00864204	0.837253	-3.09805
P09493	TPM1	0.0983497	4.0579	5.27003	0.00130327	0.26866	-3.13944
Q969F1	GTF3C6	0.520988	4.02758	3.69309	0.00824364	0.837253	-3.17871
P33316	DUT	0.111362	4.05763	4.8513	0.00205377	0.378331	-3.19019
P61803	DAD1	-0.465778	4.03404	-4.22608	0.00424204	0.590218	-3.20605
Q9NRU3	CNNM1	0.539458	4.02814	3.24336	0.0149261	0.942911	-3.21804
P26885	FKBP2	0.220204	4.05355	4.60873	0.00270294	0.450039	-3.27053
P07203	GPX1	0.177927	4.05568	4.13776	0.00472172	0.616947	-3.2867
Q9C073	FAM117A	0.865616	3.96159	2.98261	0.0213353	0.994333	-3.34347
Q8TEQ8	PIGO	-0.597413	4.01426	-3.241	0.0149737	0.942911	-3.39518
P61371	ISL1	-0.422052	4.0408	-3.17515	0.0163739	0.956064	-3.45003
Q16566	CAMK4	-0.653341	4.01659	-2.8005	0.0275212	0.994333	-3.48479
P49755	TMED10	-0.183586	4.05515	-4.30589	0.00385454	0.55621	-3.50033
Q07687	DLX2	-0.407627	4.03891	-3.47546	0.0109466	0.87627	-3.51684
Q7Z6L1	TECPR1	0.506574	4.02817	3.11162	0.0178586	0.984107	-3.54284
Q8N680	ZBTB2	-0.506436	4.03269	-2.91472	0.0234485	0.994333	-3.56127
O95271	TNKS	0.730414	3.98547	2.8815	0.0245629	0.994333	-3.56814
O95218	ZRANB2	0.144956	4.05661	4.33185	0.00373702	0.55621	-3.56926
O43435	TBX1	-0.66909	4.00923	-2.75277	0.0294391	0.994333	-3.57788
Q9NWS6	FAM118A	0.608954	4.01308	2.87909	0.0246459	0.994333	-3.62749
Q4LDG9	DNAL1	-0.396513	4.04187	-3.08037	0.018641	0.984107	-3.65098
Q7Z7N9	TMEM179B	-0.644761	4.00756	-3.4348	0.0115512	0.88069	-3.65773
Q9ULK5	VANGL2	0.88817	3.95655	2.6155	0.0357785	0.994333	-3.66123
Q9BY32	ITPA	0.151486	4.05657	3.87848	0.00651086	0.741725	-3.67592
P0CG08	GPR89B	-0.41214	4.03893	-3.20178	0.0157914	0.942911	-3.67715
P51606	RENBP	0.511691	4.03283	2.76472	0.0289461	0.994333	-3.67937
Q9BT73	PSMG3	0.22044	4.05369	3.59937	0.00930641	0.837253	-3.68417
Q68DH5	LMBRD2	-0.377255	4.0433	-3.08274	0.0185803	0.984107	-3.69571
Q9NWW6	NMRK1	0.628983	4.00802	2.82024	0.0267672	0.994333	-3.74035
Q9BYC9	MRPL20	-0.204014	4.05501	-3.42472	0.0117066	0.88069	-3.7407
P78563	ADARB1	-0.381877	4.04053	-3.25713	0.014651	0.942911	-3.78188
P55198	MLLT6	0.642358	4.00622	2.6793	0.0326703	0.994333	-3.80185
Q8NAF0	ZNF579	-0.303279	4.04863	-3.26945	0.0144093	0.942911	-3.80425
Q8WW35	TCTEX1D2	0.463814	4.03312	3.00474	0.020691	0.994333	-3.8219
Q15329	E2F5	-0.371707	4.04362	-3.02435	0.0201374	0.994333	-3.82293
Q16626	MEA1	-0.300437	4.04814	-3.63889	0.00884106	0.837253	-3.83194
O60762	DPM1	-0.219023	4.05343	-3.65723	0.00863385	0.837253	-3.84075
Q8IX04	UEVLD	-0.379437	4.04383	-2.87987	0.024619	0.994333	-3.85213
Q9BXB5	OSBPL10	0.330677	4.04573	3.48024	0.0108778	0.87627	-3.88959
Q9HAT8	PELI2	-0.374079	4.04454	-2.83991	0.0260372	0.994333	-3.89754
Q5T2N8	ATAD3C	0.271934	4.05014	3.38382	0.0123608	0.884461	-3.89978
Q5TA50	CPTP	0.363245	4.04456	2.84438	0.0258744	0.994333	-3.95398
Q8WV16	DCAF4	0.532936	4.02154	3.17676	0.0163381	0.956064	-3.96444
Q5VTE6	ANGEL2	-0.404429	4.03871	-2.89401	0.0241368	0.994333	-3.99559
Q6N021	TET2	0.463452	4.03337	2.65245	0.0339423	0.994333	-3.99988
Q9H082	RAB33B	0.148235	4.05644	3.86378	0.0066326	0.745779	-4.01251
O43818	RRP9	-0.118069	4.05764	-3.63311	0.00890753	0.837253	-4.01381
Q15170	TCEAL1	-0.51727	4.02507	-2.75487	0.0293519	0.994333	-4.01822
Q5EBL4	RILPL1	0.345625	4.04655	2.80219	0.0274558	0.994333	-4.02857
Q99576	TSC22D3	0.54605	4.01826	3.02214	0.0201988	0.994333	-4.0442
Q86UL3	GPAT4	-0.397488	4.04131	-2.70353	0.0315653	0.994333	-4.04597
Q8N9Q2	SREK1IP1	-0.534383	4.02238	-2.75825	0.0292117	0.994333	-4.047
Q9UK97	FBXO9	-0.330561	4.04548	-3.05602	0.0192763	0.994333	-4.04993
O43422	THAP12	-0.221405	4.0542	-3.08781	0.0184514	0.984107	-4.06338
Q8WYB5	KAT6B	0.609786	4.01293	2.44615	0.0456169	0.994333	-4.06402
P03886	MT-ND1	-0.229232	4.05377	-3.04564	0.0195542	0.994333	-4.09152
A6NK58	LIPT2	-0.351191	4.04673	-2.6887	0.0322371	0.994333	-4.09224
Q9Y679	AUP1	-0.209412	4.0545	-3.13675	0.0172546	0.97641	-4.10893
Q9Y3B6	EMC9	-0.394439	4.03875	-2.90021	0.0239287	0.994333	-4.11477
Q96K80	ZC3H10	0.458624	4.03064	2.66703	0.0332454	0.994333	-4.12931
Q9H0Z9	RBM38	0.601039	4.00437	2.74555	0.029741	0.994333	-4.14314
Q5XKP0	MICOS13	-0.331932	4.04472	-3.05414	0.0193263	0.994333	-4.14483
Q5VYV7	SLX4IP	0.691218	3.9963	2.25046	0.0605454	0.994333	-4.16124
Q92539	LPIN2	0.596403	4.01152	2.43897	0.0460914	0.994333	-4.17676
P30260	CDC27	-0.20208	4.05437	-3.22541	0.0152932	0.942911	-4.18021
Q9BT92	TCHP	-0.491403	4.0341	-2.32072	0.0546808	0.994333	-4.19089
Q08999	RBL2	-0.466084	4.03381	-2.40862	0.0481542	0.994333	-4.19643
O95167	NDUFA3	0.318695	4.04588	3.3319	0.0132489	0.90041	-4.20048
O76021	RSL1D1	-0.105089	4.05769	-3.90474	0.00629945	0.727209	-4.22992
Q9NRZ7	AGPAT3	-0.470644	4.03179	-2.4695	0.0441085	0.994333	-4.23202
O75251	NDUFS7	-0.12089	4.05737	-3.60171	0.00927809	0.837253	-4.23295
Q96NT0	CCDC115	0.516926	4.02224	2.76102	0.0290976	0.994333	-4.2352
Q8IXM6	NRM	-0.712046	3.97364	-2.67261	0.0329824	0.994333	-4.25009
Q8N0U4	FAM185A	-0.606962	4.01236	-2.23316	0.0620847	0.994333	-4.27793
Q8N9N8	EIF1AD	0.184231	4.05554	3.05635	0.0192674	0.994333	-4.30286
Q9P0S2	COX16	-0.29971	4.04916	-2.66675	0.0332584	0.994333	-4.30293
P51178	PLCD1	0.793817	3.96158	2.14598	0.0704704	0.994333	-4.30753
Q9ULA0	DNPEP	-0.184539	4.05523	-3.14751	0.0170029	0.972921	-4.31762
Q9H2F5	EPC1	-0.650304	4.00044	-2.31014	0.0555253	0.994333	-4.33634
Q15699	ALX1	0.409099	4.0422	2.3105	0.0554966	0.994333	-4.33995
Q8TAV0	FAM76A	-0.289045	4.04888	-2.79675	0.027667	0.994333	-4.34175
Q9UEE5	STK17A	-0.514679	4.01791	-2.5202	0.0410081	0.994333	-4.3463
Q8N128	FAM177A1	-0.333945	4.04435	-2.77858	0.0283851	0.994333	-4.35269
Q8WUY8	NAT14	-0.42821	4.0335	-2.67932	0.0326692	0.994333	-4.35301
Q6IEG0	SNRNP48	0.336416	4.04724	2.50188	0.0421016	0.994333	-4.35336
Q99697	PITX2	0.327888	4.04661	2.59103	0.0370513	0.994333	-4.35926
O75865	TRAPPC6A	0.369135	4.04205	2.58796	0.0372142	0.994333	-4.36987
Q16594	TAF9	0.630774	3.99993	2.51772	0.0411542	0.994333	-4.37014
P25490	YY1	0.284589	4.04825	3.11113	0.0178704	0.984107	-4.37217
P14314	PRKCSH	0.0643578	4.05846	4.12869	0.00477425	0.616947	-4.37255
Q9Y421	FAM32A	-0.505615	4.02246	-2.61753	0.0356747	0.994333	-4.37562
Q58A45	PAN3	0.353697	4.04457	2.49718	0.0423866	0.994333	-4.39831
Q9BSF8	BTBD10	0.514965	4.02035	2.24428	0.0610911	0.994333	-4.4009
Q96QD9	FYTTD1	-0.243759	4.05281	-2.72675	0.0305433	0.994333	-4.41357
Q9Y3D7	PAM16	-0.252514	4.05063	-3.01164	0.0204942	0.994333	-4.41818
Q08357	SLC20A2	-0.329538	4.04701	-2.49663	0.0424202	0.994333	-4.42627
Q9P0P0	RNF181	0.226199	4.05248	3.17886	0.0162914	0.956064	-4.42829
P49593	PPM1F	0.137588	4.0568	3.36483	0.0126781	0.889367	-4.44313
Q6UX07	DHRS13	-0.366294	4.04182	-2.46149	0.0446203	0.994333	-4.44409
Q8N428	GALNT16	0.501179	4.02857	2.11931	0.0732571	0.994333	-4.44626
Q15034	HERC3	0.816613	3.93141	2.08828	0.0766396	0.994333	-4.44945
Q5VT66	MTARC1	-0.194552	4.0544	-3.1055	0.0180088	0.984107	-4.45444
O43298	ZBTB43	0.533546	4.01607	2.24753	0.0608028	0.994333	-4.45687
Q9BRQ0	PYGO2	0.235245	4.05363	2.65705	0.0337211	0.994333	-4.46601
P41227	NAA10	-0.15357	4.05607	-3.50436	0.0105378	0.87627	-4.48474
P83369	LSM11	-0.520772	4.01716	-2.3335	0.0536782	0.994333	-4.49684
Q8N5L8	RPP25L	0.286272	4.04813	3.20213	0.0157838	0.942911	-4.4976
Q7Z309	FAM122B	0.496443	4.02362	2.61306	0.0359032	0.994333	-4.4979
Q5SQI0	ATAT1	0.308972	4.04719	2.62259	0.0354184	0.994333	-4.5079
Q7L1W4	LRRC8D	-0.839192	3.94004	-2.06474	0.0793083	0.994333	-4.51072
P30047	GCHFR	0.538562	4.01296	2.46673	0.0442848	0.994333	-4.53395
Q674X7	KAZN	-0.353147	4.043	-2.41263	0.047876	0.994333	-4.53557
Q96E22	NUS1	-0.415178	4.03505	-2.30503	0.0559385	0.994333	-4.54314
Q92560	BAP1	-0.310569	4.04672	-2.5525	0.039152	0.994333	-4.55139
Q8NHQ8	RASSF8	-0.263085	4.04954	-2.89916	0.0239637	0.994333	-4.56949
Q13564	NAE1	0.142887	4.05656	3.25125	0.0147678	0.942911	-4.57108
P22415	USF1	0.532964	4.018	2.80523	0.0273388	0.994333	-4.57615
Q8WXF7	ATL1	-0.443927	4.03037	-2.29973	0.0563694	0.994333	-4.5781
P01137	TGFB1	0.455608	4.02769	2.37346	0.050663	0.994333	-4.58527
P36957	DLST	-0.0910499	4.05806	-3.46959	0.0110318	0.87627	-4.58743
Q7Z6M4	MTERF4	-0.221647	4.0542	-2.59888	0.0366377	0.994333	-4.5887
Q9NUA8	ZBTB40	0.596345	4.00127	1.9365	0.0955636	0.994333	-4.58871
O15533	TAPBP	0.43263	4.03161	2.36228	0.0514884	0.994333	-4.59036
Q8NE86	MCU	-0.192833	4.05461	-2.89099	0.0242388	0.994333	-4.60047
Q9P2W1	PSMC3IP	-0.429251	4.03259	-2.29986	0.0563585	0.994333	-4.60137
P53355	DAPK1	0.35165	4.04371	2.34255	0.0529797	0.994333	-4.60194
Q6UB99	ANKRD11	-0.357959	4.04448	-2.24725	0.0608275	0.994333	-4.60313
Q9HAT2	SIAE	0.393113	4.03736	2.37388	0.0506321	0.994333	-4.61413
Q9NXC2	GFOD1	0.838658	3.94279	2.03487	0.0828304	0.994333	-4.61819
P36021	SLC16A2	0.806971	3.93337	2.09091	0.0763461	0.994333	-4.63031
O75157	TSC22D2	0.205032	4.05459	2.66644	0.0332734	0.994333	-4.63094
Q9Y2E5	MAN2B2	-0.54084	4.01384	-1.99055	0.0883443	0.994333	-4.63143
P61758	VBP1	0.0759029	4.05832	3.58175	0.00952239	0.837253	-4.63774
O60239	SH3BP5	0.4674	4.03116	2.02236	0.0843514	0.994333	-4.64025
Q8WVV5	BTN2A2	0.396118	4.03637	2.33407	0.0536341	0.994333	-4.65946
Q8N5G2	MACO1	-0.432266	4.03169	-2.41901	0.0474372	0.994333	-4.65951
P56524	HDAC4	0.362862	4.04259	2.20049	0.0651018	0.994333	-4.66154
Q07002	CDK18	0.408339	4.03447	2.54294	0.0396921	0.994333	-4.66171
O00625	PIR	0.212275	4.05343	2.82475	0.0265979	0.994333	-4.6648
Q6N043	ZNF280D	-0.471027	4.02513	-2.81273	0.0270516	0.994333	-4.66567
Q15382	RHEB	-0.107022	4.05769	-3.29586	0.0139057	0.919047	-4.66671
O75352	MPDU1	-0.293618	4.04643	-2.9112	0.0235642	0.994333	-4.67658
O60671	RAD1	0.213074	4.05321	2.89629	0.0240601	0.994333	-4.67872
Q8N960	CEP120	0.352682	4.04331	2.20659	0.064528	0.994333	-4.68013
Q8NHY2	COP1	-0.46023	4.0281	-2.13384	0.0717249	0.994333	-4.68034
Q15139	PRKD1	-0.311746	4.0473	-2.31053	0.055494	0.994333	-4.68143
Q75N03	CBLL1	0.432749	4.03129	2.75639	0.0292887	0.994333	-4.68305
P04049	RAF1	-0.163478	4.05606	-2.85979	0.0253213	0.994333	-4.68558
Q6ZRY4	RBPMS2	-0.453948	4.02826	-2.37254	0.0507308	0.994333	-4.69341
P16070	CD44	0.344869	4.04197	2.39008	0.0494606	0.994333	-4.69366
Q12857	NFIA	-0.387335	4.03918	-2.12758	0.0723811	0.994333	-4.69846
Q9Y3P4	RHBDD3	-0.407996	4.03636	-2.1548	0.0695723	0.994333	-4.703
P28749	RBL1	0.311893	4.04714	2.31775	0.0549165	0.994333	-4.71464
Q9P032	NDUFAF4	-0.206054	4.05339	-2.91903	0.023308	0.994333	-4.71616
Q9NQG7	HPS4	0.847982	3.9149	2.01039	0.0858325	0.994333	-4.71634
Q9BRF8	CPPED1	0.3719	4.03763	2.39583	0.0490515	0.994333	-4.72782
Q9UI15	TAGLN3	0.160391	4.05573	3.80093	0.00718173	0.797172	-4.73548
Q8WZ73	RFFL	-0.562808	4.00295	-2.03994	0.0822223	0.994333	-4.73776
Q96EW2	HSPBAP1	-0.479623	4.02191	-2.03837	0.0824102	0.994333	-4.75728
Q969S3	ZNF622	0.166094	4.05596	2.78572	0.0281005	0.994333	-4.75992
Q96AY2	EME1	0.431409	4.03019	2.09666	0.0757103	0.994333	-4.76427
O75695	RP2	-0.149891	4.05628	-3.00065	0.0208085	0.994333	-4.76641
Q96IQ9	ZNF414	-0.47335	4.02047	-2.09097	0.0763403	0.994333	-4.76948
Q96H35	RBM18	-0.445319	4.02838	-2.0765	0.0779641	0.994333	-4.78014
Q8N371	KDM8	0.307355	4.04655	2.34085	0.0531105	0.994333	-4.78987
Q8NBZ0	INO80E	-0.501964	4.01657	-2.19777	0.0653595	0.994333	-4.79018
Q13636	RAB31	-0.312449	4.04621	-2.30598	0.0558613	0.994333	-4.79704
Q9Y530	OARD1	0.384809	4.03698	2.4162	0.0476304	0.994333	-4.79709
Q8IY57	YAF2	0.421592	4.0324	2.21461	0.0637806	0.994333	-4.79787
O95185	UNC5C	-0.478993	4.02313	-1.96585	0.0915741	0.994333	-4.79795
P02458	COL2A1	0.685271	3.97039	1.94412	0.0945108	0.994333	-4.80284
Q13829	TNFAIP1	-0.415338	4.03151	-2.40723	0.048251	0.994333	-4.80788
Q8IV36	HID1	0.579441	3.99954	1.87285	0.10481	0.994333	-4.82181
Q8N3J3	C17orf53	0.427933	4.03039	2.19729	0.0654052	0.994333	-4.82327
Q9P2K6	KLHL42	0.243736	4.05317	2.28587	0.0575135	0.994333	-4.82587
Q96A37	RNF166	-0.741065	3.95069	-1.86649	0.105781	0.994333	-4.82859
Q9BXS6	NUSAP1	-0.34243	4.04003	-2.48324	0.0432449	0.994333	-4.83131
P01024	C3	0.227386	4.05293	2.46626	0.0443148	0.994333	-4.83378
Q9BYG3	NIFK	-0.143614	4.05643	-3.015	0.0203992	0.994333	-4.84299
Q9HCM3	KIAA1549	-0.343952	4.04537	-2.01003	0.0858768	0.994333	-4.8498
Q7Z2Z1	TICRR	-0.523019	4.0115	-1.73734	0.127487	0.994333	-4.85737
P56211	ARPP19	-0.452327	4.02941	-3.2079	0.0156608	0.942911	-4.86111
Q7L804	RAB11FIP2	0.277574	4.04788	2.7069	0.0314149	0.994333	-4.86646
P15923	TCF3	-0.356176	4.04228	-2.05465	0.0804812	0.994333	-4.86682
Q8N9B5	JMY	0.26257	4.04972	2.42034	0.0473467	0.994333	-4.86915
Q13586	STIM1	-0.207655	4.05386	-2.53148	0.0403495	0.994333	-4.87029
O95210	STBD1	0.44558	4.02384	2.07821	0.0777702	0.994333	-4.87537
O95147	DUSP14	-0.274834	4.05076	-2.17614	0.0674465	0.994333	-4.87707
O43529	CHST10	-0.640645	3.98475	-1.82314	0.112634	0.994333	-4.88103
Q00577	PURA	-0.200448	4.05351	-2.88546	0.0244271	0.994333	-4.88703
Q99442	SEC62	-0.3339	4.04276	-2.73657	0.0301214	0.994333	-4.89218
Q9UDY4	DNAJB4	0.236706	4.0521	2.36834	0.0510396	0.994333	-4.89914
O14832	PHYH	-0.426887	4.0284	-2.1331	0.0718021	0.994333	-4.9009
Q86W74	ANKRD46	-0.302608	4.04626	-2.22811	0.0625417	0.994333	-4.9013
Q99963	SH3GL3	-0.239001	4.0521	-2.35345	0.0521503	0.994333	-4.90138
Q8IWB9	TEX2	-0.429204	4.02855	-2.0463	0.0814645	0.994333	-4.90392
Q9HAU4	SMURF2	-0.40655	4.03595	-1.83076	0.111398	0.994333	-4.90796
Q9NPH0	ACP6	0.281268	4.04939	2.18693	0.066398	0.994333	-4.9146
Q969X5	ERGIC1	-0.199046	4.05354	-2.83443	0.0262384	0.994333	-4.91628
P17036	ZNF3	-0.462615	4.02496	-1.79373	0.117527	0.994333	-4.91683
Q96GA3	LTV1	0.0956278	4.05797	3.10126	0.018114	0.984107	-4.91961
Q9H8W4	PLEKHF2	-0.298824	4.04566	-2.33231	0.053771	0.994333	-4.93326
Q8N9V3	WDSUB1	0.229057	4.05319	2.29894	0.056434	0.994333	-4.93464
Q6P4F2	FDX2	-0.282223	4.0475	-2.31223	0.0553579	0.994333	-4.93501
Q00688	FKBP3	0.118962	4.05714	3.67466	0.00844176	0.837253	-4.93668
P46020	PHKA1	-0.159336	4.05614	-2.66191	0.0334883	0.994333	-4.93899
Q9NXR7	BABAM2	0.1462	4.05633	2.88617	0.0244029	0.994333	-4.943
Q9H0R4	HDHD2	0.202366	4.05418	2.47553	0.0437276	0.994333	-4.94316
P58557	YBEY	0.27969	4.04838	2.24646	0.0608977	0.994333	-4.94846
P11277	SPTB	0.405423	4.02928	2.18052	0.0670185	0.994333	-4.95295
Q96HI0	SENP5	0.378812	4.03887	1.92307	0.0974453	0.994333	-4.95417
P09668	CTSH	0.305346	4.04595	2.19829	0.0653106	0.994333	-4.9592
Q3KNS6	ZNF829	0.763872	3.95082	1.9027	0.100369	0.994333	-4.96077
Q9NYD6	HOXC10	-0.368639	4.04093	-1.87563	0.104388	0.994333	-4.96497
Q96E09	FAM122A	-0.303447	4.04633	-2.10299	0.0750162	0.994333	-4.96648
Q05469	LIPE	-0.600938	3.98853	-1.81943	0.11324	0.994333	-4.9678
P42898	MTHFR	-0.251052	4.05081	-2.2686	0.0589723	0.994333	-4.97054
Q6NXT6	TAPT1	0.66274	3.97287	1.96896	0.091161	0.994333	-4.99968
P61088	UBE2N	0.157536	4.05565	3.3383	0.0131359	0.90041	-5.00102
Q9NYJ1	COA4	-1.78676	3.41089	-2.15834	0.0692151	0.994333	-5.00498
Q13017	ARHGAP5	0.181336	4.05576	2.38268	0.0499926	0.994333	-5.00943
Q6ZVM7	TOM1L2	-0.257581	4.04957	-2.34409	0.0528616	0.994333	-5.00974
Q8WW12	PCNP	0.0832659	4.05811	3.31823	0.013494	0.904158	-5.01375
P07320	CRYGD	-0.708117	3.9743	-2.40367	0.0484992	0.994333	-5.01721
O95625	ZBTB11	0.266299	4.05059	2.10591	0.0746991	0.994333	-5.01907
Q9NWA0	MED9	0.623868	3.97407	1.90785	0.0996215	0.994333	-5.0203
O43829	ZBTB14	0.26347	4.05195	2.02174	0.0844268	0.994333	-5.02158
Q8N490	PNKD	-0.203811	4.05348	-2.48375	0.0432133	0.994333	-5.02453
P04350	TUBB4A	0.0783534	4.05816	4.07646	0.00508967	0.644936	-5.02673
P17482	HOXB9	-0.256232	4.04962	-2.39821	0.0488837	0.994333	-5.02836
O60583	CCNT2	0.478541	4.01314	1.91517	0.0985688	0.994333	-5.02878
Q96S99	PLEKHF1	-0.289159	4.04816	-2.07556	0.0780699	0.994333	-5.03255
Q5JTD0	TJAP1	0.191226	4.05525	2.32639	0.0542337	0.994333	-5.03346
P41134	ID1	-0.427847	4.02423	-2.02524	0.0839984	0.994333	-5.04071
P55060	CSE1L	0.0597166	4.05851	3.57764	0.00957358	0.837253	-5.04335
Q9BS16	CENPK	-0.266731	4.05034	-2.09851	0.075507	0.994333	-5.04499
O15078	CEP290	0.197877	4.05477	2.30635	0.0558309	0.994333	-5.04542
Q9BSJ6	PIMREG	-0.288418	4.04738	-2.09472	0.0759248	0.994333	-5.04642
P29122	PCSK6	-0.453087	4.02389	-1.95095	0.0935772	0.994333	-5.05167
Q7Z6I8	C5orf24	-0.321835	4.04271	-2.2154	0.0637068	0.994333	-5.05845
O15287	FANCG	0.29378	4.04849	1.95334	0.0932531	0.994333	-5.06041
Q9P0M6	H2AFY2	-0.112736	4.05729	-3.51937	0.0103321	0.87627	-5.06173
Q7Z3V4	UBE3B	0.48861	4.01101	1.77104	0.12144	0.994333	-5.06426
O95721	SNAP29	0.114302	4.0573	3.04564	0.019554	0.994333	-5.06837
Q99720	SIGMAR1	-0.123229	4.05733	-2.73493	0.0301913	0.994333	-5.06955
Q96F24	NRBF2	-0.172108	4.05582	-2.41382	0.0477944	0.994333	-5.07364
Q5XUX1	FBXW9	0.28303	4.04844	2.06682	0.0790688	0.994333	-5.0764
P16989	YBX3	0.0746702	4.05826	3.37015	0.0125882	0.889367	-5.08199
Q8IZU2	WDR17	0.457706	4.02273	1.52182	0.173439	0.994333	-5.08806
Q9HBM0	VEZT	0.381927	4.03496	1.75767	0.123805	0.994333	-5.08843
P69849	NOMO3	-0.399916	4.03257	-2.01682	0.085034	0.994333	-5.08856
Q9BU70	TRMO	0.443545	4.02572	1.55212	0.166154	0.994333	-5.09524
Q5GLZ8	HERC4	0.196453	4.05378	2.4697	0.0440955	0.994333	-5.09654
Q9H063	MAF1	0.476296	4.01652	2.09876	0.0754798	0.994333	-5.09894
Q96HQ2	CDKN2AIPNL	0.568746	4.00138	2.37686	0.050415	0.994333	-5.1012
Q9H6R3	ACSS3	-0.309848	4.04486	-1.99236	0.0881128	0.994333	-5.10177
Q8N4A0	GALNT4	0.217699	4.05205	2.65268	0.0339312	0.994333	-5.10518
Q9NYR9	NKIRAS2	0.196645	4.05381	2.46538	0.0443706	0.994333	-5.10724
Q9Y2D8	SSX2IP	-0.265404	4.04831	-2.20913	0.0642898	0.994333	-5.10795
Q8WV41	SNX33	0.286025	4.049	1.89959	0.100823	0.994333	-5.11169
Q8N8N7	PTGR2	0.358471	4.03604	2.40286	0.048556	0.994333	-5.11178
Q6NUM9	RETSAT	-0.354613	4.03542	-2.16066	0.0689824	0.994333	-5.11622
Q68D85	NCR3LG1	0.306676	4.04407	2.28416	0.0576562	0.994333	-5.12006
Q7KYR7	BTN2A1	-0.266088	4.04905	-2.17413	0.0676446	0.994333	-5.12029
P43694	GATA4	0.304649	4.04498	1.99846	0.0873344	0.994333	-5.12386
Q53HL2	CDCA8	-0.149413	4.05624	-2.6243	0.035332	0.994333	-5.13558
Q9H7P9	PLEKHG2	-0.392203	4.03325	-1.63862	0.146895	0.994333	-5.14099
P23526	AHCY	0.0824062	4.05807	3.59492	0.00936041	0.837253	-5.14212
P0C0L4	C4A	0.385296	4.0339	2.14791	0.0702727	0.994333	-5.14507
Q9BWW4	SSBP3	-0.615429	3.99894	-2.46619	0.0443192	0.994333	-5.14647
P08069	IGF1R	-0.210146	4.05337	-2.25009	0.0605776	0.994333	-5.15033
Q9Y365	STARD10	-0.247253	4.0508	-2.09416	0.0759859	0.994333	-5.16508
P11166	SLC2A1	0.301764	4.04366	2.55106	0.0392329	0.994333	-5.16691
Q92823	NRCAM	0.28267	4.0489	1.87942	0.103816	0.994333	-5.16895
Q9BY49	PECR	-0.195137	4.05439	-2.26375	0.0593884	0.994333	-5.17804
Q96JX3	SERAC1	-0.385263	4.03282	-1.77687	0.120424	0.994333	-5.18623
O95382	MAP3K6	-0.309115	4.04518	-1.84231	0.109551	0.994333	-5.18756
Q9NZT2	OGFR	0.13303	4.05696	2.57876	0.037707	0.994333	-5.1959
Q9NXU5	ARL15	-0.228322	4.05165	-2.18652	0.0664368	0.994333	-5.19606
A7KAX9	ARHGAP32	0.319445	4.04715	1.62786	0.14917	0.994333	-5.19802
Q9UJG1	MOSPD1	0.529271	3.99814	1.64194	0.146199	0.994333	-5.19858
P32856	STX2	-0.255634	4.05183	-1.88781	0.102561	0.994333	-5.19914
O43306	ADCY6	-0.324021	4.04594	-1.63696	0.147243	0.994333	-5.1995
Q8N4L2	PIP4P2	0.495982	4.01004	2.03031	0.0833819	0.994333	-5.20641
Q99704	DOK1	0.242233	4.05331	1.88329	0.103234	0.994333	-5.20821
P49760	CLK2	0.234885	4.05099	2.22858	0.0624993	0.994333	-5.21369
P62273	RPS29	0.155819	4.05581	3.61917	0.00907004	0.837253	-5.21416
Q96CS2	HAUS1	-0.130011	4.05715	-2.54539	0.0395527	0.994333	-5.21614
Q9BQK8	LPIN3	0.421274	4.0238	1.66589	0.141269	0.994333	-5.21996
Q96HR9	REEP6	0.183792	4.05527	2.21682	0.0635758	0.994333	-5.22042
Q14061	COX17	-1.09957	3.86276	-2.76293	0.0290194	0.994333	-5.22195
P31260	HOXA10	-0.309014	4.04347	-2.12859	0.0722752	0.994333	-5.22237
Q9UNP9	PPIE	-0.172223	4.0547	-2.79726	0.0276471	0.994333	-5.22786
Q13330	MTA1	-0.0999356	4.05778	-2.85736	0.0254077	0.994333	-5.22896
P51153	RAB13	-0.109181	4.05756	-2.76783	0.0288189	0.994333	-5.23524
P12259	F5	-0.276625	4.04717	-1.96806	0.0912794	0.994333	-5.23781
O00192	ARVCF	0.327126	4.04214	1.74428	0.126219	0.994333	-5.2391
P49023	PXN	-0.21095	4.05335	-2.15073	0.0699852	0.994333	-5.24208
Q8TBF4	ZCRB1	-0.165804	4.05611	-2.2621	0.0595314	0.994333	-5.24328
P36542	ATP5F1C	-0.107565	4.05742	-3.14417	0.0170806	0.972921	-5.24412
P25786	PSMA1	0.0787007	4.05815	3.31372	0.0135759	0.904158	-5.24676
Q9NXE4	SMPD4	-0.35576	4.0373	-2.1866	0.0664291	0.994333	-5.2496
Q9UPW0	FOXJ3	-0.297118	4.04389	-2.0668	0.0790717	0.994333	-5.2504
Q14517	FAT1	0.383737	4.03418	1.56153	0.163951	0.994333	-5.25102
P43155	CRAT	-0.222097	4.05249	-2.09276	0.0761417	0.994333	-5.26006
Q8N2K1	UBE2J2	-0.269424	4.04972	-1.79476	0.117352	0.994333	-5.26873
Q8N488	RYBP	-0.225388	4.05194	-2.13549	0.0715531	0.994333	-5.27143
Q15468	STIL	-0.376369	4.03209	-1.71364	0.131911	0.994333	-5.27194
Q56NI9	ESCO2	-0.384736	4.03123	-1.5628	0.163654	0.994333	-5.27231
Q9NXA8	SIRT5	0.241239	4.05034	2.14983	0.0700768	0.994333	-5.27778
Q9H8M5	CNNM2	0.278767	4.04941	1.73861	0.127255	0.994333	-5.27878
O00522	KRIT1	-0.254917	4.05281	-1.73358	0.12818	0.994333	-5.27956
Q9NXL9	MCM9	-0.259863	4.04917	-1.95154	0.0934985	0.994333	-5.28129
O95749	GGPS1	0.212934	4.05246	2.26105	0.0596217	0.994333	-5.28459
Q9BSI4	TINF2	-0.470092	4.01223	-1.58	0.159703	0.994333	-5.28516
Q8IZM8	ZNF654	0.348351	4.03917	1.59138	0.157138	0.994333	-5.28532
Q13370	PDE3B	-0.393088	4.02554	-1.56672	0.162748	0.994333	-5.28953
P46531	NOTCH1	-0.442936	4.01585	-1.5382	0.169464	0.994333	-5.29246
Q8NFZ5	TNIP2	0.569883	3.95926	1.38332	0.210592	0.994333	-5.29523
Q9P2F8	SIPA1L2	0.353839	4.03814	1.57715	0.160353	0.994333	-5.29955
Q9NWS0	PIH1D1	0.137906	4.05649	2.58776	0.0372246	0.994333	-5.29972
Q9NQL2	RRAGD	-0.145159	4.05652	-2.4133	0.0478302	0.994333	-5.30029
Q9BWT1	CDCA7	-0.189638	4.05371	-2.36646	0.0511784	0.994333	-5.30271
Q15013	MAD2L1BP	-0.266516	4.04867	-1.84627	0.108925	0.994333	-5.30319
Q8N6N6	NATD1	0.740298	3.9481	1.7326	0.12836	0.994333	-5.30576
O00746	NME4	0.165474	4.0554	2.39211	0.0493156	0.994333	-5.3101
Q12772	SREBF2	-0.330539	4.03888	-1.68519	0.137414	0.994333	-5.31497
Q6AZZ1	TRIM68	0.25178	4.05216	1.74065	0.12688	0.994333	-5.32108
Q96CU9	FOXRED1	0.261753	4.04784	2.2036	0.0648083	0.994333	-5.32147
P52565	ARHGDIA	0.117437	4.0571	3.50134	0.0105798	0.87627	-5.32201
A6ND36	FAM83G	-0.581774	3.97269	-1.39062	0.208469	0.994333	-5.32261
Q9BSY9	DESI2	-0.245501	4.04965	-2.05733	0.0801688	0.994333	-5.32832
P09382	LGALS1	-0.329376	4.03805	-2.24486	0.0610391	0.994333	-5.34003
Q96AJ1	CLUAP1	0.419281	4.0215	1.63918	0.146777	0.994333	-5.343
Q5C9Z4	NOM1	-0.163826	4.05538	-2.37915	0.0502482	0.994333	-5.34555
O75167	PHACTR2	-0.295123	4.04404	-1.87008	0.105232	0.994333	-5.35342
Q5HYI7	MTX3	0.219539	4.05172	2.0904	0.0764035	0.994333	-5.35713
Q9NZB8	MOCS1	-0.381608	4.0315	-1.93883	0.0952404	0.994333	-5.3575
Q9NQG6	MIEF1	0.185179	4.05539	2.03147	0.0832411	0.994333	-5.35804
P18433	PTPRA	0.27147	4.04714	1.95711	0.0927441	0.994333	-5.3585
Q9UKB3	DNAJC12	-0.286891	4.04437	-2.11921	0.0732679	0.994333	-5.36051
Q9NPC8	SIX2	0.261012	4.04724	2.03138	0.0832522	0.994333	-5.36494
Q8WUQ7	CACTIN	0.181073	4.05473	2.20556	0.0646242	0.994333	-5.36763
Q9Y251	HPSE	0.424613	4.01616	1.56825	0.162393	0.994333	-5.3691
P31271	HOXA13	-0.462927	4.01522	-1.8094	0.114894	0.994333	-5.37013
Q53EP0	FNDC3B	-0.240968	4.05188	-1.79181	0.117852	0.994333	-5.37172
Q9HBI1	PARVB	-0.215087	4.05212	-2.14468	0.0706037	0.994333	-5.37485
Q9NV96	TMEM30A	0.176987	4.05467	2.28397	0.0576719	0.994333	-5.37764
Q9C0B5	ZDHHC5	-0.298123	4.04336	-1.79215	0.117794	0.994333	-5.37876
A1L020	MEX3A	-0.28489	4.04663	-1.72032	0.13065	0.994333	-5.38121
Q9BRA0	NAA38	0.348069	4.03551	2.0463	0.0814643	0.994333	-5.38401
Q8IWE5	PLEKHM2	0.246099	4.05151	1.74178	0.126675	0.994333	-5.38488
A0A024RBG1	NUDT4B	0.1137	4.05738	2.6	0.0365794	0.994333	-5.38774
O95644	NFATC1	-0.269375	4.04602	-1.9821	0.0894368	0.994333	-5.39076
P09110	ACAA1	-0.138114	4.05636	-2.57847	0.0377226	0.994333	-5.39158
Q9BW92	TARS2	-0.105071	4.05762	-2.66045	0.0335583	0.994333	-5.39881
P23677	ITPKA	0.455568	4.00137	1.52469	0.172736	0.994333	-5.40196
Q96N11	C7orf26	0.229254	4.05036	2.15251	0.0698045	0.994333	-5.40288
Q8IZC4	RTKN2	-0.366932	4.0302	-1.47363	0.185631	0.994333	-5.40545
Q96R05	RBP7	0.335513	4.03525	1.97968	0.0897515	0.994333	-5.40749
Q9UJ14	GGT7	-0.28523	4.04469	-1.91435	0.098686	0.994333	-5.40819
Q8WUA7	TBC1D22A	0.199449	4.05317	2.15774	0.0692756	0.994333	-5.40974
O14893	GEMIN2	0.192626	4.05318	2.46684	0.0442778	0.994333	-5.41043
O14640	DVL1	-0.404281	4.02104	-1.3441	0.22234	0.994333	-5.41791
Q9P0U4	CXXC1	0.154904	4.05652	2.14038	0.0710466	0.994333	-5.41889
Q9NZL9	MAT2B	0.148806	4.05577	2.97264	0.0216326	0.994333	-5.42037
Q27J81	INF2	0.166751	4.05627	2.03593	0.0827026	0.994333	-5.4251
Q96FH0	BORCS8	0.481989	4.0101	1.83316	0.111012	0.994333	-5.42555
O95295	SNAPIN	0.31038	4.04296	2.51024	0.0415987	0.994333	-5.42695
O76074	PDE5A	0.301373	4.04348	1.54714	0.167333	0.994333	-5.43636
P53667	LIMK1	0.380604	4.02853	1.71178	0.132263	0.994333	-5.43666
Q99766	DMAC2L	0.520448	4.00321	1.84607	0.108956	0.994333	-5.43681
Q7Z5U6	WDR53	-0.377822	4.02603	-1.50716	0.177068	0.994333	-5.44399
Q9NSG2	C1orf112	0.206604	4.05292	2.00682	0.0862796	0.994333	-5.44917
O75461	E2F6	0.293902	4.0446	1.56384	0.163413	0.994333	-5.45095
Q8N2Z9	CENPS	-0.396128	4.02877	-2.04754	0.0813177	0.994333	-5.4523
Q5BJF2	TMEM97	-0.246398	4.04931	-2.60923	0.0361002	0.994333	-5.45968
Q12841	FSTL1	-0.285614	4.04411	-1.78204	0.119528	0.994333	-5.46352
P08247	SYP	0.242177	4.05036	1.7794	0.119984	0.994333	-5.46418
O00391	QSOX1	0.424986	4.01227	1.4365	0.19555	0.994333	-5.47041
Q8TBE9	NANP	0.232213	4.05018	2.1093	0.0743308	0.994333	-5.47175
Q8TBZ6	TRMT10A	0.184398	4.05464	2.02643	0.0838533	0.994333	-5.47467
Q9GZN1	ACTR6	0.157131	4.05546	2.31706	0.0549714	0.994333	-5.47614
Q9GZM5	YIPF3	-0.377924	4.02928	-1.97377	0.0905255	0.994333	-5.47883
O95822	MLYCD	-0.196039	4.05505	-1.81829	0.113427	0.994333	-5.48048
Q86SX3	TEDC1	-0.295709	4.0433	-1.83189	0.111217	0.994333	-5.48087
Q9UPQ0	LIMCH1	0.268736	4.04964	1.48181	0.183507	0.994333	-5.48227
Q2KHT3	CLEC16A	-0.286378	4.04465	-1.58212	0.159222	0.994333	-5.48433
Q70CQ3	USP30	-0.233999	4.0526	-1.63411	0.147845	0.994333	-5.48831
Q9NVX0	HAUS2	-0.344373	4.03487	-1.91169	0.099068	0.994333	-5.49104
A6NHX0	CASTOR2	-0.246033	4.04805	-2.12339	0.0728239	0.994333	-5.49278
Q15397	PUM3	-0.13068	4.05659	-2.54923	0.0393359	0.994333	-5.49286
Q8NFZ0	FBH1	0.48424	3.99995	1.45992	0.18924	0.994333	-5.4936
Q96RT6	CTAGE1	-0.237162	4.0508	-1.7576	0.123819	0.994333	-5.49408
Q8TF42	UBASH3B	-0.374474	4.02996	-1.87094	0.1051	0.994333	-5.49676
Q86TI0	TBC1D1	0.250569	4.04996	1.6237	0.15006	0.994333	-5.49954
O14613	CDC42EP2	0.496005	3.99464	1.65463	0.143568	0.994333	-5.50148
O75110	ATP9A	0.171425	4.05577	1.96884	0.091177	0.994333	-5.50294
Q8WU58	FAM222B	-0.33659	4.0355	-1.7738	0.120958	0.994333	-5.50515
Q93063	EXT2	-0.201987	4.05434	-1.78167	0.119593	0.994333	-5.51071
Q96AE4	FUBP1	0.0774749	4.05812	3.21971	0.0154117	0.942911	-5.51372
O60427	FADS1	-0.298824	4.0402	-1.8222	0.112787	0.994333	-5.51441
Q86U42	PABPN1	-0.0788644	4.05812	-3.01132	0.0205033	0.994333	-5.51587
Q8IZV5	RDH10	-0.218988	4.05288	-1.73197	0.128476	0.994333	-5.51716
Q9P266	JCAD	-0.247895	4.05019	-1.58814	0.157865	0.994333	-5.51785
Q14106	TOB2	0.309551	4.04046	1.58131	0.159406	0.994333	-5.51961
Q9BVQ7	SPATA5L1	0.195652	4.05319	2.08666	0.0768199	0.994333	-5.5201
Q86X83	COMMD2	0.211479	4.0513	2.20935	0.0642693	0.994333	-5.52099
Q5JUR7	TEX30	0.654742	3.9558	1.52239	0.1733	0.994333	-5.52285
Q70EK8	USP53	-0.333666	4.03419	-1.15156	0.28866	0.994333	-5.52338
Q9GZU8	PSME3IP1	0.130132	4.05701	2.27885	0.0581019	0.994333	-5.52593
Q70E73	RAPH1	0.156077	4.05669	1.9801	0.0896962	0.994333	-5.52735
Q9P246	STIM2	-0.233603	4.05015	-1.8272	0.111974	0.994333	-5.52866
O94901	SUN1	-0.268925	4.04522	-1.85931	0.106887	0.994333	-5.52951
Q9HB21	PLEKHA1	0.203699	4.05283	1.91418	0.0987107	0.994333	-5.53084
Q9Y3Q3	TMED3	-0.4371	4.02264	-2.12787	0.0723508	0.994333	-5.53115
Q8N4T4	ARHGEF39	0.267996	4.05156	1.26301	0.248468	0.994333	-5.53161
Q9Y5A9	YTHDF2	0.124597	4.05677	2.63506	0.0347938	0.994333	-5.53328
Q5VV52	ZNF691	0.654329	3.93845	1.37266	0.213731	0.994333	-5.53563
Q8TAP6	CEP76	0.25756	4.04908	1.5061	0.177332	0.994333	-5.54221
O00411	POLRMT	-0.177926	4.05409	-2.18342	0.0667371	0.994333	-5.54238
O43909	EXTL3	-0.410068	4.02228	-1.65571	0.143345	0.994333	-5.54443
Q7L5Y6	DET1	0.338457	4.03298	1.1724	0.280755	0.994333	-5.54472
Q8TAD4	SLC30A5	-0.322425	4.03785	-1.74432	0.126212	0.994333	-5.54487
P98153	DGCR2	0.260562	4.05066	1.3709	0.214253	0.994333	-5.54502
Q58EX2	SDK2	-0.241352	4.05085	-1.5592	0.164494	0.994333	-5.54668
Q14703	MBTPS1	-0.373479	4.02499	-1.59121	0.157176	0.994333	-5.54749
O00506	STK25	-0.218459	4.05157	-2.67118	0.0330498	0.994333	-5.55088
P49759	CLK1	0.318634	4.03744	1.15104	0.28886	0.994333	-5.55204
P15260	IFNGR1	0.179834	4.05589	1.8052	0.115594	0.994333	-5.55257
Q03112	MECOM	-0.365949	4.02124	-1.19531	0.272271	0.994333	-5.55339
Q6NS38	ALKBH2	-0.170718	4.0556	-1.94539	0.094337	0.994333	-5.55367
Q9HAD4	WDR41	-0.189104	4.05331	-2.12969	0.072159	0.994333	-5.55553
O75943	RAD17	0.226873	4.05224	1.63953	0.146703	0.994333	-5.55915
Q8IY22	CMIP	0.295655	4.04098	1.69061	0.136349	0.994333	-5.56244
P49281	SLC11A2	-0.210764	4.05174	-1.96331	0.0919117	0.994333	-5.5648
O43719	HTATSF1	0.0878119	4.05788	2.98562	0.0212464	0.994333	-5.56932
Q6N075	MFSD5	-0.33333	4.03525	-1.70245	0.13405	0.994333	-5.57011
P23025	XPA	0.27958	4.04415	1.7556	0.124177	0.994333	-5.57052
Q6ZVD8	PHLPP2	-0.3576	4.02446	-1.32292	0.22892	0.994333	-5.57435
P14678	SNRPB	0.0777405	4.05811	3.32837	0.0133117	0.90041	-5.57471
O14975	SLC27A2	-0.245692	4.04902	-1.59139	0.157136	0.994333	-5.57975
Q9Y2I7	PIKFYVE	0.142929	4.05692	2.04034	0.0821744	0.994333	-5.58033
Q7Z7A4	PXK	-0.274096	4.04348	-1.7804	0.119811	0.994333	-5.58073
Q9H098	FAM107B	0.221426	4.05118	1.86987	0.105264	0.994333	-5.58135
P38159	RBMX	-0.0895207	4.05783	-3.21771	0.0154537	0.942911	-5.58332
P09486	SPARC	-0.391174	4.02214	-1.54983	0.166695	0.994333	-5.58588
Q9HBH9	MKNK2	-0.400254	4.01046	-1.28338	0.241664	0.994333	-5.58714
Q8N4B1	PHETA1	0.305669	4.03885	1.49562	0.179973	0.994333	-5.58762
Q9H160	ING2	0.286139	4.04278	1.68427	0.137596	0.994333	-5.5879
Q13772	NCOA4	-0.28554	4.04292	-1.50043	0.178758	0.994333	-5.58792
P80723	BASP1	-0.251403	4.04776	-1.83064	0.111418	0.994333	-5.59124
Q9P2G1	ANKIB1	-0.313722	4.03684	-1.41871	0.200471	0.994333	-5.59255
Q9BQC6	MRPL57	-0.255373	4.04694	-1.93091	0.0963415	0.994333	-5.59384
Q99536	VAT1	0.0765997	4.05819	2.84657	0.0257951	0.994333	-5.59394
Q6UWY0	ARSK	-0.576958	3.95607	-1.2501	0.252865	0.994333	-5.59695
Q7Z7G8	VPS13B	0.256991	4.04792	1.56038	0.164219	0.994333	-5.59743
P34741	SDC2	0.28098	4.0429	1.5283	0.171856	0.994333	-5.5976
P52848	NDST1	0.269469	4.04616	1.54643	0.1675	0.994333	-5.59762
Q9GZM8	NDEL1	0.16816	4.0554	1.95188	0.0934515	0.994333	-5.59787
Q49AG3	ZBED5	0.365731	4.0201	1.22414	0.261907	0.994333	-5.59791
Q9UQ49	NEU3	-0.323666	4.0306	-1.15429	0.287611	0.994333	-5.59869
P60033	CD81	-0.1977	4.05278	-2.63826	0.0346357	0.994333	-5.5991
Q53S33	BOLA3	-0.23375	4.04908	-2.08462	0.0770482	0.994333	-5.60138
Q9BW66	CINP	0.316102	4.03845	1.68836	0.13679	0.994333	-5.60269
Q53G59	KLHL12	-0.195525	4.05413	-1.76467	0.122563	0.994333	-5.60313
Q9BZL4	PPP1R12C	-0.202216	4.0531	-1.81847	0.113397	0.994333	-5.60379
P04843	RPN1	-0.144941	4.05578	-2.79088	0.027897	0.994333	-5.60391
Q9Y2Q9	MRPS28	-0.106261	4.05734	-2.71622	0.0310023	0.994333	-5.60509
Q6ZN17	LIN28B	0.111737	4.05758	2.30941	0.0555845	0.994333	-5.60644
Q9H0F7	ARL6	-0.216325	4.05153	-1.75526	0.124236	0.994333	-5.6091
P07108	DBI	-1.43715	3.65969	-2.48557	0.0431003	0.994333	-5.6094
Q96GY3	LIN37	0.188429	4.05469	1.76421	0.122644	0.994333	-5.60999
Q6NZI2	CAVIN1	-0.472555	3.98414	-1.28674	0.240558	0.994333	-5.61069
Q9P0T7	TMEM9	0.186086	4.05407	1.91317	0.0988549	0.994333	-5.61108
Q7Z4V5	HDGFL2	-0.0950232	4.05768	-2.81796	0.0268531	0.994333	-5.61109
P15289	ARSA	-0.227967	4.05022	-1.87424	0.104598	0.994333	-5.61388
Q93050	ATP6V0A1	0.106201	4.05752	2.48294	0.0432635	0.994333	-5.61393
Q5QJ74	TBCEL	-0.262169	4.04542	-1.86673	0.105744	0.994333	-5.61449
Q6ZVH7	ESPNL	-0.520207	3.96468	-1.40226	0.205121	0.994333	-5.61587
P19447	ERCC3	-0.226248	4.05	-1.8677	0.105596	0.994333	-5.61648
O75323	NIPSNAP2	0.21317	4.05113	2.41413	0.0477727	0.994333	-5.61673
Q9NSQ0	RRP7BP	-0.260964	4.04626	-2.01614	0.0851174	0.994333	-5.61903
P26374	CHML	-0.195977	4.05281	-1.95783	0.0926468	0.994333	-5.61944
Q9UII2	ATP5IF1	0.842892	3.83237	1.64635	0.14528	0.994333	-5.61949
Q8NEF9	SRFBP1	-0.200013	4.05265	-1.96165	0.0921345	0.994333	-5.6221
Q5VV67	PPRC1	0.354736	4.01437	1.02305	0.341548	0.994333	-5.62251
Q8N6N3	C1orf52	-0.222963	4.05054	-1.79469	0.117363	0.994333	-5.62288
Q9HBL7	PLGRKT	-0.214188	4.05127	-2.09968	0.075379	0.994333	-5.62608
Q9Y592	CEP83	0.23074	4.05177	1.47348	0.185669	0.994333	-5.63176
Q15853	USF2	-0.280508	4.04365	-2.03391	0.0829459	0.994333	-5.6321
Q15562	TEAD2	-0.191074	4.05375	-1.8248	0.112363	0.994333	-5.63224
Q8IWQ3	BRSK2	0.266694	4.04501	1.55682	0.16505	0.994333	-5.63251
Q03113	GNA12	-0.329212	4.03189	-1.3483	0.221055	0.994333	-5.63418
Q9BVV6	KIAA0586	-0.28014	4.04323	-1.30831	0.23356	0.994333	-5.63437
Q2TAK8	PWWP3A	-0.495104	3.98909	-1.46959	0.186686	0.994333	-5.63554
P15884	TCF4	-0.403283	4.0094	-1.27035	0.245997	0.994333	-5.63634
Q9NWM3	CUEDC1	-0.229159	4.05019	-1.69757	0.134992	0.994333	-5.63762
Q9UHW9	SLC12A6	0.217755	4.05086	1.82315	0.112632	0.994333	-5.63893
Q9UKT5	FBXO4	-0.412155	4.01398	-1.57324	0.161245	0.994333	-5.6421
Q5UIP0	RIF1	-0.109182	4.05745	-2.40778	0.0482124	0.994333	-5.64222
Q92556	ELMO1	0.303374	4.03726	1.18395	0.276449	0.994333	-5.64391
P43121	MCAM	-0.17015	4.0548	-2.01342	0.0854548	0.994333	-5.64478
P40424	PBX1	-0.217703	4.05072	-1.99981	0.0871625	0.994333	-5.64683
Q3L8U1	CHD9	0.456838	3.98927	1.27143	0.245637	0.994333	-5.6469
Q09328	MGAT5	0.215105	4.05341	1.50463	0.177701	0.994333	-5.65036
Q9HAR2	ADGRL3	0.250495	4.04879	1.35212	0.219891	0.994333	-5.65258
Q8TBM8	DNAJB14	-0.278223	4.04334	-1.40185	0.205238	0.994333	-5.65328
Q96BU1	S100PBP	-0.313892	4.03311	-1.24966	0.253016	0.994333	-5.65362
P42684	ABL2	-0.199647	4.05269	-1.84709	0.108795	0.994333	-5.65799
P29536	LMOD1	-0.325724	4.03282	-1.33909	0.223883	0.994333	-5.65887
O00716	E2F3	0.189597	4.05392	1.77269	0.121151	0.994333	-5.66478
Q9H6E4	CCDC134	-0.136506	4.05621	-2.30267	0.0561299	0.994333	-5.66766
Q86UF1	TSPAN33	-0.29107	4.03625	-1.03371	0.336886	0.994333	-5.66783
Q12926	ELAVL2	0.156033	4.05536	2.12437	0.0727196	0.994333	-5.66838
Q8TCT7	SPPL2B	0.343797	4.03086	1.54086	0.168828	0.994333	-5.66967
O60503	ADCY9	-0.362329	4.01859	-1.19635	0.271894	0.994333	-5.67113
Q8IWV7	UBR1	0.153541	4.05655	1.86857	0.105461	0.994333	-5.67169
Q9Y535	POLR3H	0.169209	4.05488	1.95189	0.0934497	0.994333	-5.67778
Q86XR8	CEP57	0.321987	4.03104	1.27343	0.244967	0.994333	-5.6779
O60307	MAST3	-0.447643	3.96715	-1.04975	0.329961	0.994333	-5.67825
P40337	VHL	0.146129	4.0559	2.15648	0.0694022	0.994333	-5.6783
Q9UI43	MRM2	0.183433	4.05377	1.8977	0.101099	0.994333	-5.68329
Q562R1	ACTBL2	1.30905	3.76266	2.75618	0.0292974	0.994333	-5.68376
P0C2W1	FBXO45	0.377924	4.02034	1.50844	0.176747	0.994333	-5.68969
O75575	CRCP	0.265993	4.04449	1.50682	0.177153	0.994333	-5.69006
Q15545	TAF7	0.153475	4.05577	2.02199	0.0843968	0.994333	-5.69199
P35610	SOAT1	-0.167657	4.05437	-2.16461	0.068587	0.994333	-5.69398
Q9NX01	TXNL4B	0.242442	4.04728	1.72898	0.129031	0.994333	-5.69401
Q03188	CENPC	-0.241242	4.04817	-1.51972	0.173955	0.994333	-5.69626
Q8IXL7	MSRB3	1.05899	3.77195	1.39148	0.208221	0.994333	-5.69688
P15822	HIVEP1	-0.28472	4.03424	-0.93577	0.381657	0.994333	-5.69794
Q9NPF4	OSGEP	0.147458	4.05552	2.43313	0.0464809	0.994333	-5.69955
Q9NXN4	GDAP2	-0.250351	4.04741	-2.0461	0.0814886	0.994333	-5.70206
Q6IQ22	RAB12	-0.195554	4.05283	-1.84244	0.109531	0.994333	-5.70682
P52952	NKX2-5	0.244963	4.04715	1.59951	0.155329	0.994333	-5.70752
Q53T94	TAF1B	0.273595	4.04281	1.52016	0.173846	0.994333	-5.71254
Q00765	REEP5	-0.164268	4.05455	-2.51831	0.0411197	0.994333	-5.71345
Q9H1B5	XYLT2	0.225649	4.04987	1.79692	0.116986	0.994333	-5.71366
Q08AE8	SPIRE1	0.525373	3.94121	1.07034	0.321245	0.994333	-5.71682
Q9GZN7	ROGDI	-0.224908	4.05096	-1.48037	0.183879	0.994333	-5.71755
Q9Y4E5	ZNF451	0.224864	4.05054	1.56002	0.164301	0.994333	-5.72015
O75914	PAK3	-0.256359	4.04613	-1.82778	0.11188	0.994333	-5.72062
P04792	HSPB1	0.157519	4.05499	2.36631	0.0511896	0.994333	-5.72128
P29320	EPHA3	-0.360746	4.00924	-1.10106	0.308585	0.994333	-5.72185
P54792	DVL1P1	0.228574	4.04988	1.59095	0.157233	0.994333	-5.72441
Q96T88	UHRF1	0.136322	4.05612	2.2961	0.0566667	0.994333	-5.72448
Q96RD7	PANX1	-0.61621	3.89633	-1.09492	0.311083	0.994333	-5.7245
Q96GD0	PDXP	0.0959239	4.05787	2.38	0.0501865	0.994333	-5.72471
O43462	MBTPS2	-0.245906	4.04748	-1.60739	0.153593	0.994333	-5.72477
P62253	UBE2G1	0.182139	4.05349	1.93517	0.0957483	0.994333	-5.7252
Q8TD55	PLEKHO2	0.448104	3.99259	1.22654	0.261059	0.994333	-5.72521
Q9H0F6	SHARPIN	-0.396415	4.01865	-1.56601	0.162912	0.994333	-5.72594
Q9BUN5	CCDC28B	0.250087	4.04568	1.54746	0.167257	0.994333	-5.7267
Q96RY7	IFT140	0.224199	4.04997	1.6789	0.13866	0.994333	-5.7275
Q8WVC6	DCAKD	-0.152243	4.05578	-1.99184	0.0881784	0.994333	-5.72927
Q9Y575	ASB3	0.220123	4.05003	1.80624	0.11542	0.994333	-5.72957
Q92930	RAB8B	-0.213033	4.05072	-2.17522	0.0675377	0.994333	-5.72961
P58335	ANTXR2	0.256616	4.04524	1.1582	0.286118	0.994333	-5.73096
Q92504	SLC39A7	0.263469	4.04372	1.35998	0.217516	0.994333	-5.73161
P52943	CRIP2	0.339586	4.03138	1.60911	0.153217	0.994333	-5.73349
Q9NZ43	USE1	-0.281206	4.04095	-1.54132	0.168718	0.994333	-5.73594
Q17R31	TATDN3	-0.276539	4.04294	-1.66554	0.141341	0.994333	-5.74181
Q9BWF2	TRAIP	0.358357	4.01832	1.2325	0.258967	0.994333	-5.74502
Q5TGY3	AHDC1	0.329753	4.0268	1.41857	0.200512	0.994333	-5.7459
Q9BRX5	GINS3	0.135815	4.05621	2.23266	0.0621302	0.994333	-5.74712
Q96HE9	PRR11	0.302546	4.03473	1.28757	0.240288	0.994333	-5.74723
P39060	COL18A1	-0.291533	4.03863	-1.46501	0.187892	0.994333	-5.74741
Q9NQY0	BIN3	0.239555	4.04757	1.7463	0.125852	0.994333	-5.75013
Q8N2G8	GHDC	-0.386369	4.02243	-1.70485	0.133587	0.994333	-5.75349
Q8IW45	NAXD	-0.518784	3.90992	-0.958862	0.370709	0.994333	-5.75586
Q9H2H9	SLC38A1	0.35669	4.03179	1.93313	0.0960322	0.994333	-5.75888
Q96PM9	ZNF385A	0.230037	4.04947	1.38706	0.209502	0.994333	-5.76137
Q6P6B7	ANKRD16	-0.22061	4.05035	-1.51521	0.175067	0.994333	-5.7617
O43768	ENSA	-0.349014	4.03678	-2.48801	0.0429491	0.994333	-5.76238
Q96EY9	ADAT3	0.15786	4.05551	1.89951	0.100834	0.994333	-5.76405
P30304	CDC25A	0.258041	4.04304	1.15789	0.286238	0.994333	-5.76486
Q9H0C8	ILKAP	-0.0924975	4.05778	-2.58667	0.0372831	0.994333	-5.7665
P52429	DGKE	0.259848	4.04406	1.14155	0.29252	0.994333	-5.76837
Q9P0K8	FOXJ2	-0.281272	4.03862	-1.25751	0.250333	0.994333	-5.77054
Q9NPE3	NOP10	0.122095	4.05664	2.61164	0.0359763	0.994333	-5.7708
Q9UJC3	HOOK1	0.120498	4.05726	2.08475	0.0770333	0.994333	-5.77293
Q9UBI6	GNG12	-0.133854	4.0562	-2.34717	0.0526268	0.994333	-5.77363
P41002	CCNF	0.336384	4.00967	0.956944	0.371609	0.994333	-5.77411
Q9UKT4	FBXO5	0.175825	4.05507	1.64935	0.144656	0.994333	-5.77647
P04062	GBA	-0.116293	4.05715	-2.22733	0.0626128	0.994333	-5.77756
Q7Z6K5	ARPIN	0.111946	4.05728	2.27381	0.0585283	0.994333	-5.77762
Q9NX70	MED29	0.293932	4.0409	1.87367	0.104685	0.994333	-5.77943
P00352	ALDH1A1	0.282399	4.03619	1.11772	0.301888	0.994333	-5.78038
Q7Z6J0	SH3RF1	0.404668	4.00075	1.27239	0.245316	0.994333	-5.78058
P57729	RAB38	-0.533345	3.99815	-2.11555	0.0736589	0.994333	-5.78076
Q13951	CBFB	0.106597	4.05731	2.51581	0.0412674	0.994333	-5.78261
Q5TEU4	NDUFAF5	0.26154	4.04413	1.62018	0.150815	0.994333	-5.78358
Q2TAA5	ALG11	-0.237378	4.04777	-1.59117	0.157185	0.994333	-5.78402
P02751	FN1	0.262195	4.04279	1.45051	0.191753	0.994333	-5.78511
O00767	SCD	-0.206532	4.05139	-2.3413	0.0530757	0.994333	-5.78529
Q00839	HNRNPU	-0.0564169	4.05849	-3.39981	0.0121005	0.88069	-5.7854
Q96HR3	MED30	0.238239	4.04796	2.08117	0.0774359	0.994333	-5.78552
Q8N9R8	SCAI	0.273367	4.04067	1.3083	0.233563	0.994333	-5.7863
P54760	EPHB4	-0.225584	4.04905	-1.51083	0.176152	0.994333	-5.78637
Q5T7W7	TSTD2	0.205254	4.05203	1.53863	0.169361	0.994333	-5.78766
P62266	RPS23	-0.130756	4.05642	-3.08906	0.0184198	0.984107	-5.78978
Q14693	LPIN1	-0.531132	3.97192	-1.41384	0.201838	0.994333	-5.79126
P52569	SLC7A2	-0.178339	4.0543	-1.71007	0.13259	0.994333	-5.79159
Q8NCL4	GALNT6	0.2843	4.03241	1.04855	0.330476	0.994333	-5.7916
Q8IYJ1	CPNE9	-0.161334	4.05487	-2.84504	0.0258505	0.994333	-5.79216
Q7Z6J8	UBE3D	-0.236357	4.04749	-1.54515	0.167804	0.994333	-5.79222
Q86WG5	SBF2	0.304714	4.03576	1.53373	0.170542	0.994333	-5.79234
Q15653	NFKBIB	0.186288	4.05274	1.91805	0.0981573	0.994333	-5.79284
A8K0Z3	WASHC1	-0.154215	4.05534	-2.01811	0.0848737	0.994333	-5.79349
P33991	MCM4	0.0533551	4.05856	2.99485	0.0209762	0.994333	-5.79439
Q9BYV8	CEP41	0.164891	4.05462	1.96003	0.0923521	0.994333	-5.79692
Q6ZVF9	GPRIN3	-0.272131	4.03603	-1.00904	0.347754	0.994333	-5.79795
Q9BSA9	TMEM175	-0.253683	4.03747	-0.861557	0.418487	0.994333	-5.79804
Q9C0B9	ZCCHC2	-0.280469	4.0393	-1.44193	0.194069	0.994333	-5.79847
Q93075	TATDN2	0.236501	4.04751	1.25114	0.252509	0.994333	-5.79891
O75817	POP7	0.211348	4.05078	2.25317	0.0603075	0.994333	-5.79893
Q9NX31	OSER1	0.246227	4.04198	0.948972	0.375368	0.994333	-5.79923
L0R819	ASDURF	0.134027	4.0563	2.14531	0.0705386	0.994333	-5.79941
Q13216	ERCC8	0.253829	4.04446	1.30944	0.233199	0.994333	-5.80065
Q06546	GABPA	0.11641	4.05718	2.17811	0.067254	0.994333	-5.8019
O14964	HGS	0.0866872	4.05806	2.40486	0.0484166	0.994333	-5.8022
Q86V59	PNMA8A	0.19883	4.0534	1.44349	0.193647	0.994333	-5.80462
Q96K21	ZFYVE19	0.293585	4.03698	1.56924	0.162165	0.994333	-5.80481
P35052	GPC1	-0.270585	4.03861	-1.21849	0.263912	0.994333	-5.80596
Q9HDC9	APMAP	-0.169175	4.0542	-2.40914	0.0481184	0.994333	-5.80625
O95429	BAG4	0.211527	4.05013	1.85523	0.107521	0.994333	-5.80662
Q9UBQ6	EXTL2	0.240303	4.04651	1.63208	0.148274	0.994333	-5.80705
Q9P0T4	ZNF581	-0.243798	4.04585	-1.40924	0.203137	0.994333	-5.80955
Q16600	ZNF239	-0.342431	4.0095	-1.0626	0.3245	0.994333	-5.8109
Q6NXR4	TTI2	0.163813	4.05478	1.8941	0.10163	0.994333	-5.81107
Q9HD15	SRA1	0.137016	4.05615	2.11631	0.0735772	0.994333	-5.81275
Q9NZ45	CISD1	-0.223891	4.04945	-2.09115	0.0763201	0.994333	-5.81281
Q6Q0C0	TRAF7	0.188841	4.05403	1.52297	0.173157	0.994333	-5.81334
Q5NDL2	EOGT	0.216553	4.05084	1.38583	0.209861	0.994333	-5.81413
Q92643	PIGK	-0.143603	4.05617	-1.91588	0.0984668	0.994333	-5.81463
P17676	CEBPB	-0.236636	4.04727	-1.49961	0.178962	0.994333	-5.81643
Q6UWI4	SHISA2	0.279718	4.03803	1.30857	0.233478	0.994333	-5.81726
Q13129	RLF	0.177619	4.05526	1.52263	0.173241	0.994333	-5.81766
Q5JU69	TOR2A	-0.237119	4.04679	-1.50248	0.178239	0.994333	-5.81999
Q969Q5	RAB24	-0.177127	4.05335	-1.93577	0.0956646	0.994333	-5.82098
Q8NE01	CNNM3	-0.160954	4.05474	-1.94832	0.093936	0.994333	-5.8223
O75886	STAM2	0.127996	4.0569	2.00137	0.0869658	0.994333	-5.8223
Q6NUQ4	TMEM214	-0.352442	4.02642	-1.65038	0.144444	0.994333	-5.82299
Q92802	N4BP2L2	0.273716	4.0379	1.19953	0.270733	0.994333	-5.82432
Q96MT8	CEP63	0.251047	4.04149	0.999067	0.352226	0.994333	-5.82657
Q7Z5H3	ARHGAP22	0.386345	3.97838	0.917084	0.390693	0.994333	-5.82791
Q9UBP9	GULP1	0.275241	4.03993	1.48316	0.18316	0.994333	-5.83395
Q9NXW9	ALKBH4	-0.160813	4.0549	-1.89006	0.102227	0.994333	-5.83463
P29966	MARCKS	0.151912	4.05537	2.9198	0.0232831	0.994333	-5.83549
Q92545	TMEM131	-0.366075	4.00568	-1.06626	0.322959	0.994333	-5.83553
Q9HD20	ATP13A1	-0.227132	4.04877	-2.01325	0.0854757	0.994333	-5.83577
Q9H2T7	RANBP17	0.284938	4.03807	1.59086	0.157255	0.994333	-5.83719
Q5D0E6	DALRD3	-0.238253	4.04594	-1.09481	0.311127	0.994333	-5.8372
O15119	TBX3	-0.190926	4.05318	-1.55394	0.165727	0.994333	-5.83791
Q5VUD6	DIPK1B	-0.209005	4.05155	-1.42402	0.198992	0.994333	-5.8383
P35790	CHKA	-0.181613	4.05346	-1.72533	0.129711	0.994333	-5.8389
Q9Y2U8	LEMD3	-0.24577	4.04567	-1.6241	0.149974	0.994333	-5.84099
P49917	LIG4	-0.237909	4.04691	-1.28272	0.241882	0.994333	-5.84156
Q53H12	AGK	-0.0834516	4.05801	-2.55316	0.0391149	0.994333	-5.84299
A0AV96	RBM47	0.224146	4.04881	1.39178	0.208132	0.994333	-5.85143
Q5JSJ4	INTS6L	0.315599	4.01875	1.03985	0.334221	0.994333	-5.85402
Q15800	MSMO1	-0.251493	4.0445	-1.69977	0.134566	0.994333	-5.85522
Q9BTL3	RAMAC	0.179228	4.05328	1.88587	0.10285	0.994333	-5.8584
Q5VV41	ARHGEF16	-0.370474	3.99679	-1.0323	0.337498	0.994333	-5.85868
Q8WXG6	MADD	0.199005	4.0529	1.34813	0.221108	0.994333	-5.8613
Q8NFJ9	BBS1	0.236939	4.04577	1.28155	0.24227	0.994333	-5.86239
Q9NWY4	HPF1	0.134223	4.05608	2.32095	0.0546628	0.994333	-5.86241
Q02156	PRKCE	0.213833	4.04935	0.920295	0.389129	0.994333	-5.8631
Q6ZUT9	DENND5B	0.243902	4.04505	1.21549	0.264983	0.994333	-5.86386
Q92968	PEX13	0.273247	4.03984	1.47751	0.184619	0.994333	-5.86476
Q96C34	RUNDC1	0.204068	4.0519	1.38968	0.208741	0.994333	-5.86533
Q9Y697	NFS1	-0.129668	4.05665	-2.0072	0.0862308	0.994333	-5.8657
Q8NCW6	GALNT11	0.380039	4.02124	1.53963	0.169122	0.994333	-5.86777
Q92928	RAB1C	-0.100397	4.0575	-3.17159	0.0164534	0.956064	-5.86794
Q9NWQ4	GPATCH2L	-0.305358	4.02883	-1.19827	0.271192	0.994333	-5.872
P42336	PIK3CA	-0.330863	4.0193	-1.14586	0.290851	0.994333	-5.87398
Q8N0S6	CENPL	-0.289028	4.03358	-1.23711	0.257356	0.994333	-5.87415
Q9Y6X3	MAU2	0.174425	4.05368	1.88942	0.102321	0.994333	-5.87673
Q9NW07	ZNF358	-0.240693	4.04283	-1.03998	0.334164	0.994333	-5.87772
Q9Y4G2	PLEKHM1	0.232426	4.04497	1.09737	0.310082	0.994333	-5.87804
Q99447	PCYT2	-0.17181	4.05374	-1.90974	0.0993482	0.994333	-5.88057
O75334	PPFIA2	-0.183911	4.0527	-1.89054	0.102156	0.994333	-5.88124
Q14849	STARD3	0.305297	4.0307	1.23148	0.259325	0.994333	-5.88156
Q9P0R6	GSKIP	0.601479	3.97602	1.81656	0.11371	0.994333	-5.88377
Q14667	KIAA0100	0.188955	4.0534	1.4207	0.199917	0.994333	-5.88397
O75487	GPC4	-0.208744	4.05005	-1.52011	0.173859	0.994333	-5.88659
Q13190	STX5	-0.147403	4.05553	-1.96529	0.091648	0.994333	-5.88782
Q8N3Z6	ZCCHC7	0.321298	4.02449	1.34838	0.221032	0.994333	-5.88841
Q8TCF1	ZFAND1	0.288127	4.03729	1.60289	0.154582	0.994333	-5.88858
Q92674	CENPI	-0.207702	4.05026	-1.50092	0.178634	0.994333	-5.88908
Q9H0W9	C11orf54	0.127457	4.05641	2.17349	0.067707	0.994333	-5.8895
P57078	RIPK4	-0.212148	4.05079	-1.13902	0.293504	0.994333	-5.88951
Q8N5K1	CISD2	-0.247806	4.04757	-2.27281	0.0586129	0.994333	-5.89194
Q9NQR4	NIT2	0.0962665	4.05779	2.24032	0.0614426	0.994333	-5.89229
Q9BRU9	UTP23	-0.216346	4.04915	-1.67636	0.139165	0.994333	-5.89349
O14641	DVL2	-0.178825	4.05315	-2.03403	0.0829316	0.994333	-5.89444
Q9BV20	MRI1	0.0694424	4.05833	2.59751	0.0367094	0.994333	-5.89469
Q99759	MAP3K3	0.169602	4.05414	1.71569	0.131521	0.994333	-5.89491
Q9NUN5	LMBRD1	0.307321	4.0245	1.12793	0.297845	0.994333	-5.89765
Q9UH36	SRRD	-0.308331	4.02421	-1.20294	0.269494	0.994333	-5.89905
A5D8V6	VPS37C	0.204759	4.05024	1.76761	0.122043	0.994333	-5.90361
Q9Y4F3	MARF1	0.164286	4.0549	1.66618	0.141211	0.994333	-5.90398
O15120	AGPAT2	-0.358301	4.02555	-1.6381	0.147002	0.994333	-5.90427
Q5T6F0	DCAF12	-0.350699	3.99921	-1.10973	0.305087	0.994333	-5.90621
Q5T5C0	STXBP5	0.237542	4.04659	1.72917	0.128995	0.994333	-5.90693
Q2TB18	ASTE1	-0.234723	4.0457	-1.35762	0.218226	0.994333	-5.90708
Q9Y5W9	SNX11	-0.432884	3.99175	-1.25625	0.250763	0.994333	-5.90714
Q96IW7	SEC22A	0.26778	4.04065	1.45701	0.190014	0.994333	-5.9089
Q9NP77	SSU72	0.113275	4.057	2.32609	0.0542577	0.994333	-5.91048
P54105	CLNS1A	0.127612	4.05638	2.75311	0.0294249	0.994333	-5.91139
A5PLN9	TRAPPC13	-0.203089	4.05058	-1.78001	0.119879	0.994333	-5.91173
P42226	STAT6	0.244523	4.03415	0.907591	0.395345	0.994333	-5.91202
Q5T9S5	CCDC18	-0.420283	4.01527	-1.63146	0.148406	0.994333	-5.91328
Q8IVH4	MMAA	0.215431	4.04747	0.986869	0.357757	0.994333	-5.9134
Q6ZW31	SYDE1	-0.305074	4.02269	-1.05597	0.32731	0.994333	-5.91568
Q9Y2G8	DNAJC16	-0.205138	4.05056	-1.28043	0.242639	0.994333	-5.91585
Q14119	VEZF1	-0.227502	4.04608	-1.13895	0.29353	0.994333	-5.9161
Q92503	SEC14L1	0.238121	4.04423	1.19518	0.272318	0.994333	-5.91639
P20265	POU3F2	0.36825	4.02308	1.54222	0.168501	0.994333	-5.91777
Q96M89	CCDC138	0.204706	4.05068	1.59132	0.157151	0.994333	-5.91788
Q9NP58	ABCB6	-0.356099	4.02848	-1.75871	0.12362	0.994333	-5.9185
Q6UW02	CYP20A1	-0.226446	4.04752	-1.47283	0.185839	0.994333	-5.91878
O75071	EFCAB14	0.343075	4.01432	1.24325	0.255226	0.994333	-5.91894
O75132	ZBED4	0.253515	4.04058	1.19109	0.273819	0.994333	-5.91912
P43003	SLC1A3	0.210159	4.0495	1.56169	0.163914	0.994333	-5.91975
Q14344	GNA13	-0.110023	4.05737	-2.08929	0.076526	0.994333	-5.92025
Q6ZSJ8	C1orf122	0.204224	4.05131	2.1509	0.0699675	0.994333	-5.92075
Q5U5Q3	MEX3C	-0.248177	4.03748	-0.993609	0.354693	0.994333	-5.92207
Q9Y320	TMX2	-0.210485	4.05024	-1.95871	0.0925284	0.994333	-5.92214
Q9H706	GAREM1	0.28172	3.994	0.733454	0.48797	0.994333	-5.92358
Q9BTX1	NDC1	-0.234198	4.04676	-1.75627	0.124057	0.994333	-5.92647
Q8TAQ2	SMARCC2	-0.0783495	4.05812	-2.51429	0.0413574	0.994333	-5.92754
Q9HB96	FANCE	-0.280413	4.03236	-1.08181	0.316469	0.994333	-5.92802
O00468	AGRN	0.182257	4.05447	1.29149	0.239002	0.994333	-5.93077
Q92673	SORL1	0.295682	4.02001	1.06489	0.323534	0.994333	-5.93097
Q92609	TBC1D5	-0.168102	4.05494	-1.52396	0.172915	0.994333	-5.93243
Q13905	RAPGEF1	0.247375	4.04208	1.3237	0.228675	0.994333	-5.93294
Q9UHI8	ADAMTS1	-0.238397	4.04266	-1.0885	0.313712	0.994333	-5.93336
P61225	RAP2B	-0.216421	4.04877	-1.85219	0.107995	0.994333	-5.93356
Q8N1G1	REXO1	-0.226404	4.04712	-1.26673	0.247213	0.994333	-5.93369
Q9UBT7	CTNNAL1	-0.172313	4.05328	-1.8907	0.102131	0.994333	-5.93398
Q96EU7	C1GALT1C1	-0.2914	4.03671	-1.57249	0.161417	0.994333	-5.93569
P13612	ITGA4	-0.342065	4.01427	-1.11166	0.304312	0.994333	-5.93609
Q9Y3X0	CCDC9	0.133653	4.05627	1.97868	0.0898823	0.994333	-5.93626
Q9HCU4	CELSR2	0.249218	4.03445	0.968627	0.366153	0.994333	-5.93673
Q5THJ4	VPS13D	-0.191643	4.05304	-1.22069	0.263131	0.994333	-5.93786
Q7Z6B0	CCDC91	0.264159	4.04194	1.64141	0.146308	0.994333	-5.93995
Q8TDZ2	MICAL1	-0.197265	4.0523	-1.11845	0.301597	0.994333	-5.94294
Q6DD88	ATL3	-0.208805	4.05012	-1.96783	0.0913102	0.994333	-5.94465
Q9NQZ7	ENTPD7	0.385847	3.98272	1.00267	0.350607	0.994333	-5.94638
Q9NVE5	USP40	0.295587	4.0054	0.83941	0.429966	0.994333	-5.94641
Q96RL7	VPS13A	-0.124443	4.05652	-2.19479	0.0656435	0.994333	-5.94757
P43405	SYK	0.204418	4.0506	1.25951	0.249654	0.994333	-5.94796
Q92604	LPGAT1	-0.290556	4.02567	-1.07794	0.318076	0.994333	-5.94953
Q8TF39	ZNF483	0.333378	3.981	0.824485	0.437828	0.994333	-5.94972
Q13976	PRKG1	0.222268	4.0467	1.25014	0.252852	0.994333	-5.95251
P78346	RPP30	0.141832	4.05554	2.32595	0.0542679	0.994333	-5.9544
Q9Y2K6	USP20	0.441294	3.99808	1.34289	0.222711	0.994333	-5.9553
Q8WWC4	MAIP1	-0.155246	4.05483	-1.92858	0.0966679	0.994333	-5.95572
P98082	DAB2	-0.213335	4.04854	-1.39753	0.206476	0.994333	-5.95574
O00193	SMAP	0.245395	4.04745	2.31905	0.0548134	0.994333	-5.95634
Q7L5D6	GET4	-0.106941	4.0573	-2.17936	0.0671317	0.994333	-5.95635
O60462	NRP2	0.3059	3.90571	0.530311	0.612889	0.994333	-5.95686
Q9NW61	PLEKHJ1	0.328519	4.01154	1.05211	0.328953	0.994333	-5.95708
Q8TDN6	BRIX1	-0.12887	4.05619	-2.3947	0.0491317	0.994333	-5.95858
Q9NQR1	KMT5A	0.19813	4.05139	1.07473	0.319409	0.994333	-5.95949
Q9UBI4	STOML1	0.234264	4.04244	1.06689	0.322692	0.994333	-5.9596
Q9NS00	C1GALT1	-0.166631	4.0542	-1.69149	0.136176	0.994333	-5.96058
P57682	KLF3	0.30238	4.03156	1.30854	0.233485	0.994333	-5.96098
Q9BTV4	TMEM43	-0.261559	4.04611	-2.2379	0.0616588	0.994333	-5.96132
P07099	EPHX1	-0.195309	4.05207	-2.23674	0.0617627	0.994333	-5.96134
P35548	MSX2	-0.467019	3.95142	-1.02621	0.340161	0.994333	-5.96138
O95409	ZIC2	0.184506	4.0528	1.5079	0.176883	0.994333	-5.96319
Q5W0Z9	ZDHHC20	-0.271442	4.03952	-1.49671	0.179695	0.994333	-5.96451
Q86XN8	MEX3D	-0.384431	3.98271	-0.989665	0.356483	0.994333	-5.9649
Q96KM6	ZNF512B	-0.413862	3.94589	-0.873426	0.412427	0.994333	-5.96505
Q8NDD1	C1orf131	-0.136975	4.05668	-1.70075	0.134378	0.994333	-5.96611
Q5SNT2	TMEM201	-0.275193	4.03929	-1.66457	0.141539	0.994333	-5.96919
Q155Q3	DIXDC1	-0.193951	4.05152	-0.979062	0.361332	0.994333	-5.96943
Q4L235	AASDH	-0.256781	4.03697	-1.15879	0.285896	0.994333	-5.96958
P01130	LDLR	0.188053	4.05178	1.62877	0.148977	0.994333	-5.97125
O75843	AP1G2	-0.160249	4.05477	-1.63982	0.146643	0.994333	-5.973
Q9H1A3	METTL9	0.157174	4.05504	1.67445	0.139546	0.994333	-5.97354
Q96ES7	SGF29	0.124143	4.05688	1.88847	0.102463	0.994333	-5.97377
Q12982	BNIP2	0.223751	4.04827	1.74828	0.125493	0.994333	-5.97562
Q9NVF7	FBXO28	-0.14023	4.05627	-1.73217	0.128439	0.994333	-5.97594
Q15390	MTFR1	0.188266	4.05204	1.62976	0.148766	0.994333	-5.97778
Q5SVS4	SLC25A30	0.560343	3.94295	1.24114	0.255954	0.994333	-5.97801
Q32NC0	C18orf21	0.221748	4.04533	1.11729	0.30206	0.994333	-5.97836
Q9C0C4	SEMA4C	0.179245	4.05471	1.12261	0.299947	0.994333	-5.9784
Q13423	NNT	-0.105602	4.05731	-2.20791	0.0644043	0.994333	-5.97884
Q8N567	ZCCHC9	-0.222029	4.04784	-1.53	0.171443	0.994333	-5.97945
Q01850	CDR2	-0.211447	4.04965	-1.68011	0.138419	0.994333	-5.98048
Q9NPJ3	ACOT13	0.168334	4.05375	2.25475	0.0601694	0.994333	-5.98223
P50453	SERPINB9	0.186645	4.05181	1.79644	0.117067	0.994333	-5.98262
O75064	DENND4B	0.193803	4.03574	0.647039	0.538981	0.994333	-5.98459
O95631	NTN1	-0.156023	4.05013	-0.587762	0.575821	0.994333	-5.98684
O75864	PPP1R37	0.331887	3.98268	0.771773	0.466407	0.994333	-5.9874
Q14CW9	ATXN7L3	0.26328	4.02587	0.92387	0.387393	0.994333	-5.98855
Q9H5U6	ZCCHC4	0.184705	4.05241	1.51787	0.17441	0.994333	-5.98948
Q9P2N7	KLHL13	0.244252	4.04138	1.2066	0.268173	0.994333	-5.98958
Q15776	ZKSCAN8	0.174737	4.04254	0.610634	0.561433	0.994333	-5.99082
Q8TDW0	LRRC8C	-0.170885	4.05388	-1.50656	0.177218	0.994333	-5.99131
Q6NTE8	MRNIP	0.337605	4.02283	1.43289	0.196542	0.994333	-5.99231
Q9P273	TENM3	-0.18057	4.05383	-1.15886	0.285867	0.994333	-5.99295
O00566	MPHOSPH10	-0.107759	4.05755	-1.97443	0.090439	0.994333	-5.9943
Q5VSG8	MANEAL	0.192326	4.0518	2.12637	0.0725084	0.994333	-5.99486
Q3B726	TWISTNB	-0.110305	4.05739	-1.99026	0.0883817	0.994333	-5.99545
Q86YZ3	HRNR	0.187943	3.91167	0.335155	0.747684	0.994333	-5.99575
Q9NXG0	CNTLN	-0.189202	4.05227	-1.25283	0.25193	0.994333	-5.9959
Q96M94	KLHL15	0.243848	4.03947	1.09849	0.309626	0.994333	-5.99722
Q9NQX7	ITM2C	-0.238731	4.04504	-1.57435	0.160992	0.994333	-5.9974
Q96Q07	BTBD9	-0.234525	4.04099	-1.06173	0.324867	0.994333	-5.99744
P51654	GPC3	-0.326644	4.01674	-1.25131	0.252451	0.994333	-5.99762
O15234	CASC3	0.175022	4.05309	1.71348	0.13194	0.994333	-5.99799
Q6P4Q7	CNNM4	-0.187036	4.05163	-1.64678	0.14519	0.994333	-5.99802
P61224	RAP1B	0.158261	4.05469	2.64175	0.034464	0.994333	-5.99829
P05549	TFAP2A	-0.21132	4.04943	-1.73884	0.127212	0.994333	-5.99856
P01106	MYC	0.185348	4.05222	1.50891	0.17663	0.994333	-6.00084
Q8TDP1	RNASEH2C	0.105085	4.05735	2.17706	0.0673564	0.994333	-6.00094
Q9NUP7	TRMT13	-0.133126	4.0571	-1.62685	0.149386	0.994333	-6.00236
P45973	CBX5	-0.0909456	4.05777	-2.33114	0.0538622	0.994333	-6.00338
Q86WN1	FCHSD1	0.302092	4.01737	1.01025	0.347216	0.994333	-6.0049
Q92536	SLC7A6	-0.355209	4.02797	-1.67157	0.140125	0.994333	-6.00523
Q12816	TRO	0.275816	4.01805	0.904869	0.396686	0.994333	-6.00621
Q9NXG2	THUMPD1	-0.129304	4.05619	-2.13165	0.0719535	0.994333	-6.00663
Q96EP1	CHFR	0.207334	4.04398	0.896112	0.401025	0.994333	-6.00725
Q96E29	MTERF3	0.166295	4.05407	1.63642	0.147358	0.994333	-6.00796
Q96LJ7	DHRS1	-0.24447	4.04224	-1.36389	0.216342	0.994333	-6.00917
Q9UH03	SEPTIN3	0.224873	4.04709	1.51601	0.17487	0.994333	-6.00919
O43257	ZNHIT1	0.254101	4.03646	1.10743	0.306011	0.994333	-6.01181
P21802	FGFR2	-0.268453	4.03611	-1.29414	0.238139	0.994333	-6.01247
Q8N0X4	CLYBL	-0.199628	4.04997	-1.44718	0.192648	0.994333	-6.01302
P10588	NR2F6	0.257528	4.03667	1.25251	0.25204	0.994333	-6.01389
O95405	ZFYVE9	0.184549	4.05258	1.34673	0.221535	0.994333	-6.01451
Q59GN2	RPL39P5	0.0872592	4.05777	2.7247	0.0306321	0.994333	-6.01451
O00287	RFXAP	0.209164	4.0478	1.25186	0.25226	0.994333	-6.01495
Q8NFI3	ENGASE	0.148249	4.05638	1.48085	0.183755	0.994333	-6.01497
Q5SZL2	CEP85L	0.210894	4.04416	0.973153	0.364055	0.994333	-6.01518
Q9UJY4	GGA2	-0.162392	4.05423	-1.71069	0.13247	0.994333	-6.01593
O14681	EI24	-0.346085	4.0292	-1.91418	0.0987104	0.994333	-6.0201
O15118	NPC1	0.158574	4.05434	2.02342	0.0842213	0.994333	-6.02125
Q9H6H4	REEP4	-0.336613	4.0231	-1.35137	0.220118	0.994333	-6.02255
Q9C035	TRIM5	-0.267768	4.02789	-1.0565	0.327085	0.994333	-6.02378
O60739	EIF1B	0.101855	4.05732	2.71313	0.0311383	0.994333	-6.02562
Q15283	RASA2	0.215616	4.0419	0.928083	0.385355	0.994333	-6.02606
Q96LW7	CARD19	-0.238074	4.04414	-1.44663	0.192798	0.994333	-6.02629
Q15771	RAB30	-0.220323	4.02095	-0.670842	0.524606	0.994333	-6.02803
Q9NR19	ACSS2	0.183722	4.05205	1.65814	0.142848	0.994333	-6.02997
P04439	HLA-A	-0.124737	4.0565	-1.98808	0.0886625	0.994333	-6.03036
Q7L7V1	DHX32	-0.224059	4.04456	-1.2404	0.256212	0.994333	-6.03213
Q8IYQ7	THNSL1	-0.131248	4.05694	-1.64876	0.144779	0.994333	-6.0336
Q96JQ2	CLMN	-0.181225	4.04926	-0.817309	0.441645	0.994333	-6.03389
Q53GL0	PLEKHO1	0.204847	4.04837	1.27674	0.243866	0.994333	-6.03611
Q9HA65	TBC1D17	-0.28733	4.03439	-1.42764	0.197987	0.994333	-6.03745
P05412	JUN	0.253737	4.0417	1.65547	0.143394	0.994333	-6.03789
Q8IYL3	C1orf174	-0.284426	4.03891	-1.74743	0.125648	0.994333	-6.03865
P25787	PSMA2	0.0874265	4.0578	2.49331	0.0426235	0.994333	-6.03866
Q17R89	ARHGAP44	0.196634	4.03142	0.656794	0.53306	0.994333	-6.03879
Q6YHK3	CD109	0.331456	3.99822	0.947476	0.376077	0.994333	-6.03896
Q8N9M5	TMEM102	-0.288803	4.0219	-1.02316	0.341498	0.994333	-6.039
Q9Y5T5	USP16	0.0990782	4.05787	1.9656	0.0916072	0.994333	-6.03946
O14678	ABCD4	0.351588	3.96853	0.7864	0.45835	0.994333	-6.03953
P14543	NID1	0.183037	4.05246	1.2325	0.258966	0.994333	-6.03953
P67809	YBX1	0.0555479	4.05849	3.02304	0.0201739	0.994333	-6.04023
P79522	PRR3	0.195221	4.05093	1.56683	0.162721	0.994333	-6.0406
Q96D53	COQ8B	0.153022	4.05527	1.5736	0.161163	0.994333	-6.04098
Q9NQV6	PRDM10	-0.197048	4.04542	-0.8764	0.410919	0.994333	-6.04149
P21741	MDK	0.226663	4.04097	1.03633	0.335745	0.994333	-6.04155
O43237	DYNC1LI2	0.0908094	4.05796	2.09975	0.0753713	0.994333	-6.0426
Q9HAS0	C17orf75	0.123007	4.05709	1.74787	0.125568	0.994333	-6.04383
Q6P1S2	C3orf33	-0.189502	4.03523	-0.661835	0.530017	0.994333	-6.04392
Q6P597	KLC3	-0.20749	4.04989	-1.88839	0.102475	0.994333	-6.04396
Q9BWN1	PRR14	-0.211321	4.04108	-0.898085	0.400044	0.994333	-6.04518
Q9H6V9	LDAH	0.162523	4.05404	1.80947	0.114883	0.994333	-6.04564
Q8TBP6	SLC25A40	-0.244587	4.03234	-1.01218	0.346357	0.994333	-6.04883
Q9NR31	SAR1A	-0.119825	4.05661	-2.52935	0.0404731	0.994333	-6.05112
Q4KMQ1	TPRN	0.208288	4.04819	1.36708	0.21539	0.994333	-6.05116
Q9Y3D8	AK6	-0.0950262	4.05759	-2.30177	0.0562031	0.994333	-6.05173
O95229	ZWINT	0.125075	4.05628	2.23073	0.0623042	0.994333	-6.05278
Q2NL68	PROSER3	0.280152	4.01877	0.953281	0.373333	0.994333	-6.05293
Q7Z4G1	COMMD6	0.220325	4.04895	1.98651	0.0888652	0.994333	-6.05331
Q52LW3	ARHGAP29	-0.246433	4.04381	-1.72913	0.129003	0.994333	-6.0551
Q8NBN3	TMEM87A	-0.160245	4.05459	-1.4895	0.181532	0.994333	-6.05727
O75581	LRP6	-0.197449	4.04696	-0.965523	0.367596	0.994333	-6.05782
Q6PEW1	ZCCHC12	-0.171569	4.053	-1.60031	0.155152	0.994333	-6.05811
Q92558	WASF1	0.152762	4.05464	1.76996	0.121631	0.994333	-6.05852
Q9Y3A3	MOB4	-0.101906	4.05733	-2.2979	0.0565196	0.994333	-6.05944
Q9ULQ0	STRIP2	-0.202089	4.04811	-1.10536	0.306845	0.994333	-6.06196
Q5TC84	OGFRL1	-0.219632	4.02077	-0.678076	0.520286	0.994333	-6.06258
Q9BT23	LIMD2	0.247807	4.04446	1.74933	0.125304	0.994333	-6.06279
O75600	GCAT	0.188924	4.05143	1.7164	0.131387	0.994333	-6.063
Q8NAN2	MIGA1	0.174085	4.05336	1.2186	0.263874	0.994333	-6.06381
O75420	GIGYF1	0.174087	4.05331	1.31187	0.232421	0.994333	-6.06382
P23229	ITGA6	0.147139	4.05545	1.59937	0.155359	0.994333	-6.06441
Q9UKN5	PRDM4	0.199776	4.02753	0.673742	0.522871	0.994333	-6.06758
O75629	CREG1	-0.475095	3.9436	-1.06017	0.325528	0.994333	-6.06854
Q8IUQ4	SIAH1	-0.239811	4.03546	-1.03058	0.338248	0.994333	-6.06854
Q8N4S0	CCDC82	-0.202374	4.0385	-0.782719	0.460369	0.994333	-6.07027
Q15438	CYTH1	0.188216	4.04516	0.809985	0.445564	0.994333	-6.07104
Q8IWE2	FAM114A1	-0.307432	4.01475	-0.977043	0.36226	0.994333	-6.07239
Q9HC56	PCDH9	-0.144455	4.05596	-1.53553	0.170107	0.994333	-6.0737
Q96EY8	MMAB	-0.118521	4.05658	-2.14137	0.0709445	0.994333	-6.07462
Q7RTN6	STRADA	-0.169803	4.05378	-0.991696	0.355561	0.994333	-6.07471
P11474	ESRRA	-0.246805	4.0294	-0.954139	0.372929	0.994333	-6.07472
Q9Y484	WDR45	0.153705	4.05465	1.66521	0.141407	0.994333	-6.07489
P54259	ATN1	0.199344	4.0458	0.948713	0.375491	0.994333	-6.07496
Q16394	EXT1	0.290719	4.02623	1.13192	0.296279	0.994333	-6.07601
Q96HN2	AHCYL2	-0.14475	4.05616	-1.46304	0.188411	0.994333	-6.07775
Q99767	APBA2	-0.252176	4.03626	-1.14648	0.290613	0.994333	-6.07784
O00592	PODXL	0.110703	4.05725	1.93113	0.0963105	0.994333	-6.07964
Q13107	USP4	-0.111967	4.05734	-1.85296	0.107874	0.994333	-6.08121
Q9HA92	RSAD1	0.206451	4.04818	1.37696	0.212459	0.994333	-6.08344
Q96PV7	FAM193B	-0.189193	4.0494	-1.06659	0.322818	0.994333	-6.0835
Q13555	CAMK2G	-0.121329	4.05742	-1.63453	0.147755	0.994333	-6.08387
Q9HBR0	SLC38A10	0.24794	4.03382	1.07422	0.319623	0.994333	-6.08562
Q96RQ3	MCCC1	0.126575	4.05708	1.61423	0.152103	0.994333	-6.08604
Q9H939	PSTPIP2	0.248403	4.0425	1.51974	0.173949	0.994333	-6.08628
Q9BQ87	TBL1Y	0.128042	4.05626	1.95103	0.0935675	0.994333	-6.08728
Q9BSK4	FEM1A	-0.205183	4.04935	-1.6622	0.14202	0.994333	-6.08737
Q9H4B6	SAV1	-0.194787	4.04975	-1.28178	0.242193	0.994333	-6.08976
Q0IIM8	TBC1D8B	0.19909	4.04611	1.00912	0.347719	0.994333	-6.09019
Q02446	SP4	0.245115	4.02656	0.879541	0.40933	0.994333	-6.09056
Q9P209	CEP72	0.246155	4.01683	0.785817	0.45867	0.994333	-6.0907
Q96BT3	CENPT	0.210206	4.04819	1.58146	0.159371	0.994333	-6.0909
Q9H6U8	ALG9	-0.348325	4.02397	-1.47606	0.184997	0.994333	-6.09106
Q8WVL7	ANKRD49	0.298212	4.02289	1.21172	0.266332	0.994333	-6.09155
Q96CP6	GRAMD1A	-0.16692	4.05415	-1.15115	0.288817	0.994333	-6.09184
Q32NB8	PGS1	-0.182958	4.0513	-1.41026	0.202848	0.994333	-6.09212
Q5TEJ8	THEMIS2	0.248023	4.01933	0.813054	0.443919	0.994333	-6.09235
Q01658	DR1	-0.160575	4.05464	-2.54679	0.0394732	0.994333	-6.09305
Q8NFY9	KBTBD8	-0.227164	4.04409	-1.2727	0.245212	0.994333	-6.09326
Q8TEM1	NUP210	-0.18707	4.05162	-1.83214	0.111176	0.994333	-6.0939
Q8N0V3	RBFA	-0.296985	4.03308	-1.50094	0.178628	0.994333	-6.0943
O00571	DDX3X	0.0423487	4.0587	2.79226	0.0278428	0.994333	-6.09573
Q9Y371	SH3GLB1	0.0938775	4.05761	2.2435	0.06116	0.994333	-6.09589
Q5T2E6	ARMH3	-0.212147	4.0479	-1.50849	0.176736	0.994333	-6.09655
P17707	AMD1	-0.199732	4.04784	-1.08802	0.313906	0.994333	-6.09834
Q9HC62	SENP2	0.222348	4.04343	1.19881	0.270997	0.994333	-6.09969
Q9UNK9	ANGEL1	-0.203294	4.04789	-1.27738	0.243651	0.994333	-6.09999
Q9Y291	MRPS33	-0.140658	4.05602	-1.54812	0.167099	0.994333	-6.10003
Q8WVF1	OSCP1	-0.204876	4.04675	-1.21568	0.264915	0.994333	-6.10074
Q9BSU1	C16orf70	-0.181922	4.05168	-1.36753	0.215253	0.994333	-6.10177
Q2VPK5	CTU2	0.131488	4.05601	1.86738	0.105644	0.994333	-6.10185
Q8IXZ2	ZC3H3	-0.19932	4.03862	-0.794577	0.453889	0.994333	-6.10191
Q76N32	CEP68	-0.128858	4.04037	-0.446344	0.669317	0.994333	-6.10527
Q9Y2E4	DIP2C	0.351391	3.95852	0.815073	0.442839	0.994333	-6.1066
O60830	TIMM17B	0.117997	4.05682	1.87408	0.104623	0.994333	-6.10939
Q969S2	NEIL2	-0.28145	4.01154	-0.928235	0.385281	0.994333	-6.1097
Q15165	PON2	-0.162953	4.05387	-1.53397	0.170484	0.994333	-6.11089
Q8WU76	SCFD2	-0.16375	4.05362	-1.64767	0.145005	0.994333	-6.11176
Q9BVS4	RIOK2	0.107379	4.05747	1.85559	0.107465	0.994333	-6.11279
O95551	TDP2	-0.170184	4.05304	-1.63695	0.147246	0.994333	-6.1135
P53803	POLR2K	-0.166078	4.05372	-2.11909	0.0732804	0.994333	-6.11355
Q4VC05	BCL7A	-0.197469	4.05142	-2.10173	0.0751543	0.994333	-6.11491
O14983	ATP2A1	-0.21993	4.04984	-2.19961	0.0651855	0.994333	-6.1156
Q15696	ZRSR2	0.159326	4.05494	0.974966	0.363218	0.994333	-6.11579
Q9BW85	YJU2	0.124292	4.05656	1.781	0.119707	0.994333	-6.11605
Q9Y5S9	RBM8A	0.0971988	4.05743	2.68197	0.0325466	0.994333	-6.11723
Q13641	TPBG	-0.22982	4.04409	-1.40099	0.205483	0.994333	-6.11753
Q14573	ITPR3	-0.230265	4.03937	-1.05334	0.328429	0.994333	-6.11764
Q9P2E3	ZNFX1	-0.249277	4.0252	-0.890429	0.403859	0.994333	-6.11994
Q9P2D0	IBTK	0.128656	4.01754	0.362731	0.727898	0.994333	-6.12064
O15015	ZNF646	-0.120512	4.01538	-0.331153	0.750573	0.994333	-6.12091
P00374	DHFR	0.101612	4.05729	2.32746	0.0541498	0.994333	-6.12125
Q8TB72	PUM2	0.127652	4.05648	1.73353	0.128189	0.994333	-6.12238
Q12983	BNIP3	0.0280817	4.04201	0.0916505	0.929636	0.99755	-6.1229
O75582	RPS6KA5	0.172226	4.05242	1.36838	0.215002	0.994333	-6.12374
Q9Y6K9	IKBKG	0.155742	4.05412	1.73952	0.127087	0.994333	-6.12418
Q8N8Z6	DCBLD1	0.346815	3.99587	1.05158	0.329182	0.994333	-6.1247
Q9H3Q1	CDC42EP4	0.217454	4.04731	1.64974	0.144575	0.994333	-6.12601
Q7Z7M0	MEGF8	0.137103	4.04339	0.508623	0.627216	0.994333	-6.1268
A6NDB9	PALM3	0.213752	4.04377	1.09499	0.311052	0.994333	-6.12682
Q9NZ53	PODXL2	0.312864	4.02012	1.13002	0.297024	0.994333	-6.12694
P62699	YPEL5	0.20139	4.04994	1.73809	0.127349	0.994333	-6.12759
P10070	GLI2	0.130743	4.0384	0.451258	0.665945	0.994333	-6.12772
O76054	SEC14L2	-0.166812	4.05332	-1.49109	0.181124	0.994333	-6.12786
Q92934	BAD	-0.258295	4.03467	-1.27498	0.244452	0.994333	-6.12832
Q92777	SYN2	0.158854	4.01839	0.469805	0.653295	0.994333	-6.12863
Q9HAP2	MLXIP	0.195281	4.04795	1.1991	0.270889	0.994333	-6.13211
Q13303	KCNAB2	-0.195117	3.99518	-0.494108	0.636903	0.994333	-6.13215
O43805	SSNA1	0.265894	4.04242	1.82732	0.111954	0.994333	-6.13265
Q9H8X2	IPPK	0.196772	4.04633	1.02857	0.339129	0.994333	-6.13352
Q9UIW2	PLXNA1	0.158682	4.05417	1.46053	0.189078	0.994333	-6.13391
O95470	SGPL1	-0.332389	4.0256	-1.49049	0.181278	0.994333	-6.13479
O95684	FGFR1OP	-0.134162	4.05572	-2.02677	0.0838126	0.994333	-6.13594
P17010	ZFX	-0.430517	3.93685	-0.905838	0.396208	0.994333	-6.13613
O60504	SORBS3	-0.17253	4.05258	-1.55737	0.164922	0.994333	-6.13654
P10276	RARA	0.163012	4.03759	0.592518	0.572811	0.994333	-6.13737
O60292	SIPA1L3	0.207387	4.04468	1.07657	0.318645	0.994333	-6.13787
Q9UJK0	TSR3	-0.153246	4.05422	-1.69444	0.135601	0.994333	-6.13853
Q8IY31	IFT20	-0.217969	4.04505	-1.26357	0.248278	0.994333	-6.13901
O75398	DEAF1	0.208987	4.04388	1.07037	0.321232	0.994333	-6.14241
P07305	H1-0	-0.2942	4.04002	-2.12142	0.0730321	0.994333	-6.143
Q14574	DSC3	-0.132396	4.05702	-1.42034	0.200015	0.994333	-6.14412
Q9NRG4	SMYD2	0.119113	4.05698	1.71823	0.131043	0.994333	-6.14541
Q00169	PITPNA	0.145552	4.05491	1.78192	0.119548	0.994333	-6.14665
Q9UJV3	MID2	0.200856	4.03875	0.843826	0.427659	0.994333	-6.1468
Q9NTJ5	SACM1L	-0.155967	4.05442	-2.15813	0.0692365	0.994333	-6.14761
Q86TV6	TTC7B	0.172169	4.05254	1.49953	0.178982	0.994333	-6.15069
O15318	POLR3G	0.177581	4.05193	1.484	0.182943	0.994333	-6.15105
Q8NEM7	SUPT20H	-0.168054	4.05299	-1.18652	0.275498	0.994333	-6.1522
Q9UDW3	ZMAT5	-0.214301	4.03633	-0.880979	0.408605	0.994333	-6.15339
O43822	CFAP410	0.173159	4.04482	0.745386	0.481185	0.994333	-6.15396
Q9ULG1	INO80	0.232651	4.03776	1.04785	0.330778	0.994333	-6.15405
Q12933	TRAF2	0.109592	4.05737	1.78509	0.119002	0.994333	-6.15434
P08240	SRPRA	-0.172028	4.05299	-1.91153	0.0990905	0.994333	-6.15443
P54826	GAS1	0.296893	3.99727	0.854556	0.422092	0.994333	-6.15582
O95208	EPN2	0.16574	4.05316	1.53558	0.170094	0.994333	-6.15584
Q24JP5	TMEM132A	0.0931725	4.02786	0.279413	0.788296	0.994333	-6.15593
O15066	KIF3B	0.16629	4.05307	1.38602	0.209805	0.994333	-6.156
Q76FK4	NOL8	-0.160829	4.05381	-1.66498	0.141454	0.994333	-6.15634
Q92966	SNAPC3	0.206503	4.03863	0.925045	0.386824	0.994333	-6.15708
Q15004	PCLAF	0.138003	4.05531	2.02055	0.0845736	0.994333	-6.15815
Q8IYA6	CKAP2L	0.229151	4.02996	0.887468	0.405341	0.994333	-6.1582
Q9BW30	TPPP3	0.189262	4.04423	0.882584	0.407796	0.994333	-6.15945
Q9P2L0	WDR35	-0.154076	4.05484	-1.21536	0.265029	0.994333	-6.15999
Q9H116	GZF1	0.171669	4.03061	0.59229	0.572955	0.994333	-6.16032
O75478	TADA2A	-0.360631	3.97236	-0.889667	0.40424	0.994333	-6.16074
Q8IXQ4	GPALPP1	0.203823	4.04916	1.63447	0.147768	0.994333	-6.16104
Q9BV86	NTMT1	0.096287	4.05751	2.13864	0.0712261	0.994333	-6.16132
Q9H2P0	ADNP	-0.121885	4.05652	-1.86722	0.105669	0.994333	-6.16256
O15315	RAD51B	0.283858	4.00128	0.831935	0.433891	0.994333	-6.16338
Q16540	MRPL23	0.180781	4.05229	1.92501	0.0971702	0.994333	-6.16529
Q9Y2K1	ZBTB1	-0.221521	4.03136	-0.840746	0.429267	0.994333	-6.16724
Q8N137	CNTROB	-0.225374	4.00429	-0.641617	0.54229	0.994333	-6.1675
Q92791	P3H4	0.161141	4.0535	1.5235	0.173028	0.994333	-6.16793
Q13509	TUBB3	0.181792	4.05123	1.60894	0.153255	0.994333	-6.1681
Q9H9P5	UNKL	-0.0217063	4.04461	-0.075221	0.94222	0.998123	-6.16878
Q13530	SERINC3	0.36808	4.00662	1.22729	0.260795	0.994333	-6.16921
Q2M2I8	AAK1	0.11698	4.05704	1.71456	0.131737	0.994333	-6.1702
Q8NC54	KCT2	0.221299	4.04742	1.69082	0.136308	0.994333	-6.17038
Q6UW68	TMEM205	-0.202428	4.04958	-1.78795	0.118512	0.994333	-6.1719
Q9NS18	GLRX2	0.176483	4.051	1.25849	0.250002	0.994333	-6.17206
Q9UPQ7	PDZRN3	0.226548	4.01274	0.688864	0.513885	0.994333	-6.17346
Q8IWU2	LMTK2	-0.292408	4.02172	-1.06604	0.323052	0.994333	-6.17355
A8K855	EFCAB7	-0.211393	3.99632	-0.535616	0.609412	0.994333	-6.17462
Q5HYK3	COQ5	0.16657	4.05278	1.60031	0.155152	0.994333	-6.17525
P59768	GNG2	-0.118863	4.04322	-0.444325	0.670705	0.994333	-6.17554
Q9BSW2	CRACR2A	-0.181735	4.01841	-0.55599	0.596159	0.994333	-6.17561
Q9BXV9	GON7	-0.178038	4.03631	-0.678823	0.519841	0.994333	-6.17565
Q6XUX3	DSTYK	-0.14882	4.05569	-1.09079	0.312769	0.994333	-6.17695
P10589	NR2F1	0.188202	4.04797	1.06251	0.324537	0.994333	-6.17744
O75379	VAMP4	0.152166	4.05504	1.18074	0.277639	0.994333	-6.17777
O75674	TOM1L1	0.13068	4.05609	1.68483	0.137484	0.994333	-6.17867
Q5T9L3	WLS	0.142728	4.05564	1.4258	0.198498	0.994333	-6.18017
P55211	CASP9	0.289992	4.02145	1.17238	0.280759	0.994333	-6.18031
Q9H6D7	HAUS4	-0.12679	4.05645	-1.63383	0.147904	0.994333	-6.18039
Q9NZE8	MRPL35	0.157725	4.05392	1.85705	0.107237	0.994333	-6.18135
Q9P2H3	IFT80	-0.196306	4.04055	-0.84877	0.425087	0.994333	-6.18155
O43150	ASAP2	0.195951	4.04711	1.18384	0.276492	0.994333	-6.18234
Q14534	SQLE	-0.198083	4.04883	-1.55364	0.165797	0.994333	-6.18258
Q99733	NAP1L4	0.0450049	4.05864	2.88903	0.0243055	0.994333	-6.1839
Q53HC5	KLHL26	-0.167778	4.05241	-1.10335	0.307657	0.994333	-6.18394
Q8TEA7	TBCK	-0.175025	4.05146	-1.25232	0.252104	0.994333	-6.18425
Q8IUX4	APOBEC3F	0.120605	4.05098	0.517056	0.621624	0.994333	-6.18553
Q9UKJ3	GPATCH8	-0.125433	4.05676	-1.5588	0.164586	0.994333	-6.18757
Q5BKX5	C19orf54	0.212944	4.04688	1.4907	0.181225	0.994333	-6.18795
P51955	NEK2	-0.26272	4.00098	-0.774731	0.46477	0.994333	-6.18863
Q9UNI6	DUSP12	-0.103246	4.0577	-1.76168	0.123092	0.994333	-6.18874
Q9NWM8	FKBP14	-0.25052	4.03992	-1.40527	0.204264	0.994333	-6.1888
Q15561	TEAD4	-0.0321733	4.03535	-0.102903	0.92103	0.99755	-6.18966
Q9H5I1	SUV39H2	-0.205664	4.04481	-1.14818	0.289959	0.994333	-6.19013
Q15120	PDK3	0.116613	4.05696	1.71577	0.131507	0.994333	-6.19248
Q9BX10	GTPBP2	0.165465	4.05282	1.38815	0.209185	0.994333	-6.19265
Q5VUB5	FAM171A1	-0.147991	4.04276	-0.604888	0.565027	0.994333	-6.19279
Q14938	NFIX	0.158243	4.05191	0.881741	0.408221	0.994333	-6.19368
Q9BXC9	BBS2	-0.194066	4.04524	-1.03038	0.338337	0.994333	-6.19404
Q6UVK1	CSPG4	0.0565994	4.02043	0.159676	0.87781	0.995926	-6.19446
Q96L58	B3GALT6	-0.214768	4.0461	-1.41467	0.201606	0.994333	-6.19458
Q86T03	PIP4P1	-0.20521	4.0489	-1.76305	0.122849	0.994333	-6.1948
Q9NS91	RAD18	0.125545	4.0562	1.86425	0.106124	0.994333	-6.19483
O75367	MACROH2A1	-0.106891	4.05705	-2.58436	0.0374065	0.994333	-6.19489
Q16850	CYP51A1	-0.213543	4.04923	-2.01103	0.0857521	0.994333	-6.19513
Q9BRK4	LZTS2	-0.296183	4.02268	-1.21595	0.264817	0.994333	-6.1953
P43355	MAGEA1	0.236705	4.02094	0.809962	0.445576	0.994333	-6.19625
Q8NEC7	GSTCD	0.125665	4.05695	1.47262	0.185895	0.994333	-6.19668
Q9NX38	ABITRAM	0.192323	4.04669	1.0415	0.333507	0.994333	-6.19695
Q96A54	ADIPOR1	0.152264	4.04092	0.590931	0.573814	0.994333	-6.19732
P16435	POR	-0.122337	4.05633	-2.01194	0.0856394	0.994333	-6.19735
Q9ULD2	MTUS1	0.145231	4.04024	0.554462	0.597147	0.994333	-6.1977
Q76I76	SSH2	-0.137264	4.05172	-0.65525	0.533995	0.994333	-6.19927
Q9UN81	L1RE1	-0.163056	4.05353	-1.79974	0.116509	0.994333	-6.19927
A2RUC4	TYW5	-0.17261	4.05153	-1.23366	0.25856	0.994333	-6.19936
Q9H4P4	RNF41	-0.27302	4.02754	-1.08364	0.315713	0.994333	-6.1996
Q8WU20	FRS2	-0.0941618	4.0359	-0.315696	0.761771	0.994333	-6.19981
Q7Z3E5	ARMC9	0.124196	4.0571	1.46496	0.187906	0.994333	-6.20028
Q8TCD5	NT5C	0.192412	4.05089	1.89414	0.101623	0.994333	-6.20086
P07199	CENPB	0.1403	4.05529	1.62228	0.150364	0.994333	-6.2011
Q8IY63	AMOTL1	-0.178038	4.05088	-1.27471	0.244541	0.994333	-6.20118
P50336	PPOX	0.174165	4.05255	1.91506	0.0985849	0.994333	-6.2017
Q5SXM2	SNAPC4	0.131918	4.05687	1.32916	0.226966	0.994333	-6.20176
Q9H4M3	FBXO44	-0.186275	4.04444	-0.911023	0.393658	0.994333	-6.20207
Q8N7W2	BEND7	0.00530083	4.02549	0.0158952	0.987778	0.998296	-6.20278
Q15036	SNX17	-0.159777	4.05362	-1.99709	0.087509	0.994333	-6.20357
Q8WYH8	ING5	0.137226	4.05629	1.32056	0.229665	0.994333	-6.20407
Q5TB80	CEP162	0.252985	3.93285	0.479961	0.646419	0.994333	-6.20444
Q53TQ3	INO80D	-0.0288198	4.02456	-0.0853994	0.934422	0.99755	-6.2046
P21675	TAF1	-0.185046	4.04381	-0.901571	0.398316	0.994333	-6.20517
Q9Y4F1	FARP1	-0.191027	4.04695	-1.05411	0.328099	0.994333	-6.20574
Q9BUL5	PHF23	0.213534	4.04813	1.70757	0.133066	0.994333	-6.20594
Q99941	ATF6B	-0.149815	4.04684	-0.66691	0.526964	0.994333	-6.20697
O94915	FRYL	0.168983	4.05248	1.55269	0.166019	0.994333	-6.20734
Q16773	KYAT1	0.164647	4.05124	0.955428	0.372322	0.994333	-6.20811
P08621	SNRNP70	0.0814354	4.05788	2.59885	0.0366392	0.994333	-6.20819
Q9BYM8	RBCK1	0.0811138	4.04721	0.309976	0.76593	0.994333	-6.20828
Q9BYG4	PARD6G	0.236939	4.04431	1.54317	0.168277	0.994333	-6.20934
Q9UNA1	ARHGAP26	0.164759	4.04036	0.651371	0.536347	0.994333	-6.20974
Q9UJP4	KLHL21	-0.0223668	4.0474	-0.0820995	0.936949	0.99755	-6.2115
Q96ME7	ZNF512	-0.550029	3.83543	-0.886384	0.405885	0.994333	-6.21315
Q8N448	LNX2	0.128379	4.03909	0.479902	0.646459	0.994333	-6.214
Q96GC9	VMP1	-0.184116	4.05035	-1.57745	0.160284	0.994333	-6.21469
Q9ULE6	PALD1	0.146064	4.05499	1.32087	0.229568	0.994333	-6.21592
O75319	DUSP11	-0.169889	4.05251	-1.52904	0.171675	0.994333	-6.21594
Q9Y3D6	FIS1	-0.152404	4.05407	-1.8545	0.107635	0.994333	-6.21617
P45974	USP5	0.0676193	4.05829	2.39891	0.0488341	0.994333	-6.2172
O14593	RFXANK	-0.187444	4.01511	-0.576801	0.582791	0.994333	-6.21788
Q8NBJ9	SIDT2	0.128574	4.05235	0.613456	0.559673	0.994333	-6.21821
Q9UBC1	NFKBIL1	0.183206	4.04326	0.849468	0.424725	0.994333	-6.21891
Q96G46	DUS3L	0.116504	4.05687	1.72245	0.130248	0.994333	-6.2201
Q5T653	MRPL2	-0.11781	4.05651	-2.12657	0.0724872	0.994333	-6.22046
Q01459	CTBS	0.147719	4.05429	0.901235	0.398482	0.994333	-6.22167
Q99865	SPIN2A	-0.191529	4.03989	-0.839285	0.430031	0.994333	-6.22333
O94898	LRIG2	0.0446796	4.02597	0.134209	0.897151	0.99755	-6.22336
Q6NT76	HMBOX1	0.316424	4.01801	1.1394	0.293357	0.994333	-6.2247
Q9P2E7	PCDH10	0.15276	4.04952	0.765703	0.469779	0.994333	-6.22521
O94806	PRKD3	-0.141989	4.05572	-1.25875	0.249913	0.994333	-6.22582
Q92800	EZH1	-0.190205	4.0498	-1.58633	0.158272	0.994333	-6.22665
Q6PI47	KCTD18	0.122575	4.04126	0.467828	0.654638	0.994333	-6.23008
Q8TEQ0	SNX29	0.204937	4.04512	1.19931	0.270815	0.994333	-6.23078
Q96C12	ARMC5	0.186773	4.05022	1.52761	0.172025	0.994333	-6.23093
P40426	PBX3	-0.140798	4.05072	-0.682387	0.517722	0.994333	-6.23111
P78549	NTHL1	-0.127124	4.05602	-1.77234	0.121213	0.994333	-6.23202
O75486	SUPT3H	-0.227004	4.03304	-0.964939	0.367868	0.994333	-6.23249
Q86UW9	DTX2	-0.201926	4.04004	-0.957596	0.371303	0.994333	-6.23262
Q06418	TYRO3	0.187754	4.02569	0.659607	0.531361	0.994333	-6.23265
P20340	RAB6A	-0.113745	4.0567	-2.28589	0.0575119	0.994333	-6.23321
Q96BW9	TAMM41	0.143869	4.05501	1.46284	0.188464	0.994333	-6.23461
P61020	RAB5B	-0.120874	4.05636	-2.4504	0.0453385	0.994333	-6.23483
Q9P2J9	PDP2	0.160451	4.05257	1.10663	0.306332	0.994333	-6.23491
Q8TF30	WHAMM	0.144999	4.04793	0.659828	0.531227	0.994333	-6.23586
O60683	PEX10	-0.211066	4.04791	-1.60319	0.154516	0.994333	-6.23611
Q9UL54	TAOK2	-0.139829	4.05574	-1.31606	0.231088	0.994333	-6.23641
Q9NXK8	FBXL12	-0.140522	4.05548	-1.36609	0.215684	0.994333	-6.23671
Q969V6	MRTFA	-0.187566	4.05051	-1.53167	0.171039	0.994333	-6.23674
Q9BV10	ALG12	0.213635	4.01304	0.665927	0.527554	0.994333	-6.23724
P09001	MRPL3	-0.103473	4.05717	-2.02964	0.0834625	0.994333	-6.2377
Q8NC44	RETREG2	0.232103	4.02788	0.855533	0.421587	0.994333	-6.23853
O75052	NOS1AP	0.157214	4.05346	1.32953	0.226848	0.994333	-6.23905
P08183	ABCB1	-0.122164	4.05698	-1.46652	0.187494	0.994333	-6.23908
O94766	B3GAT3	0.113601	4.05702	1.70801	0.132983	0.994333	-6.24027
Q9NX40	OCIAD1	-0.0852696	4.0578	-2.23165	0.0622212	0.994333	-6.24034
Q9UBB6	NCDN	0.0882523	4.05784	2.04071	0.0821297	0.994333	-6.24103
O75317	USP12	-0.0317045	4.03321	-0.102938	0.921004	0.99755	-6.2422
Q9ULU8	CADPS	0.115618	4.00719	0.32804	0.752823	0.994333	-6.24614
Q92766	RREB1	0.124594	4.02501	0.398611	0.702489	0.994333	-6.24659
O43583	DENR	0.10219	4.05717	2.45823	0.04483	0.994333	-6.24741
Q13619	CUL4A	0.14118	4.05509	1.93495	0.0957783	0.994333	-6.24836
Q5SWA1	PPP1R15B	-0.0219879	4.03837	-0.0760954	0.94155	0.998123	-6.24966
Q13233	MAP3K1	-0.164751	4.04247	-0.715102	0.498529	0.994333	-6.25034
P52824	DGKQ	0.059738	4.01013	0.164884	0.873865	0.995926	-6.25141
A8CG34	POM121C	0.208892	4.04274	1.103	0.307796	0.994333	-6.25253
P17098	ZNF8	-0.184921	4.04459	-0.953115	0.373411	0.994333	-6.25269
Q8NC96	NECAP1	0.190967	4.05071	1.90978	0.0993424	0.994333	-6.25274
Q14CZ0	C16orf72	-0.11504	3.99419	-0.297353	0.77514	0.994333	-6.2547
Q8IXJ9	ASXL1	0.0828624	3.92844	0.156645	0.880107	0.995926	-6.25555
O95864	FADS2	-0.218192	4.03312	-0.893301	0.402425	0.994333	-6.25763
Q8IUF8	RIOX2	0.0927022	4.05774	1.92193	0.0976065	0.994333	-6.25832
Q9Y5J1	UTP18	0.0766043	4.05812	2.15762	0.0692871	0.994333	-6.26055
Q14934	NFATC4	0.338767	3.99604	1.0734	0.319967	0.994333	-6.26137
Q9H1U4	MEGF9	-0.245851	4.00213	-0.675751	0.521672	0.994333	-6.26172
Q9GZT8	NIF3L1	-0.0755247	4.05831	-2.0044	0.0865839	0.994333	-6.26291
P32519	ELF1	0.179755	4.05036	1.37472	0.213119	0.994333	-6.26313
Q6ZTU2	EP400P1	0.213792	3.99206	0.54231	0.605039	0.994333	-6.26343
Q9H6Q4	CIAO3	0.133185	4.05583	1.4701	0.186554	0.994333	-6.26349
Q9NWQ9	C14orf119	-0.308069	4.00557	-1.00175	0.351018	0.994333	-6.26364
Q9NRH2	SNRK	-0.168827	4.0461	-0.828538	0.435683	0.994333	-6.26398
Q8WVK7	SKA2	-0.147305	4.05444	-1.40044	0.205642	0.994333	-6.26503
Q86V85	GPR180	-0.20792	4.04723	-1.53577	0.170049	0.994333	-6.26543
Q9NSC2	SALL1	0.188221	4.04709	1.15178	0.288573	0.994333	-6.26561
Q14686	NCOA6	0.138169	4.05559	1.27506	0.244425	0.994333	-6.26579
P22694	PRKACB	0.347364	4.02206	1.42437	0.198893	0.994333	-6.26617
O14795	UNC13B	0.12405	4.05708	1.33219	0.226019	0.994333	-6.26647
Q8IXU6	SLC35F2	-0.171575	4.05038	-1.19274	0.273211	0.994333	-6.26674
Q5T3U5	ABCC10	0.130451	4.04807	0.592708	0.572692	0.994333	-6.26842
Q9NR48	ASH1L	-0.0792603	4.01255	-0.224311	0.829154	0.995926	-6.26954
Q9H2Z4	NKX2-4	-0.180642	4.04657	-0.983908	0.359109	0.994333	-6.27144
Q9H2G4	TSPYL2	0.135249	4.04998	0.661927	0.529961	0.994333	-6.27202
Q96FJ0	STAMBPL1	0.202603	4.02957	0.789865	0.456456	0.994333	-6.27232
O14733	MAP2K7	-0.10771	4.05718	-1.75446	0.124381	0.994333	-6.27273
Q16739	UGCG	0.164803	4.04088	0.716657	0.497629	0.994333	-6.27448
P49459	UBE2A	0.223631	4.04916	2.25356	0.0602731	0.994333	-6.27555
Q9NWL6	ASNSD1	0.133494	4.05617	1.23253	0.258957	0.994333	-6.27575
Q8TDR0	TRAF3IP1	-0.151752	4.05337	-1.11058	0.304744	0.994333	-6.27596
Q969J2	ZKSCAN4	-0.12413	4.05301	-0.638453	0.544226	0.994333	-6.27733
Q96AY3	FKBP10	0.0610934	4.05841	2.4303	0.0466712	0.994333	-6.27749
Q02086	SP2	0.274677	4.02419	1.14435	0.291435	0.994333	-6.27794
P60484	PTEN	0.163447	4.05193	1.26205	0.248794	0.994333	-6.27832
Q8N5S9	CAMKK1	0.138719	4.05394	0.833282	0.433182	0.994333	-6.2807
O75151	PHF2	-0.31595	4.02504	-1.36379	0.216371	0.994333	-6.28101
Q86UP2	KTN1	-0.121553	4.05624	-1.8547	0.107603	0.994333	-6.2811
Q9UPZ3	HPS5	0.137595	4.05439	0.850058	0.424419	0.994333	-6.2813
Q8NBK3	SUMF1	0.162206	4.05162	1.13489	0.295115	0.994333	-6.28155
Q03519	TAP2	-0.0657054	3.97997	-0.151654	0.883893	0.995926	-6.28205
Q96DY7	MTBP	0.11714	4.03338	0.414529	0.691344	0.994333	-6.28212
Q13191	CBLB	0.301967	3.96991	0.699569	0.507583	0.994333	-6.28261
Q5VYS8	TUT7	-0.175197	4.05045	-1.32955	0.226843	0.994333	-6.28262
Q9P107	GMIP	-0.143404	4.0483	-0.694836	0.510363	0.994333	-6.28301
Q2VPB7	AP5B1	-0.136754	4.05557	-0.978605	0.361542	0.994333	-6.28337
Q06190	PPP2R3A	-0.167173	4.04928	-0.949529	0.375104	0.994333	-6.2836
Q9Y448	KNSTRN	-0.136521	4.05514	-1.70384	0.133782	0.994333	-6.2838
A0PK00	TMEM120B	-0.0480041	3.99508	-0.122016	0.90644	0.99755	-6.28395
Q9BYG5	PARD6B	-0.16663	4.05192	-1.48961	0.181504	0.994333	-6.28428
Q92698	RAD54L	0.150725	4.03625	0.577549	0.582314	0.994333	-6.28488
Q8WUJ0	STYX	-0.179726	4.04424	-0.904246	0.396993	0.994333	-6.28551
Q9H2K0	MTIF3	0.167128	4.05074	1.15234	0.288357	0.994333	-6.28647
P04920	SLC4A2	-0.164995	4.05271	-1.60125	0.154944	0.994333	-6.2868
Q86V87	FAM160B2	-0.20542	4.01559	-0.628092	0.550597	0.994333	-6.28693
O75063	FAM20B	-0.209235	4.04653	-1.49914	0.179083	0.994333	-6.28725
P18084	ITGB5	-0.0621316	4.0487	-0.254465	0.806715	0.994333	-6.28763
P41440	SLC19A1	0.141932	4.05491	1.27083	0.245838	0.994333	-6.28847
Q8NBZ7	UXS1	0.154674	4.05304	1.16233	0.284548	0.994333	-6.28873
Q5JWR5	DOP1A	0.162187	3.93006	0.320633	0.758188	0.994333	-6.28899
Q9UKL3	CASP8AP2	0.0269358	3.98272	0.0648173	0.950197	0.998296	-6.28903
Q8WWK9	CKAP2	-0.121325	4.05653	-1.5464	0.167507	0.994333	-6.28919
Q5SGD2	PPM1L	0.187005	4.04604	1.09968	0.309145	0.994333	-6.28938
Q9UHF7	TRPS1	-0.131581	4.05614	-1.28621	0.240733	0.994333	-6.28958
Q8N1B4	VPS52	-0.114502	4.05705	-1.55968	0.164383	0.994333	-6.28958
Q9BRT2	UQCC2	-0.105911	4.05729	-1.70674	0.133224	0.994333	-6.29024
Q6UXD5	SEZ6L2	0.198593	4.03825	0.888793	0.404678	0.994333	-6.2904
Q9UGY1	NOL12	0.123881	4.05603	1.83506	0.110707	0.994333	-6.29047
P53816	PLAAT3	-0.115135	4.04207	-0.457234	0.661856	0.994333	-6.29075
P04183	TK1	0.104551	4.0571	1.96745	0.0913617	0.994333	-6.29199
Q9H4G0	EPB41L1	0.221763	4.026	0.849676	0.424617	0.994333	-6.29199
Q5T4F4	ZFYVE27	-0.274925	3.98539	-0.715302	0.498413	0.994333	-6.29223
Q6UWP7	LCLAT1	-0.17019	4.05194	-1.61372	0.152212	0.994333	-6.29241
Q9Y6N5	SQOR	-0.275194	3.99166	-0.749431	0.4789	0.994333	-6.2925
Q15796	SMAD2	0.212968	4.04545	1.52517	0.172618	0.994333	-6.29293
Q96JA1	LRIG1	0.0229976	4.01179	0.0638722	0.950922	0.998296	-6.29331
Q96QE2	SLC2A13	-0.178947	4.01226	-0.516497	0.621994	0.994333	-6.29363
Q8NBM4	UBAC2	-0.132727	4.05546	-1.71272	0.132085	0.994333	-6.29371
Q9NWZ8	GEMIN8	0.193505	4.05037	1.75617	0.124074	0.994333	-6.29476
Q9H6S1	AZI2	0.170822	4.05192	1.57528	0.160779	0.994333	-6.29494
Q9NYS0	NKIRAS1	-0.134835	4.05575	-1.00291	0.350499	0.994333	-6.29506
Q9BSQ5	CCM2	-0.230841	4.01442	-0.754823	0.475864	0.994333	-6.29521
Q3T8J9	GON4L	-0.148372	4.05086	-0.825003	0.437554	0.994333	-6.29526
Q9BRX9	WDR83	-0.198538	4.04712	-1.28142	0.242312	0.994333	-6.29556
P23470	PTPRG	-0.152324	4.0534	-1.27478	0.244517	0.994333	-6.29685
Q9UKY4	POMT2	-0.0455113	3.95266	-0.0983482	0.924513	0.99755	-6.29697
Q96S97	MYADM	-0.259467	4.02689	-1.09338	0.311712	0.994333	-6.29769
Q96T21	SECISBP2	0.116316	4.05153	0.564093	0.590934	0.994333	-6.29817
Q5VSY0	GKAP1	-0.122733	4.01863	-0.374589	0.719458	0.994333	-6.29972
Q8WTW4	NPRL2	0.147154	4.01553	0.443066	0.671571	0.994333	-6.30101
Q3T906	GNPTAB	-0.101147	4.02989	-0.339022	0.744896	0.994333	-6.30187
Q9Y6P5	SESN1	0.16603	4.04046	0.701297	0.506571	0.994333	-6.30197
Q68CL5	TPGS2	0.181017	4.04262	0.876888	0.410672	0.994333	-6.30259
O15037	KHNYN	-0.136518	4.05555	-1.25833	0.250055	0.994333	-6.30278
Q5VT52	RPRD2	-0.111806	4.05696	-1.68264	0.137917	0.994333	-6.30308
Q96JA3	PLEKHA8	0.0742311	4.04251	0.285757	0.783636	0.994333	-6.30383
Q6ZU80	CEP128	-0.141259	4.04933	-0.702877	0.505646	0.994333	-6.30383
Q13114	TRAF3	0.123313	4.04781	0.557298	0.595314	0.994333	-6.30447
Q9NU53	GINM1	-0.0571474	4.01063	-0.157514	0.879448	0.995926	-6.30469
Q7L1T6	CYB5R4	0.220398	4.04361	1.35883	0.217863	0.994333	-6.30591
Q9NR77	PXMP2	0.158302	4.05313	1.66475	0.1415	0.994333	-6.30606
Q9UBU7	DBF4	-0.107242	4.0264	-0.359667	0.730086	0.994333	-6.30607
Q9BUZ4	TRAF4	-0.170183	4.04057	-0.736516	0.486223	0.994333	-6.30621
Q5T4B2	CERCAM	-0.174299	4.02836	-0.627512	0.550955	0.994333	-6.30661
Q96FN9	DTD2	-0.133412	4.02424	-0.43928	0.674179	0.994333	-6.30806
Q96M96	FGD4	0.0479265	4.04145	0.17937	0.862913	0.995926	-6.30815
Q6AI12	ANKRD40	-0.156142	4.05305	-1.33473	0.22523	0.994333	-6.30881
Q92562	FIG4	-0.131716	4.05562	-0.898356	0.39991	0.994333	-6.30888
P13637	ATP1A3	0.176499	4.04749	1.07417	0.319642	0.994333	-6.30899
Q8WTS1	ABHD5	0.127873	4.05394	0.725931	0.492281	0.994333	-6.3093
Q8NBT0	POC1A	-0.146409	4.05149	-0.853178	0.422803	0.994333	-6.30939
Q96QD5	DEPDC7	0.135789	4.05551	1.10819	0.305704	0.994333	-6.3095
Q9NW15	ANO10	-0.181235	4.04819	-1.11582	0.302648	0.994333	-6.30957
P56937	HSD17B7	0.152202	4.05393	1.72394	0.12997	0.994333	-6.30968
Q15125	EBP	-0.729084	3.91701	-1.91814	0.0981441	0.994333	-6.31008
Q15742	NAB2	-0.251959	4.03755	-1.28799	0.240149	0.994333	-6.31053
Q92624	APPBP2	-0.162623	4.04383	-0.742425	0.482863	0.994333	-6.31075
Q9UHC7	MKRN1	-0.175827	4.05015	-1.34178	0.223053	0.994333	-6.31101
Q86UN3	RTN4RL2	0.203507	4.03224	0.792764	0.454875	0.994333	-6.31138
P62854	RPS26	0.17509	4.05414	2.89453	0.0241193	0.994333	-6.31165
Q8WXA3	RUFY2	-0.147244	4.05222	-0.895002	0.401577	0.994333	-6.31211
P0C7T5	ATXN1L	-0.172492	4.04546	-0.922176	0.388215	0.994333	-6.31287
P36969	GPX4	0.158999	4.05349	1.86234	0.106418	0.994333	-6.31291
Q96QF0	RAB3IP	-0.141692	4.05472	-1.12945	0.297247	0.994333	-6.31291
Q9UID6	ZNF639	0.144907	4.05395	1.03651	0.33567	0.994333	-6.31301
P18031	PTPN1	-0.0981291	4.05738	-1.94385	0.0945488	0.994333	-6.31313
Q9Y3B1	PRELID3B	0.225037	4.03618	1.04328	0.332742	0.994333	-6.31335
P51687	SUOX	0.117286	4.05673	1.55028	0.166588	0.994333	-6.3135
Q9NZU0	FLRT3	-0.153156	4.02744	-0.527966	0.614429	0.994333	-6.31399
Q9H4H8	FAM83D	0.161575	4.05264	1.46901	0.18684	0.994333	-6.31443
Q13506	NAB1	-0.107155	4.05414	-0.552378	0.598496	0.994333	-6.31464
Q8IWS0	PHF6	-0.0808022	4.05788	-2.32814	0.0540967	0.994333	-6.31641
Q9H0R1	AP5M1	-0.169273	4.04456	-0.833097	0.433279	0.994333	-6.31648
Q8IW92	GLB1L2	-0.16552	4.05176	-1.27744	0.243631	0.994333	-6.31661
Q9UBI9	HECA	-0.265879	4.03405	-1.31545	0.231282	0.994333	-6.31782
Q53SF7	COBLL1	0.159912	4.05207	1.2165	0.26462	0.994333	-6.31815
O00124	UBXN8	-0.254562	4.02802	-1.06587	0.32312	0.994333	-6.31873
Q14699	RFTN1	-0.231358	4.03197	-0.970026	0.365504	0.994333	-6.31883
Q9UKK3	PARP4	0.158803	4.05084	1.03702	0.335449	0.994333	-6.31901
P19634	SLC9A1	0.142501	4.03746	0.554733	0.596972	0.994333	-6.3196
Q9BVW5	TIPIN	0.174464	4.05188	1.68281	0.137884	0.994333	-6.31992
P98164	LRP2	0.17021	4.00094	0.455887	0.662776	0.994333	-6.32078
P62380	TBPL1	-0.147266	4.05412	-1.40411	0.204593	0.994333	-6.32086
Q8WWB7	GLMP	-0.201045	4.04826	-1.64258	0.146065	0.994333	-6.32094
Q9Y680	FKBP7	0.15956	4.05298	1.62907	0.148914	0.994333	-6.32148
Q13164	MAPK7	-0.170784	4.04302	-0.784528	0.459376	0.994333	-6.32156
P0DPD7	EEF1AKMT4	0.148774	4.05138	0.885207	0.406476	0.994333	-6.32236
O76024	WFS1	-0.208854	4.04553	-1.38551	0.209954	0.994333	-6.32236
Q96JH8	RADIL	-0.161315	4.03474	-0.620405	0.555352	0.994333	-6.32269
Q9UPT6	MAPK8IP3	0.133611	4.05544	2.00515	0.0864894	0.994333	-6.32289
Q5T011	SZT2	0.0428003	4.04956	0.179045	0.863158	0.995926	-6.3234
O60318	MCM3AP	-0.110756	4.05698	-1.64363	0.145846	0.994333	-6.32389
Q2YD98	UVSSA	0.0681367	4.02193	0.213405	0.837314	0.995926	-6.32534
P36954	POLR2I	-0.931136	3.8025	-1.73333	0.128226	0.994333	-6.32567
Q9NRZ5	AGPAT4	-0.181045	4.04807	-1.22964	0.259969	0.994333	-6.32591
O76064	RNF8	-0.181162	4.04275	-0.886044	0.406056	0.994333	-6.32602
Q8IY92	SLX4	-0.281645	3.98489	-0.701607	0.506389	0.994333	-6.32613
O15392	BIRC5	-0.154229	4.0531	-1.45464	0.190645	0.994333	-6.32666
Q14469	HES1	0.25267	4.00185	0.763527	0.470992	0.994333	-6.32708
Q71F56	MED13L	0.133472	4.04256	0.5822	0.579352	0.994333	-6.32715
Q9Y664	KPTN	-0.216883	4.04182	-1.22049	0.263201	0.994333	-6.32822
Q7Z736	PLEKHH3	-0.132738	4.04789	-0.637668	0.544708	0.994333	-6.32894
Q99708	RBBP8	-0.214887	4.04138	-1.21228	0.266131	0.994333	-6.32968
Q9UI08	EVL	-0.0683526	4.00876	-0.189764	0.855075	0.995926	-6.33003
Q92636	NSMAF	0.163855	4.04857	0.961996	0.369242	0.994333	-6.33066
Q9H649	NSUN3	0.0524048	4.04858	0.218348	0.833613	0.995926	-6.33087
Q9UPS8	ANKRD26	-0.12834	4.05636	-1.06758	0.322401	0.994333	-6.33176
Q9H267	VPS33B	0.113837	4.05702	1.50101	0.178611	0.994333	-6.33187
Q0VG06	FAAP100	0.159723	4.05111	1.0979	0.309866	0.994333	-6.33264
Q9H0H0	INTS2	0.138302	4.05496	1.47336	0.185702	0.994333	-6.33337
Q8TAP9	MPLKIP	0.235239	4.04186	1.42601	0.19844	0.994333	-6.33357
O75818	RPP40	-0.147089	4.0541	-1.54057	0.168898	0.994333	-6.33366
Q9Y6D0	SELENOK	-0.593699	3.97716	-1.81227	0.114419	0.994333	-6.33713
P37275	ZEB1	0.159016	4.0494	0.951016	0.374401	0.994333	-6.33721
Q8NEW0	SLC30A7	0.237453	4.04376	1.63656	0.147328	0.994333	-6.33764
Q6P6B1	ERICH5	0.145268	4.05361	1.12396	0.299412	0.994333	-6.33811
Q71RG4	TMUB2	-0.17392	4.04315	-0.826122	0.436961	0.994333	-6.3382
O43310	CTIF	0.153995	4.0522	1.11714	0.30212	0.994333	-6.33832
Q96P53	WDFY2	0.0444622	4.03361	0.150777	0.884559	0.995926	-6.33864
Q3MIT2	PUS10	0.198509	4.03565	0.880278	0.408958	0.994333	-6.33932
Q9NW13	RBM28	-0.274476	4.03675	-1.6105	0.152914	0.994333	-6.33984
Q86SQ0	PHLDB2	-0.155542	4.04961	-0.913634	0.392379	0.994333	-6.34004
P09038	FGF2	0.15163	4.03264	0.561532	0.592582	0.994333	-6.3404
Q6ZNJ1	NBEAL2	0.070348	4.01089	0.198044	0.848843	0.995926	-6.34092
Q9H246	C1orf21	-0.161131	4.03341	-0.636799	0.54524	0.994333	-6.34117
Q9Y343	SNX24	-0.237871	4.03307	-1.06963	0.321542	0.994333	-6.34167
Q53EZ4	CEP55	-0.0960667	4.05785	-1.64309	0.145958	0.994333	-6.34202
O14775	GNB5	0.0688741	4.04764	0.291123	0.7797	0.994333	-6.34234
Q86UQ0	ZNF589	-0.169152	4.04068	-0.753648	0.476525	0.994333	-6.34248
Q9NYL2	MAP3K20	0.109979	4.05697	1.64745	0.145049	0.994333	-6.34341
Q9Y3Q8	TSC22D4	0.168558	4.05141	1.46732	0.187284	0.994333	-6.34448
Q12947	FOXF2	-0.195876	4.03971	-0.90879	0.394755	0.994333	-6.34468
Q13884	SNTB1	-0.132369	4.05042	-0.71128	0.500747	0.994333	-6.34703
Q9UM82	SPATA2	-0.196191	4.02664	-0.719242	0.496134	0.994333	-6.34751
Q5T3J3	LRIF1	-0.0970725	4.05225	-0.47456	0.650071	0.994333	-6.34885
P00533	EGFR	0.11947	4.05345	0.665843	0.527605	0.994333	-6.34901
Q15738	NSDHL	-0.119431	4.05629	-2.17438	0.0676194	0.994333	-6.35047
Q14643	ITPR1	-0.118971	4.04497	-0.52245	0.618061	0.994333	-6.35067
P0C7P0	CISD3	0.167928	4.04925	1.06849	0.322022	0.994333	-6.35069
P17677	GAP43	0.209979	4.00073	0.606395	0.564083	0.994333	-6.35075
Q8NHM5	KDM2B	0.172009	4.04157	0.800556	0.450646	0.994333	-6.35082
O75771	RAD51D	-0.0666759	4.02847	-0.220049	0.832341	0.995926	-6.35102
Q14814	MEF2D	-0.165773	4.05053	-1.15335	0.287974	0.994333	-6.35119
Q6ZU35	CRACD	-0.157805	4.03229	-0.581544	0.579769	0.994333	-6.35139
O15446	CD3EAP	-0.127039	4.0556	-1.76483	0.122533	0.994333	-6.35261
Q9NZ71	RTEL1	-0.138671	4.0523	-0.838578	0.430402	0.994333	-6.35268
Q8TB96	ITFG1	0.153313	4.05121	1.02404	0.341114	0.994333	-6.35392
P57768	SNX16	0.0152315	3.96837	0.0333751	0.974341	0.998296	-6.35418
O60662	KLHL41	0.0965751	4.01941	0.299026	0.773917	0.994333	-6.35447
Q96S38	RPS6KC1	0.147176	4.04279	0.650473	0.536893	0.994333	-6.35545
Q9UP95	SLC12A4	-0.162184	4.03278	-0.619275	0.556053	0.994333	-6.35581
P10071	GLI3	-0.145685	4.04041	-0.63257	0.547838	0.994333	-6.35643
O94889	KLHL18	0.2336	4.04025	1.29509	0.237828	0.994333	-6.35666
Q9UM00	TMCO1	-0.219975	4.04742	-1.84035	0.109863	0.994333	-6.3567
Q96SW2	CRBN	-0.121884	4.05606	-1.66697	0.141051	0.994333	-6.35674
Q05209	PTPN12	0.135667	4.05517	1.27692	0.243805	0.994333	-6.3571
Q8IZP2	ST13P4	0.0914082	4.05757	2.60181	0.0364848	0.994333	-6.35718
Q9UJJ7	RPUSD1	0.155831	4.05122	1.06894	0.321833	0.994333	-6.3572
Q13724	MOGS	-0.168816	4.05248	-1.84551	0.109044	0.994333	-6.35794
Q8IX15	HOMEZ	0.154211	4.05189	1.11376	0.30347	0.994333	-6.35807
Q86V97	KBTBD6	0.213976	4.03988	1.09959	0.309179	0.994333	-6.35839
O75128	COBL	-0.115216	4.05162	-0.590698	0.573962	0.994333	-6.35967
P0CG13	CHTF8	0.213018	4.0392	1.03693	0.335487	0.994333	-6.36061
P15880	RPS2	-0.0798392	4.05794	-2.86956	0.024977	0.994333	-6.36103
Q9Y4I1	MYO5A	-0.11592	4.05698	-1.36095	0.217224	0.994333	-6.36225
Q96JJ7	TMX3	-0.165784	4.0525	-1.69188	0.136099	0.994333	-6.36354
A4D1S0	KLRG2	0.191947	4.04554	1.13481	0.295148	0.994333	-6.36406
Q99943	AGPAT1	-0.317358	4.03122	-1.5499	0.166679	0.994333	-6.36522
Q9NRH1	YAE1	0.121695	4.05662	1.26841	0.246648	0.994333	-6.36595
Q9BUA3	SPINDOC	0.11694	4.05652	1.55413	0.165683	0.994333	-6.36611
Q8NC69	KCTD6	-0.141948	4.0334	-0.53372	0.610653	0.994333	-6.36721
O43709	BUD23	-0.0847808	4.05814	-1.74971	0.125235	0.994333	-6.36728
Q96CF2	CHMP4C	0.0966337	4.05286	0.488935	0.640374	0.994333	-6.36732
Q9BY77	POLDIP3	-0.106733	4.05686	-1.99872	0.0873017	0.994333	-6.36779
Q8IXS6	PALM2	0.112712	4.05166	0.589393	0.574788	0.994333	-6.36804
Q14244	MAP7	-0.114039	4.05673	-1.59431	0.156484	0.994333	-6.36863
Q9H008	LHPP	0.192558	4.04756	1.34592	0.221781	0.994333	-6.36874
Q92994	BRF1	0.210955	4.04348	1.20008	0.270532	0.994333	-6.36901
O94868	FCHSD2	-0.137146	4.05219	-0.843042	0.428068	0.994333	-6.36946
Q9UPR0	PLCL2	0.121738	4.05414	0.731642	0.489006	0.994333	-6.37029
P14209	CD99	-0.392782	3.98665	-1.20262	0.26961	0.994333	-6.3706
Q8NFZ8	CADM4	-0.263723	3.98235	-0.693033	0.511425	0.994333	-6.3708
Q8IZP0	ABI1	0.121314	4.05605	1.92026	0.0978429	0.994333	-6.3725
Q86UE8	TLK2	0.117987	4.05662	1.4285	0.197749	0.994333	-6.37316
Q8TE04	PANK1	-0.0869831	4.04684	-0.380138	0.715522	0.994333	-6.37422
Q9Y3M2	CBY1	-0.108424	4.00592	-0.305785	0.768984	0.994333	-6.37431
Q5VVJ2	MYSM1	-0.0340389	4.0389	-0.125596	0.903711	0.99755	-6.37583
Q9NQ66	PLCB1	0.112398	4.04829	0.532777	0.611271	0.994333	-6.37592
Q96NY9	MUS81	0.143114	4.03872	0.601938	0.566878	0.994333	-6.3762
Q58EX7	PLEKHG4	0.0698095	4.03768	0.261589	0.801441	0.994333	-6.37677
Q6NUK4	REEP3	0.184279	4.01957	0.619529	0.555896	0.994333	-6.37762
Q8NBI6	XXYLT1	0.12555	4.05619	1.13818	0.29383	0.994333	-6.37771
Q15434	RBMS2	0.126659	4.05399	0.798338	0.451847	0.994333	-6.37844
Q6P2C8	MED27	0.116977	4.05675	1.38472	0.210183	0.994333	-6.3789
P35125	USP6	0.153008	4.04554	0.773564	0.465415	0.994333	-6.37894
O00459	PIK3R2	-0.120895	4.05651	-1.29652	0.237362	0.994333	-6.37896
Q13227	GPS2	-0.167312	4.04965	-1.15762	0.28634	0.994333	-6.37939
Q8IVW6	ARID3B	0.118999	4.05634	1.52239	0.1733	0.994333	-6.37947
P04844	RPN2	-0.186608	4.05183	-2.12207	0.0729638	0.994333	-6.37952
P41247	PNPLA4	-0.111088	4.04721	-0.516169	0.622211	0.994333	-6.37995
Q68CZ1	RPGRIP1L	0.459825	3.93196	0.957351	0.371418	0.994333	-6.38025
Q8TA86	RP9	0.137256	4.05378	0.957609	0.371297	0.994333	-6.38038
P53671	LIMK2	0.111052	4.05122	0.568358	0.588194	0.994333	-6.38082
O00635	TRIM38	0.0315516	4.04784	0.132181	0.898695	0.99755	-6.38108
O00750	PIK3C2B	-0.101422	4.01743	-0.313709	0.763215	0.994333	-6.38121
O75061	DNAJC6	0.144393	4.05346	1.13032	0.296905	0.994333	-6.38122
Q96N66	MBOAT7	-0.205813	4.04691	-1.49602	0.179871	0.994333	-6.38147
Q8NBW4	SLC38A9	0.313975	3.97901	0.832304	0.433697	0.994333	-6.38161
P28347	TEAD1	0.223511	4.02991	0.95548	0.372297	0.994333	-6.38208
Q96BX8	MOB3A	0.292506	3.96548	0.694455	0.510587	0.994333	-6.3823
O76041	NEBL	0.194381	4.03636	0.866288	0.416064	0.994333	-6.38254
P47928	ID4	0.211574	4.03988	1.09723	0.310138	0.994333	-6.38265
Q9ULW0	TPX2	-0.100348	4.05756	-1.58235	0.159171	0.994333	-6.38328
Q8NI08	NCOA7	-0.126562	4.05572	-1.00557	0.349305	0.994333	-6.3834
P53370	NUDT6	0.106998	4.03151	0.385028	0.712062	0.994333	-6.38368
O60779	SLC19A2	-0.057058	4.04074	-0.221618	0.831167	0.995926	-6.38396
O95858	TSPAN15	-0.111921	4.04111	-0.462351	0.658364	0.994333	-6.38418
Q53GT1	KLHL22	0.14912	4.05013	0.929378	0.38473	0.994333	-6.38496
P53539	FOSB	-0.112499	4.05688	-1.47436	0.18544	0.994333	-6.38508
P0DPB3	SCHIP1	0.127494	4.0547	0.875766	0.41124	0.994333	-6.38522
Q8WUN7	UBTD2	-0.151011	4.05185	-1.07891	0.317672	0.994333	-6.38546
Q5VVQ6	YOD1	0.167817	4.05181	1.58981	0.157489	0.994333	-6.38558
Q6PEV8	FAM199X	0.137057	4.05193	0.840764	0.429258	0.994333	-6.38578
Q86XK3	SFR1	-0.127319	4.05236	-0.748022	0.479695	0.994333	-6.38709
Q9NQZ6	ZC4H2	-0.147129	4.04955	-0.857139	0.420759	0.994333	-6.38711
O15014	ZNF609	0.123088	4.05523	0.846147	0.42645	0.994333	-6.38835
Q9HBM1	SPC25	0.0957559	4.05753	1.77616	0.120547	0.994333	-6.38854
P58005	SESN3	-0.109666	4.05428	-0.628274	0.550485	0.994333	-6.38865
O00311	CDC7	0.116575	4.05675	1.35138	0.220115	0.994333	-6.38872
Q6ZRS2	SRCAP	-0.0955181	4.05786	-1.57855	0.160033	0.994333	-6.39014
O75822	EIF3J	0.0989569	4.05719	2.34207	0.0530167	0.994333	-6.39057
Q15147	PLCB4	0.11886	4.03814	0.473256	0.650954	0.994333	-6.39067
Q96SY0	INTS14	0.124937	4.05578	1.53186	0.170992	0.994333	-6.39106
O75688	PPM1B	-0.101663	4.05732	-1.67574	0.13929	0.994333	-6.39164
Q96ED9	HOOK2	0.175686	4.03696	0.786241	0.458437	0.994333	-6.3918
Q13415	ORC1	-0.206971	4.01034	-0.61674	0.557629	0.994333	-6.39296
Q0D2I5	IFFO1	-0.187294	4.03491	-0.82951	0.43517	0.994333	-6.39331
Q8WY91	THAP4	-0.137678	4.04926	-0.751925	0.477494	0.994333	-6.39331
Q9H633	RPP21	0.151289	4.05289	1.31202	0.232375	0.994333	-6.39368
Q6ZNA5	FRRS1	-0.15967	4.04511	-0.798334	0.451849	0.994333	-6.39382
Q9Y6U3	SCIN	0.0686706	4.04466	0.287325	0.782484	0.994333	-6.39447
Q9BSV6	TSEN34	0.128256	4.05548	1.52134	0.173557	0.994333	-6.39493
Q96DM3	RMC1	-0.150147	4.05338	-1.51795	0.174391	0.994333	-6.39566
A2VDF0	FUOM	-0.0698696	4.05274	-0.338435	0.74532	0.994333	-6.39598
O60337	MARCHF6	-0.106829	3.98992	-0.259553	0.802948	0.994333	-6.3961
P51159	RAB27A	0.138543	4.04798	0.730237	0.48981	0.994333	-6.39615
Q8N1Q1	CA13	0.134141	4.04739	0.671325	0.524317	0.994333	-6.39619
Q16667	CDKN3	-0.211616	4.03359	-0.907673	0.395304	0.994333	-6.39739
Q9H4E7	DEF6	0.0739783	4.03031	0.257726	0.804299	0.994333	-6.39775
P35754	GLRX	0.2565	4.03261	1.20261	0.269616	0.994333	-6.39834
Q9H4I2	ZHX3	0.136909	4.05235	0.883448	0.407361	0.994333	-6.39892
Q9P2D1	CHD7	0.200239	4.03505	0.857997	0.420317	0.994333	-6.39944
Q9UH92	MLX	-0.0121768	4.03549	-0.0437761	0.96635	0.998296	-6.39944
O15409	FOXP2	-0.00841342	4.02613	-0.0271218	0.979147	0.998296	-6.40015
Q14728	MFSD10	-0.206493	4.03372	-0.891694	0.403227	0.994333	-6.40043
P20719	HOXA5	0.204451	4.02491	0.762796	0.471399	0.994333	-6.40059
Q8NEM2	SHCBP1	0.142458	4.05392	1.2977	0.236981	0.994333	-6.40106
Q9UJT1	TUBD1	0.0198716	3.98696	0.0485005	0.962721	0.998296	-6.40127
Q7Z3D6	DGLUCY	0.164342	4.01907	0.547782	0.601479	0.994333	-6.40243
P40818	USP8	0.14909	4.05394	1.64934	0.144659	0.994333	-6.40253
O14939	PLD2	0.251131	4.04082	1.58946	0.157568	0.994333	-6.40331
Q86TW2	ADCK1	-0.0592072	4.03818	-0.224751	0.828826	0.995926	-6.40335
Q9Y388	RBMX2	0.156459	4.05339	1.72472	0.129825	0.994333	-6.404
Q8NG08	HELB	-0.196644	4.04675	-1.35787	0.218153	0.994333	-6.40445
Q9UM47	NOTCH3	0.0370296	4.05294	0.174172	0.866839	0.995926	-6.40457
Q9H7Z3	NRDE2	0.124476	4.05591	1.30175	0.235669	0.994333	-6.40463
P63010	AP2B1	-0.0780775	4.05798	-2.09925	0.0754262	0.994333	-6.40543
Q5PRF9	SAMD4B	-0.0988132	4.05739	-1.68355	0.137738	0.994333	-6.40643
Q9BR61	ACBD6	0.149968	4.05369	1.59764	0.155742	0.994333	-6.40733
Q9H300	PARL	-0.221934	4.03977	-1.16673	0.282884	0.994333	-6.40849
O75182	SIN3B	-0.137225	4.05363	-1.00662	0.348834	0.994333	-6.40947
O14745	SLC9A3R1	-0.0927162	4.05747	-1.92099	0.0977393	0.994333	-6.40961
Q96QG7	MTMR9	-0.16785	4.04847	-1.09817	0.309759	0.994333	-6.41028
Q9NRG0	CHRAC1	-0.176399	4.05162	-1.78123	0.119667	0.994333	-6.41031
Q9UI09	NDUFA12	-0.107233	4.05705	-1.54734	0.167286	0.994333	-6.41053
Q9UGP5	POLL	-0.122621	4.04871	-0.625062	0.552468	0.994333	-6.41095
Q14318	FKBP8	-0.0863113	4.05778	-1.90371	0.100222	0.994333	-6.41139
O43513	MED7	-0.119725	4.03242	-0.4508	0.666259	0.994333	-6.41139
P24588	AKAP5	-0.172164	4.03001	-0.661956	0.529944	0.994333	-6.41239
O15479	MAGEB2	0.152795	4.05266	1.34514	0.222023	0.994333	-6.41274
Q86VP3	PACS2	0.132651	4.02543	0.460677	0.659506	0.994333	-6.41277
Q14181	POLA2	0.0764661	4.05833	1.79001	0.118159	0.994333	-6.41307
Q96GD3	SCMH1	-0.19255	4.01575	-0.652564	0.535623	0.994333	-6.41433
Q6P4I2	WDR73	0.096834	4.05754	1.66025	0.142416	0.994333	-6.41468
Q6ZS30	NBEAL1	-0.107496	4.0517	-0.573586	0.584845	0.994333	-6.4148
Q7RTV0	PHF5A	0.11054	4.05665	2.22339	0.0629723	0.994333	-6.41551
O75781	PALM	-0.283213	4.0153	-0.982714	0.359656	0.994333	-6.41556
Q4U2R6	MRPL51	0.132744	4.05487	1.21501	0.265153	0.994333	-6.41582
Q15119	PDK2	0.134188	4.05435	1.05296	0.32859	0.994333	-6.41612
A2RU67	FAM234B	-0.185527	4.03379	-0.796037	0.453095	0.994333	-6.41645
Q16799	RTN1	-0.157948	4.04605	-0.858932	0.419835	0.994333	-6.41703
Q7Z3B3	KANSL1	0.120103	4.0541	0.76533	0.469987	0.994333	-6.41731
Q99956	DUSP9	0.109922	4.0568	1.58365	0.158876	0.994333	-6.41736
Q9BUB4	ADAT1	-0.14895	4.025	-0.522136	0.618268	0.994333	-6.41736
Q6NSJ2	PHLDB3	0.149863	4.04965	0.925224	0.386737	0.994333	-6.4188
Q9NZR1	TMOD2	0.0514571	4.0433	0.210505	0.839487	0.995926	-6.41888
Q9H1H9	KIF13A	-0.109054	4.05489	-0.668226	0.526174	0.994333	-6.41903
Q8TAM2	TTC8	0.0849664	4.04641	0.377623	0.717305	0.994333	-6.41998
Q53GQ0	HSD17B12	-0.207248	4.04951	-2.02071	0.0845544	0.994333	-6.42002
Q9BSJ5	C17orf80	0.0833653	4.02832	0.290302	0.780302	0.994333	-6.42003
Q13630	TSTA3	0.10409	4.05697	1.93525	0.0957368	0.994333	-6.42009
Q8IU85	CAMK1D	0.155512	4.00772	0.472524	0.65145	0.994333	-6.42039
Q9Y315	DERA	0.120194	4.05599	1.61197	0.152594	0.994333	-6.42083
Q9NVR5	DNAAF2	0.12228	4.05611	1.15161	0.288638	0.994333	-6.42116
Q8TE77	SSH3	-0.181355	4.03839	-0.81035	0.445368	0.994333	-6.42131
Q13158	FADD	-0.162122	4.05211	-1.55844	0.164671	0.994333	-6.42191
O14662	STX16	0.195196	4.04752	1.35876	0.217882	0.994333	-6.42228
Q9C005	DPY30	1.00467	3.84143	1.76296	0.122865	0.994333	-6.42235
Q12770	SCAP	-0.0931958	4.02694	-0.3191	0.759299	0.994333	-6.4224
O43166	SIPA1L1	0.0926019	4.04828	0.430059	0.68055	0.994333	-6.42373
O75330	HMMR	-0.103832	4.05752	-1.41579	0.201291	0.994333	-6.42408
Q9Y4E8	USP15	0.0958528	4.05749	1.72428	0.129908	0.994333	-6.42423
O43776	NARS1	0.0965172	4.05728	2.30523	0.0559223	0.994333	-6.42457
Q9NUI1	DECR2	-0.111959	4.05743	-1.0791	0.317592	0.994333	-6.42501
O76075	DFFB	0.137821	4.05379	1.11827	0.30167	0.994333	-6.42511
Q96RY5	CRAMP1	-0.0660845	4.05458	-0.341743	0.742938	0.994333	-6.42538
Q14681	KCTD2	0.178882	4.03633	0.793975	0.454216	0.994333	-6.4261
Q9NSY1	BMP2K	0.17134	4.04896	1.19303	0.273106	0.994333	-6.42643
P78332	RBM6	-0.105473	4.05718	-1.51242	0.175758	0.994333	-6.42665
Q9H9J4	USP42	0.128961	4.05452	0.981057	0.360416	0.994333	-6.42681
Q9Y276	BCS1L	-0.0862793	4.05804	-1.68215	0.138015	0.994333	-6.42692
Q14BN4	SLMAP	-0.112512	4.05677	-1.45662	0.190117	0.994333	-6.42746
Q9C0H5	ARHGAP39	0.104035	4.04971	0.523666	0.61726	0.994333	-6.42822
P36955	SERPINF1	-0.269602	3.99311	-0.734531	0.487355	0.994333	-6.42994
Q8TDM6	DLG5	0.0618033	4.05666	0.337317	0.746124	0.994333	-6.43162
Q99547	MPHOSPH6	0.104332	4.0571	1.60815	0.153426	0.994333	-6.43229
Q96L15	ART5	-0.164806	4.02755	-0.587311	0.576106	0.994333	-6.43287
Q9NQT8	KIF13B	0.111473	4.05725	0.919248	0.389638	0.994333	-6.43293
Q86UD0	SAPCD2	-0.161462	4.04737	-0.985628	0.358323	0.994333	-6.43339
Q64LD2	WDR25	-0.151505	4.04106	-0.694241	0.510713	0.994333	-6.43441
Q9Y467	SALL2	0.187023	4.04869	1.53257	0.170822	0.994333	-6.43532
Q12913	PTPRJ	-0.123801	4.01491	-0.386148	0.711271	0.994333	-6.43629
P49116	NR2C2	-0.121127	4.05391	-0.793726	0.454352	0.994333	-6.43632
Q7L8J4	SH3BP5L	-0.00517484	3.99855	-0.0136928	0.989471	0.998296	-6.43706
P62875	POLR2L	0.301799	4.03813	1.83766	0.110291	0.994333	-6.43741
Q3MII6	TBC1D25	-0.11858	4.0511	-0.66543	0.527853	0.994333	-6.43857
Q8IYD8	FANCM	0.220824	4.02155	0.81112	0.444955	0.994333	-6.43893
Q8TCB7	METTL6	0.199858	4.01112	0.602869	0.566294	0.994333	-6.44147
P83876	TXNL4A	-0.165299	4.05294	-1.88082	0.103605	0.994333	-6.44224
Q9H9T3	ELP3	-0.109992	4.05664	-1.84664	0.108867	0.994333	-6.44279
Q8TCY9	URGCP	-0.104102	4.05752	-1.35133	0.220133	0.994333	-6.44338
Q9H0R6	QRSL1	-0.0923265	4.05782	-1.60025	0.155164	0.994333	-6.44352
Q6PCT2	FBXL19	0.145011	4.05266	1.11973	0.301088	0.994333	-6.44413
Q9Y2H1	STK38L	-0.10401	4.05722	-1.50044	0.178755	0.994333	-6.44447
A1L170	C1orf226	-0.168353	4.04764	-1.03184	0.337699	0.994333	-6.44489
Q49A88	CCDC14	0.143899	4.05083	0.92551	0.386598	0.994333	-6.44515
O43766	LIAS	-0.125919	4.03501	-0.495486	0.63598	0.994333	-6.44627
Q9Y2M5	KLHL20	0.0813082	4.044	0.350964	0.736315	0.994333	-6.44647
Q15051	IQCB1	0.138915	4.05328	1.11681	0.302252	0.994333	-6.44678
Q2KHR2	RFX7	0.0849853	4.0305	0.313038	0.763703	0.994333	-6.44778
P51692	STAT5B	0.10477	4.05759	1.29387	0.238226	0.994333	-6.44797
Q9BV35	SLC25A23	0.0134214	4.05023	0.0612998	0.952896	0.998296	-6.44889
Q8TEB1	DCAF11	0.132804	4.05449	1.17471	0.279888	0.994333	-6.44911
Q13608	PEX6	0.168117	4.04465	0.918608	0.38995	0.994333	-6.44967
Q9BRS8	LARP6	-0.0877784	4.04909	-0.424962	0.684084	0.994333	-6.44968
A6NDG6	PGP	-0.0784805	4.05794	-2.08433	0.0770808	0.994333	-6.44978
Q8NE00	TMEM104	-0.0588344	4.01283	-0.174546	0.866556	0.995926	-6.45081
Q5T2D3	OTUD3	-0.121556	4.05366	-0.78858	0.457158	0.994333	-6.45097
P46736	BRCC3	0.117705	4.05607	1.73156	0.128553	0.994333	-6.45148
O95544	NADK	0.119836	4.05601	1.08054	0.316994	0.994333	-6.45245
Q969V3	NCLN	-0.161005	4.05309	-1.80927	0.114916	0.994333	-6.45274
Q9BY41	HDAC8	-0.134266	4.05269	-0.93193	0.3835	0.994333	-6.45324
Q9UBZ4	APEX2	0.139271	4.05092	0.910477	0.393926	0.994333	-6.45391
Q99550	MPHOSPH9	0.136123	4.03472	0.535752	0.609323	0.994333	-6.45431
Q9Y3C7	MED31	0.0173003	4.05332	0.0841923	0.935346	0.99755	-6.45526
Q9H869	YY1AP1	-0.140279	4.05062	-0.867848	0.415267	0.994333	-6.45555
Q06481	APLP2	0.136533	4.05431	1.45929	0.189405	0.994333	-6.45654
P19623	SRM	0.0665476	4.05821	2.70239	0.0316163	0.994333	-6.45736
Q7Z589	EMSY	0.110114	4.05683	0.864222	0.417121	0.994333	-6.45781
O60447	EVI5	0.136594	4.0533	1.04922	0.33019	0.994333	-6.45807
Q92870	APBB2	0.148039	4.05194	1.10794	0.305806	0.994333	-6.45821
Q09019	DMWD	0.125918	4.04854	0.670725	0.524676	0.994333	-6.45826
Q99836	MYD88	0.111656	4.05388	0.693947	0.510886	0.994333	-6.45904
Q5VUG0	SFMBT2	-0.170738	4.02892	-0.648509	0.538087	0.994333	-6.45994
Q8TCA0	LRRC20	0.140571	4.05353	1.22337	0.26218	0.994333	-6.45999
Q9UL63	MKLN1	0.104263	4.05695	1.6666	0.141128	0.994333	-6.4604
Q96EN8	MOCOS	-0.122562	4.05545	-1.00604	0.349097	0.994333	-6.46045
Q13188	STK3	-0.109182	4.0566	-1.74323	0.12641	0.994333	-6.46048
Q8IUW5	RELL1	0.121642	4.0429	0.556496	0.595832	0.994333	-6.46102
Q9HCD6	TANC2	0.0938734	4.03475	0.356489	0.732358	0.994333	-6.46111
Q6P1M3	LLGL2	-0.00198837	4.05157	-0.00934324	0.992815	0.998296	-6.46133
Q96HD1	CRELD1	-0.128468	4.0544	-1.03593	0.335921	0.994333	-6.46171
Q9H9Y4	GPN2	0.185738	4.04269	1.00877	0.347876	0.994333	-6.46231
O60268	KIAA0513	-0.083623	4.03835	-0.333319	0.749008	0.994333	-6.4626
Q9H000	MKRN2	0.102116	4.05706	1.71193	0.132234	0.994333	-6.4627
Q9BYT3	STK33	-0.153934	4.03421	-0.627885	0.550725	0.994333	-6.46278
Q8WTP8	AEN	-0.0937588	4.05202	-0.503285	0.630769	0.994333	-6.46324
Q8N6T7	SIRT6	-0.132405	4.05381	-1.01994	0.342919	0.994333	-6.46333
Q96G04	EEF2KMT	-0.166296	4.03846	-0.739618	0.484457	0.994333	-6.46375
Q68CZ2	TNS3	-0.0400092	4.04167	-0.161235	0.876629	0.995926	-6.46378
P04156	PRNP	-0.213163	4.04375	-1.34909	0.220815	0.994333	-6.4642
Q8NEY1	NAV1	0.107487	4.05527	0.70549	0.50412	0.994333	-6.46434
O75962	TRIO	0.121594	4.05531	0.963522	0.368529	0.994333	-6.46468
Q8N8J7	FAM241A	-0.241689	4.03918	-1.3257	0.228049	0.994333	-6.46539
Q5VZK9	CARMIL1	-0.124406	4.05505	-1.05473	0.327836	0.994333	-6.4656
O15075	DCLK1	0.138796	4.03065	0.519577	0.619957	0.994333	-6.46642
P18440	NAT1	-0.139345	4.05188	-0.955888	0.372105	0.994333	-6.46654
P49336	CDK8	-0.132075	4.0545	-1.20042	0.27041	0.994333	-6.46697
Q03518	TAP1	-0.00313736	4.04752	-0.01375	0.989427	0.998296	-6.46718
Q9BRR3	TMEM246	-0.143558	4.04014	-0.654134	0.534671	0.994333	-6.46826
Q9Y2G0	EFR3B	0.120497	4.05143	0.695429	0.510014	0.994333	-6.46832
Q13444	ADAM15	0.226775	4.0386	1.18898	0.274595	0.994333	-6.46877
Q9UPU7	TBC1D2B	-0.116648	4.05627	-1.26747	0.246963	0.994333	-6.46883
Q86UT6	NLRX1	0.131231	4.0547	1.20556	0.268548	0.994333	-6.4689
Q9HAB8	PPCS	-0.152722	4.0528	-1.52102	0.173634	0.994333	-6.46906
Q8WUI4	HDAC7	-0.0155178	4.05124	-0.0734012	0.943615	0.998123	-6.46906
Q9P0J7	KCMF1	-0.235215	4.03293	-1.07894	0.317658	0.994333	-6.47043
Q15544	TAF11	0.0470099	4.03472	0.173194	0.867578	0.995926	-6.47074
Q9GZT6	CCDC90B	-0.110291	4.05643	-0.842496	0.428353	0.994333	-6.47083
Q9H7E2	TDRD3	-0.151516	4.05271	-1.38793	0.20925	0.994333	-6.47157
Q5T3I0	GPATCH4	0.0994093	4.05711	1.85345	0.107798	0.994333	-6.47197
Q96Q42	ALS2	0.0952655	4.05788	0.690335	0.513015	0.994333	-6.47371
O75362	ZNF217	-0.0174428	4.05378	-0.0870507	0.933157	0.99755	-6.47564
P22670	RFX1	0.199744	4.04459	1.22399	0.261962	0.994333	-6.4766
Q8TF68	ZNF384	0.0240968	4.0154	0.0741207	0.943063	0.998123	-6.47665
Q7Z624	CAMKMT	-0.0883156	3.96598	-0.196032	0.850356	0.995926	-6.47697
Q5T5X7	BEND3	-0.140109	4.05237	-1.02859	0.339117	0.994333	-6.47708
Q9H9A7	RMI1	-0.162097	4.04628	-0.936529	0.381293	0.994333	-6.4772
P11926	ODC1	0.0380386	4.0328	0.137222	0.894859	0.99755	-6.47723
Q659C4	LARP1B	0.104109	4.05431	0.642823	0.541553	0.994333	-6.47763
Q9HCU9	BRMS1	-0.135772	4.05271	-0.971889	0.36464	0.994333	-6.47914
Q7Z5W3	BCDIN3D	0.0104657	4.05638	0.0555578	0.957303	0.998296	-6.48075
Q5T013	HYI	-0.152943	4.03792	-0.661705	0.530096	0.994333	-6.48087
Q9NT22	EMILIN3	-0.105051	4.04741	-0.517141	0.621567	0.994333	-6.48141
Q96K58	ZNF668	-0.0540192	4.05371	-0.280602	0.787422	0.994333	-6.48148
P78395	PRAME	-0.0659992	4.04674	-0.299363	0.773671	0.994333	-6.48193
Q02083	NAAA	-0.0559636	4.04564	-0.244901	0.813812	0.994907	-6.48283
O14717	TRDMT1	-0.222749	4.00979	-0.713112	0.499683	0.994333	-6.4829
P17029	ZKSCAN1	-0.085354	4.05535	-0.508682	0.627177	0.994333	-6.48308
Q96NL6	SCLT1	0.130658	4.04617	0.681591	0.518194	0.994333	-6.48352
O94986	CEP152	0.210115	4.03612	1.03041	0.338325	0.994333	-6.48364
Q9Y4P3	TBL2	-0.195738	4.04933	-1.74223	0.126592	0.994333	-6.48401
Q6ZNB6	NFXL1	-0.20743	4.04127	-1.12802	0.297809	0.994333	-6.4842
O95365	ZBTB7A	0.174411	4.04427	0.988306	0.357102	0.994333	-6.48432
Q8N0Z3	SPICE1	-0.106825	4.05378	-0.663149	0.529226	0.994333	-6.48457
Q96HP4	OXNAD1	0.166884	4.0398	0.796334	0.452934	0.994333	-6.48539
Q8TEK3	DOT1L	-0.0855864	4.05077	-0.444909	0.670303	0.994333	-6.48544
Q8WWZ3	EDARADD	0.223629	4.01255	0.696788	0.509215	0.994333	-6.48619
A0JLT2	MED19	-0.282182	4.00469	-0.903404	0.39741	0.994333	-6.48621
O95402	MED26	-0.120547	4.05464	-0.897462	0.400353	0.994333	-6.48662
Q14592	ZNF460	-0.317381	3.99597	-0.90799	0.395148	0.994333	-6.4869
Q7Z4L5	TTC21B	0.126823	4.05477	1.13522	0.294986	0.994333	-6.48703
P16615	ATP2A2	-0.176051	4.05277	-2.15279	0.0697763	0.994333	-6.48744
Q8TD31	CCHCR1	-0.166987	4.04353	-0.878692	0.409759	0.994333	-6.48749
Q5VWN6	TASOR2	-0.113148	4.05652	-1.08104	0.316788	0.994333	-6.4881
P54132	BLM	-0.0967136	4.05782	-1.37558	0.212867	0.994333	-6.48838
Q15326	ZMYND11	0.0543802	4.05621	0.304156	0.770172	0.994333	-6.4884
O75143	ATG13	0.109151	4.05702	1.20999	0.266951	0.994333	-6.48862
Q9H9P8	L2HGDH	-0.131784	4.05498	-1.55053	0.166529	0.994333	-6.48893
Q96QE3	ATAD5	-0.134748	4.02324	-0.46999	0.653169	0.994333	-6.48943
Q9BT81	SOX7	0.134035	4.05205	0.933129	0.382924	0.994333	-6.49027
Q9UPV0	CEP164	0.119277	4.0387	0.506522	0.628613	0.994333	-6.49054
Q9H334	FOXP1	-0.132915	4.05306	-1.0086	0.347951	0.994333	-6.49065
Q9NYG5	ANAPC11	-0.305982	3.98393	-0.85584	0.421429	0.994333	-6.49069
Q9H5Q4	TFB2M	0.117303	4.05603	1.60198	0.154782	0.994333	-6.49163
O95671	ASMTL	0.120108	4.05573	1.1286	0.297583	0.994333	-6.49164
Q6P996	PDXDC1	-0.104637	4.05678	-1.79943	0.116562	0.994333	-6.49175
Q9NTX7	RNF146	-0.110109	4.03206	-0.421226	0.68668	0.994333	-6.49225
Q9NSC5	HOMER3	-0.0674987	4.05384	-0.363472	0.72737	0.994333	-6.49304
Q05193	DNM1	0.139216	4.05371	1.29135	0.239049	0.994333	-6.4937
Q7Z494	NPHP3	-0.0991955	4.05536	-0.638879	0.543965	0.994333	-6.49445
O95196	CSPG5	-0.0349475	4.01263	-0.106515	0.91827	0.99755	-6.49583
Q96DC9	OTUB2	0.132867	4.03716	0.558877	0.594295	0.994333	-6.49603
Q8N584	TTC39C	-0.118812	4.05595	-1.2238	0.262027	0.994333	-6.49626
Q15652	JMJD1C	0.187642	4.04528	1.16362	0.28406	0.994333	-6.49686
O00401	WASL	0.100387	4.05723	1.5296	0.171542	0.994333	-6.49794
Q8IYW5	RNF168	0.0622621	4.05578	0.354016	0.734128	0.994333	-6.49814
Q92575	UBXN4	-0.117489	4.05601	-1.46733	0.18728	0.994333	-6.49964
P62166	NCS1	0.211309	4.03829	1.09328	0.311752	0.994333	-6.49996
Q9BXB1	LGR4	0.0159167	4.04513	0.0683902	0.947457	0.998296	-6.5
Q9BZQ6	EDEM3	-0.130594	4.0544	-1.20288	0.269516	0.994333	-6.50003
Q8NCE0	TSEN2	0.152535	4.0513	1.14401	0.291567	0.994333	-6.50116
O95425	SVIL	-0.106352	4.0564	-0.815687	0.44251	0.994333	-6.50138
Q8N3Z3	GTPBP8	0.155362	4.051	1.22111	0.262983	0.994333	-6.50233
Q7Z4G4	TRMT11	0.138308	4.05312	1.10149	0.30841	0.994333	-6.50235
P21926	CD9	0.253618	4.0396	1.48142	0.183607	0.994333	-6.5029
Q14442	PIGH	0.163076	4.0449	0.901677	0.398263	0.994333	-6.50367
Q14642	INPP5A	0.153262	4.04708	0.879321	0.409442	0.994333	-6.50374
Q96H78	SLC25A44	0.0776265	4.05448	0.442882	0.671697	0.994333	-6.50426
Q9P0K1	ADAM22	0.0194822	4.01326	0.0609963	0.953129	0.998296	-6.50437
Q96GW9	MARS2	-0.11634	4.05614	-1.35807	0.21809	0.994333	-6.50452
P09958	FURIN	0.0110976	4.03587	0.041572	0.968043	0.998296	-6.5048
P30291	WEE1	0.112389	4.02955	0.4151	0.690946	0.994333	-6.50521
Q9UQ90	SPG7	0.110745	4.05485	0.783145	0.460135	0.994333	-6.50522
P12109	COL6A1	0.112893	4.05642	1.08185	0.316451	0.994333	-6.5055
Q9GZQ3	COMMD5	0.109871	4.05676	1.25259	0.252012	0.994333	-6.50596
Q5KU26	COLEC12	-0.174473	4.04408	-0.996098	0.353566	0.994333	-6.50684
Q9BY42	RTF2	0.114302	4.05624	1.60669	0.153747	0.994333	-6.50726
P40189	IL6ST	-0.0465558	4.0579	-0.275822	0.790939	0.994333	-6.50806
Q9H7D0	DOCK5	0.308812	3.97544	0.756055	0.475172	0.994333	-6.5084
Q9H8K7	PAAT	0.109973	4.05503	0.781726	0.460915	0.994333	-6.51087
P31327	CPS1	0.119766	4.054	0.847967	0.425504	0.994333	-6.51125
Q7L8W6	DPH6	-0.130305	4.05439	-1.23786	0.257095	0.994333	-6.51218
Q96PY6	NEK1	0.126819	4.05404	0.988289	0.35711	0.994333	-6.51262
Q5SYE7	NHSL1	-0.0644718	4.0511	-0.33045	0.751081	0.994333	-6.51384
P05186	ALPL	0.0911099	4.015	0.284935	0.784239	0.994333	-6.5144
Q8N511	TMEM199	-0.169313	4.0365	-0.759685	0.473138	0.994333	-6.51473
Q6IQ32	ADNP2	-0.137262	3.9808	-0.333195	0.749098	0.994333	-6.51679
O00258	WRB	-0.193535	3.98477	-0.507767	0.627785	0.994333	-6.51681
P12931	SRC	-0.197672	4.04457	-1.22047	0.263209	0.994333	-6.51837
P15291	B4GALT1	-0.168973	4.04779	-1.13414	0.295407	0.994333	-6.51861
Q8IZT6	ASPM	0.101577	4.05751	1.22376	0.262043	0.994333	-6.51895
Q8N5C8	TAB3	-0.119551	4.04928	-0.678674	0.519929	0.994333	-6.5191
Q9NSI6	BRWD1	-0.141779	4.02446	-0.519208	0.620201	0.994333	-6.51911
P51795	CLCN5	-0.0861903	4.04886	-0.436182	0.676316	0.994333	-6.51918
Q86Y13	DZIP3	-0.0348521	4.05789	-0.204364	0.844095	0.995926	-6.51952
Q5T3F8	TMEM63B	0.220265	4.02243	0.837907	0.430753	0.994333	-6.5199
O94955	RHOBTB3	-0.144702	4.04629	-0.825603	0.437236	0.994333	-6.51992
Q6P2P2	PRMT9	-0.104674	4.05701	-0.909388	0.394461	0.994333	-6.52144
Q96S94	CCNL2	-0.155274	4.04573	-0.908651	0.394823	0.994333	-6.52182
Q9P244	LRFN1	0.119679	4.05143	0.735528	0.486786	0.994333	-6.52212
Q9HCG7	GBA2	-0.00872951	4.03779	-0.0341196	0.973769	0.998296	-6.52229
Q99741	CDC6	-0.128342	4.05438	-1.19975	0.270652	0.994333	-6.5223
Q6IA69	NADSYN1	-0.108582	4.05629	-0.891629	0.403259	0.994333	-6.52262
Q6PGQ7	BORA	-0.109454	4.05521	-0.800155	0.450862	0.994333	-6.52278
P78347	GTF2I	-0.0471816	4.05866	-2.23731	0.0617124	0.994333	-6.52301
O43896	KIF1C	0.10132	4.05762	1.15575	0.287056	0.994333	-6.52326
Q8NF37	LPCAT1	-0.212097	4.04506	-1.40852	0.203342	0.994333	-6.52346
Q9UJX4	ANAPC5	0.12346	4.05535	1.45382	0.190863	0.994333	-6.52413
Q8TEH3	DENND1A	0.125572	4.03492	0.511395	0.625375	0.994333	-6.52416
Q9Y234	LIPT1	0.00866988	3.99161	0.0232213	0.982145	0.998296	-6.52431
Q9H3H1	TRIT1	-0.142946	4.05206	-1.13706	0.294267	0.994333	-6.52438
Q9UHW5	GPN3	0.122604	4.0555	1.5028	0.17816	0.994333	-6.52482
Q15906	VPS72	0.157268	4.05269	1.60745	0.153581	0.994333	-6.52514
Q93096	PTP4A1	-0.121249	4.0557	-1.7242	0.129922	0.994333	-6.52604
Q8IYU2	HACE1	0.113511	4.04533	0.55311	0.598022	0.994333	-6.5273
Q8N7N1	FAM86B1	-0.178146	4.0262	-0.678936	0.519773	0.994333	-6.52802
Q9UBS0	RPS6KB2	-0.150587	4.03073	-0.585495	0.577258	0.994333	-6.5295
Q7Z7L8	C11orf96	-0.0745021	4.05132	-0.391843	0.707252	0.994333	-6.52951
Q8N0W3	FCSK	0.0061647	4.04981	0.0294582	0.977351	0.998296	-6.52956
O15440	ABCC5	0.151893	4.04802	0.922421	0.388096	0.994333	-6.5296
Q96IG2	FBXL20	-0.196646	4.03917	-1.03377	0.336858	0.994333	-6.53011
A8MPS7	YDJC	-0.112135	4.05009	-0.633065	0.547533	0.994333	-6.53024
Q9UDY8	MALT1	0.114743	4.05612	1.15749	0.286391	0.994333	-6.53065
Q15262	PTPRK	-0.111905	4.04558	-0.554292	0.597257	0.994333	-6.53074
O60331	PIP5K1C	-0.0606824	4.05234	-0.32065	0.758175	0.994333	-6.53141
Q9P2G9	KLHL8	0.0128676	4.04455	0.0559776	0.956981	0.998296	-6.53183
Q16576	RBBP7	0.0848561	4.05776	2.77435	0.0285551	0.994333	-6.53229
O00189	AP4M1	-0.10268	4.05358	-0.644817	0.540336	0.994333	-6.53243
Q9HC44	GPBP1L1	0.0470213	4.05477	0.259535	0.80296	0.994333	-6.53313
Q8N8D1	PDCD7	0.10588	4.04688	0.538501	0.607525	0.994333	-6.53355
Q8NBR6	MINDY2	0.0555232	4.0352	0.212855	0.837726	0.995926	-6.53374
P29373	CRABP2	0.0863649	4.05777	1.68792	0.136876	0.994333	-6.53388
P78368	CSNK1G2	-0.186432	4.04776	-1.32811	0.227293	0.994333	-6.53419
P78364	PHC1	-0.179528	4.04676	-1.15887	0.285863	0.994333	-6.53449
Q14142	TRIM14	0.0928565	4.03262	0.354604	0.733707	0.994333	-6.53464
Q76L83	ASXL2	-0.114771	4.05558	-0.98298	0.359534	0.994333	-6.53485
Q9BY12	SCAPER	-0.0214299	4.04728	-0.0990258	0.923995	0.99755	-6.53519
Q9H3R5	CENPH	-0.0969009	4.05739	-1.47663	0.184848	0.994333	-6.53546
Q15223	NECTIN1	0.0724532	4.05583	0.442408	0.672024	0.994333	-6.53582
Q8TCU4	ALMS1	0.101167	4.05645	0.777245	0.463382	0.994333	-6.53647
Q9NQ55	PPAN	0.102584	4.05688	1.73475	0.127963	0.994333	-6.53665
O43303	CCP110	-0.103314	4.05336	-0.647943	0.538431	0.994333	-6.53677
Q9HC77	CENPJ	0.0484207	4.05772	0.295178	0.776731	0.994333	-6.53681
Q7L1V2	MON1B	-0.075934	4.05617	-0.476168	0.648982	0.994333	-6.53749
Q8N344	MIER2	-0.0935757	4.03992	-0.402332	0.699877	0.994333	-6.53768
O43665	RGS10	0.182807	4.04821	1.38678	0.209585	0.994333	-6.53771
Q7Z7A1	CNTRL	0.0817953	4.05362	0.474831	0.649887	0.994333	-6.53839
P07996	THBS1	-0.103595	4.05047	-0.579444	0.581106	0.994333	-6.53999
Q6PJ61	FBXO46	-0.00887557	4.01012	-0.0262215	0.979839	0.998296	-6.54137
Q6UVJ0	SASS6	-0.0819758	4.05806	-1.62074	0.150697	0.994333	-6.54152
P29372	MPG	-0.124923	4.05536	-1.6654	0.141369	0.994333	-6.54153
P29597	TYK2	-0.136698	4.04693	-0.743516	0.482244	0.994333	-6.54225
O43427	FIBP	-0.103381	4.0571	-1.29217	0.238781	0.994333	-6.54261
P43490	NAMPT	0.0623574	4.05839	2.04412	0.0817241	0.994333	-6.54331
Q13438	OS9	0.0918855	4.05796	1.34458	0.222194	0.994333	-6.54411
Q99666	RGPD5	0.158458	4.03799	0.726784	0.491791	0.994333	-6.54446
Q99638	RAD9A	0.151111	4.04028	0.71952	0.495974	0.994333	-6.54462
Q92834	RPGR	-0.0401665	4.03621	-0.158763	0.878501	0.995926	-6.5449
Q6P0N0	MIS18BP1	-0.141561	4.04903	-0.894457	0.401849	0.994333	-6.5456
O94854	KIAA0754	-0.0955203	4.04699	-0.479751	0.64656	0.994333	-6.54562
Q96L93	KIF16B	0.116895	4.05433	0.886962	0.405596	0.994333	-6.54604
Q8IWP9	CCDC28A	0.115466	4.05148	0.710481	0.501212	0.994333	-6.54605
Q7Z5Y7	KCTD20	-0.146444	4.04782	-0.873344	0.412469	0.994333	-6.54608
P31749	AKT1	-0.103283	4.05666	-0.861525	0.418503	0.994333	-6.5461
Q9HCH0	NCKAP5L	-0.124108	4.04871	-0.706795	0.503358	0.994333	-6.5466
Q9UHJ3	SFMBT1	-0.111506	4.03203	-0.43122	0.679746	0.994333	-6.54729
P78345	RPP38	-0.138919	4.05346	-1.37675	0.212523	0.994333	-6.54799
Q9BR77	CCDC77	0.0637508	4.05645	0.391628	0.707404	0.994333	-6.54824
Q6NTF9	RHBDD2	-0.152586	4.05008	-1.08182	0.316464	0.994333	-6.54938
Q9Y6G3	MRPL42	0.244648	4.04101	1.6574	0.142999	0.994333	-6.55045
Q7Z3K6	MIER3	-0.135676	4.04911	-0.826222	0.436908	0.994333	-6.55079
O95573	ACSL3	-0.11655	4.05595	-1.73508	0.127902	0.994333	-6.55079
P28715	ERCC5	0.135787	4.05163	0.97209	0.364548	0.994333	-6.5513
Q8TER5	ARHGEF40	-0.0962814	4.05506	-0.645024	0.540209	0.994333	-6.5513
Q96IZ5	RBM41	0.121458	4.05496	1.16199	0.284681	0.994333	-6.55175
Q5VWG9	TAF3	-0.135601	4.05029	-0.902692	0.397761	0.994333	-6.55184
Q6ZRI6	C15orf39	0.133224	4.05378	1.2759	0.244145	0.994333	-6.55206
O00623	PEX12	0.0951159	4.04753	0.482683	0.644582	0.994333	-6.55241
Q9BQD7	ANTKMT	0.0472127	4.03489	0.183118	0.860085	0.995926	-6.5533
Q15032	R3HDM1	-0.101749	4.05734	-1.15661	0.286726	0.994333	-6.55393
Q969G3	SMARCE1	-0.0638291	4.0583	-2.13541	0.0715616	0.994333	-6.5549
Q92466	DDB2	0.119493	4.05324	0.842286	0.428463	0.994333	-6.55513
Q17RS7	GEN1	0.110192	4.05471	0.824793	0.437665	0.994333	-6.55531
Q99966	CITED1	-0.607876	3.89941	-1.31705	0.230776	0.994333	-6.55537
Q8NF91	SYNE1	-0.14711	4.04762	-0.887802	0.405174	0.994333	-6.55558
P16870	CPE	-0.0323401	4.04714	-0.149472	0.88555	0.995926	-6.55565
P56589	PEX3	-0.119415	4.05562	-1.60532	0.154049	0.994333	-6.55598
Q96C90	PPP1R14B	0.129759	4.05487	1.65974	0.142521	0.994333	-6.55603
Q15723	ELF2	0.135473	4.05116	0.922274	0.388167	0.994333	-6.5561
Q6DKK2	TTC19	-0.126319	4.05501	-1.43583	0.195735	0.994333	-6.55611
Q8N3E9	PLCD3	0.040784	4.04296	0.175505	0.865832	0.995926	-6.55691
Q96CN4	EVI5L	0.132713	4.01683	0.438597	0.67465	0.994333	-6.5572
Q9H788	SH2D4A	-0.158747	4.04366	-0.856398	0.421141	0.994333	-6.55733
Q5T7M9	DIPK1A	-0.0617336	4.04977	-0.313189	0.763593	0.994333	-6.55816
Q96C03	MIEF2	0.000858803	4.04482	0.00381811	0.997064	0.999257	-6.55837
Q9Y4G8	RAPGEF2	-0.0864211	4.04786	-0.437337	0.675519	0.994333	-6.55952
Q96BZ9	TBC1D20	0.00742974	4.04765	0.0348419	0.973214	0.998296	-6.55971
P30039	PBLD	0.228428	4.0032	0.681773	0.518086	0.994333	-6.55993
Q6P1M9	ARMCX5	0.0514241	4.04254	0.225112	0.828556	0.995926	-6.56035
A8MW92	PHF20L1	0.0534295	4.04802	0.255244	0.806138	0.994333	-6.5604
O95248	SBF1	0.136334	4.05411	1.47744	0.184637	0.994333	-6.56051
Q8IU60	DCP2	-0.115263	4.05561	-1.08888	0.313554	0.994333	-6.56062
Q70EL1	USP54	-0.0913159	4.0563	-0.647984	0.538406	0.994333	-6.56106
Q9Y3Y2	CHTOP	-0.0786395	4.05793	-1.87206	0.10493	0.994333	-6.56136
Q15735	INPP5J	0.0866341	4.0162	0.274481	0.791926	0.994333	-6.56167
Q14CB8	ARHGAP19	-0.0173308	4.04986	-0.0846598	0.934988	0.99755	-6.56187
Q8N8Q8	COX18	-0.124049	4.03868	-0.538511	0.607519	0.994333	-6.56262
Q8TF74	WIPF2	-0.116128	4.05562	-1.2087	0.267417	0.994333	-6.56276
Q9UK23	NAGPA	0.186257	4.03121	0.774734	0.464768	0.994333	-6.56346
Q14781	CBX2	-0.141935	4.05237	-1.24631	0.254167	0.994333	-6.56397
P29323	EPHB2	0.188681	4.0363	0.88819	0.40498	0.994333	-6.56419
Q9NQ89	C12orf4	0.16834	4.03089	0.699647	0.507538	0.994333	-6.56444
Q99607	ELF4	-0.072816	4.04789	-0.362526	0.728044	0.994333	-6.56451
O60512	B4GALT3	-0.0551782	4.03473	-0.216225	0.835202	0.995926	-6.56498
Q9P0J1	PDP1	-0.137933	4.05227	-1.06621	0.322977	0.994333	-6.5651
Q6AWC2	WWC2	0.005143	4.05548	0.0287187	0.97792	0.998296	-6.56536
Q96EY5	MVB12A	-0.111485	4.05622	-1.46013	0.189182	0.994333	-6.56576
Q9UGI0	ZRANB1	0.0910072	4.04652	0.446898	0.668937	0.994333	-6.5663
O14763	TNFRSF10B	0.206999	4.02602	0.82495	0.437582	0.994333	-6.5668
Q7Z7L7	ZER1	0.127638	4.0471	0.700058	0.507297	0.994333	-6.56784
Q96H55	MYO19	-0.0874101	4.05118	-0.488041	0.640975	0.994333	-6.5682
O94916	NFAT5	-0.093595	4.0523	-0.548901	0.600752	0.994333	-6.56901
Q9UPS6	SETD1B	-0.0792366	4.05078	-0.423459	0.685127	0.994333	-6.56998
P61968	LMO4	-0.0950831	4.04682	-0.474264	0.650271	0.994333	-6.57005
P13716	ALAD	0.138026	4.05332	1.28435	0.241346	0.994333	-6.57009
Q9UIS9	MBD1	-0.119671	4.04802	-0.65465	0.534358	0.994333	-6.57058
Q9ULJ3	ZBTB21	-0.066869	4.05655	-0.428209	0.681832	0.994333	-6.5709
Q68DK2	ZFYVE26	0.0237196	4.05334	0.127137	0.902537	0.99755	-6.57106
Q719H9	KCTD1	0.123322	4.05474	1.22782	0.260608	0.994333	-6.57166
Q9HCE7	SMURF1	-0.0803788	4.02507	-0.274651	0.791801	0.994333	-6.5723
Q68DC2	ANKS6	0.114635	3.992	0.305144	0.769452	0.994333	-6.57316
P12956	XRCC6	-0.0724381	4.05806	-2.56745	0.0383226	0.994333	-6.57326
Q96F85	CNRIP1	-0.148223	4.03931	-0.702959	0.505598	0.994333	-6.57351
Q2M3G4	SHROOM1	0.0284265	4.04437	0.127221	0.902473	0.99755	-6.57366
P50548	ERF	0.0199771	4.03951	0.0814721	0.93743	0.99755	-6.57407
O60725	ICMT	0.201737	4.02933	0.842563	0.428318	0.994333	-6.57433
P18850	ATF6	0.0319242	4.03086	0.118699	0.90897	0.99755	-6.57445
P49585	PCYT1A	0.105576	4.05667	1.73632	0.127673	0.994333	-6.57473
Q9BTT6	LRRC1	0.104674	4.05625	0.900605	0.398794	0.994333	-6.57523
Q5T0N5	FNBP1L	-0.131697	4.05192	-0.96053	0.369928	0.994333	-6.57539
Q8NDX5	PHC3	0.164178	4.04573	1.0172	0.344129	0.994333	-6.57656
Q96JI7	SPG11	0.0919458	4.05133	0.523955	0.617069	0.994333	-6.57732
Q9BYC5	FUT8	0.120842	4.02938	0.461001	0.659285	0.994333	-6.57824
Q9BXS4	TMEM59	-0.153316	4.03561	-0.684598	0.51641	0.994333	-6.57913
Q9NXB0	MKS1	-0.0220421	4.03788	-0.0890306	0.931642	0.99755	-6.5792
P54753	EPHB3	-0.361302	4.01776	-1.42221	0.199495	0.994333	-6.57922
Q96BY9	SARAF	-0.0963267	4.02959	-0.364888	0.72636	0.994333	-6.57954
Q6RI45	BRWD3	-0.0380758	4.04202	-0.165183	0.873639	0.995926	-6.57961
Q14CS0	UBXN2B	0.0847221	4.04531	0.404014	0.698697	0.994333	-6.57964
Q96KC8	DNAJC1	-0.261016	4.02628	-1.11948	0.301189	0.994333	-6.57966
O15085	ARHGEF11	0.116225	4.05583	1.49823	0.179311	0.994333	-6.58048
Q9P0V3	SH3BP4	-0.00926108	4.03149	-0.0349065	0.973164	0.998296	-6.58055
Q6ZTW0	TPGS1	-0.101076	4.04571	-0.495185	0.636182	0.994333	-6.58068
Q9UJJ9	GNPTG	-0.120724	4.04821	-0.685219	0.516042	0.994333	-6.58104
P43686	PSMC4	0.0638779	4.05828	2.16818	0.0682322	0.994333	-6.58116
O94885	SASH1	-0.0666851	4.05499	-0.403625	0.69897	0.994333	-6.58169
P11172	UMPS	0.0698269	4.05815	2.02193	0.0844038	0.994333	-6.58211
Q5QP82	DCAF10	0.113619	4.05356	0.812128	0.444415	0.994333	-6.58247
Q9BPX6	MICU1	-0.179911	4.04772	-1.2589	0.249863	0.994333	-6.58302
Q8TDN4	CABLES1	-0.103948	4.04812	-0.558244	0.594703	0.994333	-6.58306
O75475	PSIP1	-0.108082	4.05683	-2.4856	0.0430982	0.994333	-6.58317
Q6FI13	HIST2H2AA3	0.598286	3.95114	1.5488	0.166939	0.994333	-6.58367
P51587	BRCA2	0.0844872	4.05649	0.597515	0.569659	0.994333	-6.58402
Q8N3P4	VPS8	0.136802	4.05013	0.894987	0.401585	0.994333	-6.58455
Q8TAF3	WDR48	-0.0752737	4.05816	-1.71564	0.131531	0.994333	-6.5847
Q96EF6	FBXO17	0.0825099	4.05675	0.586224	0.576796	0.994333	-6.58486
Q7Z392	TRAPPC11	0.116093	4.05551	1.17807	0.278635	0.994333	-6.58542
Q9H330	TMEM245	-0.0877562	4.04509	-0.422583	0.685736	0.994333	-6.58623
Q9Y2V2	CARHSP1	-0.10533	4.05674	-2.05701	0.0802055	0.994333	-6.58625
Q12815	TROAP	-0.10747	4.0512	-0.650292	0.537003	0.994333	-6.58627
Q16854	DGUOK	-0.132579	4.05251	-1.0394	0.334417	0.994333	-6.58635
Q15831	STK11	0.0831903	4.05361	0.50738	0.628042	0.994333	-6.58644
Q86UX6	STK32C	0.132093	4.04256	0.64834	0.538189	0.994333	-6.58678
Q9NTK5	OLA1	0.0586978	4.05837	2.3737	0.0506453	0.994333	-6.5869
Q9H0C5	BTBD1	-0.161129	4.04303	-0.882946	0.407614	0.994333	-6.58798
Q9Y2C2	UST	0.207213	4.00565	0.654221	0.534618	0.994333	-6.58824
Q9BYD2	MRPL9	-0.114939	4.0561	-1.85585	0.107424	0.994333	-6.58845
P18065	IGFBP2	0.150629	4.04844	0.977858	0.361885	0.994333	-6.58881
Q7Z3D4	LYSMD3	0.0451316	4.02477	0.159498	0.877944	0.995926	-6.58896
P18859	ATP5PF	-0.205369	3.98827	-0.554832	0.596908	0.994333	-6.58913
P09960	LTA4H	0.054973	4.05847	2.26683	0.0591238	0.994333	-6.58917
P08581	MET	-0.0718971	4.05567	-0.459767	0.660126	0.994333	-6.58951
Q9NQC7	CYLD	-0.13054	4.05206	-0.96126	0.369586	0.994333	-6.58988
Q15118	PDK1	-0.175309	4.0477	-1.21941	0.263584	0.994333	-6.58991
Q969E8	TSR2	-0.0773468	4.05796	-1.83338	0.110977	0.994333	-6.59003
O14647	CHD2	-0.105785	4.04602	-0.540706	0.606086	0.994333	-6.59013
Q13163	MAP2K5	-0.126266	4.04761	-0.708829	0.502173	0.994333	-6.59052
Q9Y6A1	POMT1	0.0286695	4.05514	0.164256	0.87434	0.995926	-6.59097
P17050	NAGA	-0.178703	4.04387	-1.02195	0.342031	0.994333	-6.59135
Q9HCU5	PREB	-0.193776	4.04757	-1.52503	0.172654	0.994333	-6.59176
Q15506	SPA17	-0.181589	4.04333	-1.05544	0.327534	0.994333	-6.59179
Q8N3J9	ZNF664	-0.107747	4.03906	-0.471223	0.652332	0.994333	-6.59189
O00584	RNASET2	-0.204298	4.0452	-1.35843	0.217983	0.994333	-6.59195
Q05397	PTK2	0.0980845	4.05705	1.59806	0.155649	0.994333	-6.59227
Q9BWT3	PAPOLG	0.131237	4.05488	1.7946	0.117379	0.994333	-6.59297
Q567V2	MPV17L2	-0.229029	4.0365	-1.18339	0.276657	0.994333	-6.59328
Q96HS1	PGAM5	-0.0957981	4.05723	-2.1818	0.0668947	0.994333	-6.5933
Q9UGH3	SLC23A2	0.112249	4.05101	0.68794	0.514431	0.994333	-6.59338
Q96HP0	DOCK6	0.0769009	4.05405	0.469857	0.65326	0.994333	-6.59363
Q02930	CREB5	-0.0902903	4.02792	-0.332251	0.749779	0.994333	-6.59377
O95067	CCNB2	-0.0982843	4.0571	-1.5059	0.177383	0.994333	-6.59559
Q9GZT4	SRR	0.125004	4.05406	1.10469	0.307114	0.994333	-6.59584
Q15058	KIF14	-0.090448	4.05803	-1.22532	0.26149	0.994333	-6.59593
P84022	SMAD3	0.11115	4.05608	1.2647	0.247896	0.994333	-6.59608
Q8NB15	ZNF511	-0.0499991	3.99997	-0.137569	0.894595	0.99755	-6.59654
P30305	CDC25B	-0.0410906	4.04109	-0.175553	0.865796	0.995926	-6.59667
Q96JC1	VPS39	-0.116992	4.05453	-0.974603	0.363386	0.994333	-6.59709
P06493	CDK1	0.0562586	4.05842	2.34812	0.0525541	0.994333	-6.59776
O15264	MAPK13	0.0776368	4.05309	0.460465	0.65965	0.994333	-6.59837
Q504Q3	PAN2	0.121699	4.05395	1.00739	0.348493	0.994333	-6.59841
Q9H115	NAPB	0.0219158	4.03343	0.0834465	0.935917	0.99755	-6.59901
Q86X52	CHSY1	-0.110302	4.05176	-0.712613	0.499973	0.994333	-6.59941
Q9BTF0	THUMPD2	-0.16616	4.03416	-0.716027	0.497993	0.994333	-6.59956
Q9UJM3	ERRFI1	0.00437793	3.99976	0.0121209	0.99068	0.998296	-6.60055
P15056	BRAF	-0.118234	4.05382	-0.907567	0.395356	0.994333	-6.60105
Q5FBB7	SGO1	0.00372537	4.05174	0.0194531	0.985042	0.998296	-6.60108
Q8N465	D2HGDH	0.168822	4.03948	0.818203	0.441168	0.994333	-6.60176
Q9Y6X2	PIAS3	0.062095	4.05068	0.331095	0.750615	0.994333	-6.60177
Q96QT6	PHF12	-0.0341162	4.04703	-0.161951	0.876086	0.995926	-6.60228
P45984	MAPK9	0.0868661	4.05785	1.46991	0.186603	0.994333	-6.60264
Q9P2B4	CTTNBP2NL	-0.107804	4.05636	-1.41669	0.201039	0.994333	-6.60265
Q9BXX0	EMILIN2	0.0100026	3.99781	0.0283306	0.978218	0.998296	-6.60328
P78337	PITX1	-0.100905	4.04878	-0.557177	0.595392	0.994333	-6.60357
Q8IZJ1	UNC5B	0.0433573	4.03841	0.177686	0.864185	0.995926	-6.60409
O15160	POLR1C	0.0718976	4.05806	2.0558	0.0803463	0.994333	-6.60473
Q8N5I2	ARRDC1	0.100402	4.056	0.814515	0.443137	0.994333	-6.60475
Q9P219	CCDC88C	0.0579565	4.04459	0.267504	0.797071	0.994333	-6.60506
Q8NFX7	STXBP6	0.187959	4.03548	0.838024	0.430692	0.994333	-6.60537
Q92569	PIK3R3	0.111258	4.05045	0.66233	0.529719	0.994333	-6.60564
Q8N9I9	DTX3	-0.0770948	4.02878	-0.285855	0.783563	0.994333	-6.60589
Q86SK9	SCD5	0.177783	4.03753	0.882785	0.407695	0.994333	-6.60615
Q92993	KAT5	-0.156496	4.04647	-0.951494	0.374176	0.994333	-6.60616
Q8N8R5	C2orf69	0.122383	4.05313	0.943467	0.377981	0.994333	-6.60646
P54278	PMS2	-0.0393042	4.04969	-0.198569	0.848448	0.995926	-6.6073
Q9HD40	SEPSECS	0.120341	4.05025	0.739489	0.484531	0.994333	-6.60731
O95299	NDUFA10	-0.0723675	4.05806	-1.97506	0.0903566	0.994333	-6.60745
A6NKF1	SAC3D1	0.0907652	4.05731	0.762099	0.471789	0.994333	-6.60768
Q6NXT4	SLC30A6	-0.141905	4.05172	-1.12943	0.297254	0.994333	-6.60825
Q71SY5	MED25	-0.232877	3.99514	-0.64124	0.54252	0.994333	-6.60881
Q9Y2G3	ATP11B	-0.103518	4.04808	-0.56104	0.5929	0.994333	-6.60954
O60513	B4GALT4	0.0475381	4.05061	0.249337	0.810518	0.994333	-6.6097
Q7L590	MCM10	-0.165385	4.01144	-0.552586	0.598362	0.994333	-6.61008
Q92845	KIFAP3	0.119188	4.05441	1.05334	0.328428	0.994333	-6.61019
Q9GZX9	TWSG1	0.107711	4.0497	0.620965	0.555005	0.994333	-6.61026
Q9P215	POGK	-0.12261	4.05344	-0.970356	0.365351	0.994333	-6.61135
[truncated: 5,603 more rows]

## Sheet: KELLY_Pomalidomide
Accession	Gene.Symbol	logFC	AveExpr	t	P.Value	adj.P.Val	B
Q9UJQ4	SALL4	-2.26425	3.74211	-16.4384	1.86613e-06	0.000891493	5.95226
Q9NWU2	GID8	-1.74689	3.79763	-5.24238	0.00160786	0.229758	-1.38377
Q8N5C7	DTWD1	-1.64301	3.86851	-7.01702	0.000320499	0.06811	0.903319
P51157	RAB28	-1.52587	3.86395	-4.07393	0.00577016	0.390202	-2.04371
O43805	SSNA1	-1.42199	3.79934	-2.93499	0.0243618	0.593853	-4.3143
Q9NX70	MED29	-1.38832	3.83432	-3.27501	0.0155327	0.555709	-3.35441
Q3ZAQ7	VMA21	-1.33854	3.8881	-4.30165	0.00442908	0.339366	-2.38819
Q5SRH9	TTC39A	-1.29464	3.90651	-3.53215	0.011175	0.513963	-2.63372
Q96JP5	ZFP91	-1.28467	3.94045	-11.3072	1.88439e-05	0.0067024	3.35293
P0C860	MSL3P1	-1.26166	3.93849	-4.67541	0.00291737	0.291806	-1.20368
Q9BTT4	MED10	-1.22297	3.92821	-4.71478	0.00279513	0.291806	-1.93964
O60888	CUTA	-1.0571	3.97579	-11.2526	1.94085e-05	0.0067024	2.50483
P84101	SERF2	-1.03966	3.97876	-6.94963	0.000338688	0.0701762	0.755819
Q9UFG5	C19orf25	-1.02551	3.97697	-4.79425	0.00256546	0.282849	-1.24856
Q2QGD7	ZXDC	-0.996455	3.98412	-4.35648	0.00416063	0.339366	-1.56427
Q8TCT7	SPPL2B	-0.974189	3.97726	-4.43046	0.00382668	0.324359	-1.66619
Q96HQ2	CDKN2AIPNL	-0.8926	3.99721	-5.06283	0.00193259	0.246733	-0.943655
Q15121	PEA15	-0.875598	3.95611	-2.47509	0.0458301	0.658224	-4.11827
Q96S82	UBL7	-0.861502	3.97721	-3.57189	0.0106299	0.503053	-3.39443
Q9Y3C7	MED31	-0.82555	3.96099	-2.35429	0.0542927	0.659015	-4.47069
Q9BSY4	CHCHD5	-0.791506	4.00645	-3.64193	0.00973883	0.494618	-2.48628
Q2M3G4	SHROOM1	-0.788211	3.99311	-2.91194	0.0251308	0.594402	-3.56054
Q9Y5J9	TIMM8B	-0.785433	4.00997	-7.67772	0.000190618	0.0438844	0.779863
P40337	VHL	-0.781897	3.97843	-2.30782	0.057966	0.666454	-4.9052
Q9Y2K5	R3HDM2	-0.735898	4.0131	-3.31346	0.0147773	0.555709	-2.87362
Q16864	ATP6V1F	-0.732948	4.00459	-4.16657	0.00517666	0.37308	-3.12911
O15514	POLR2D	-0.732576	3.99706	-2.48752	0.0450405	0.658224	-4.22555
Q5VYV7	SLX4IP	-0.732337	3.93576	-1.62967	0.151419	0.745666	-5.21473
Q9UHF1	EGFL7	-0.731437	3.98163	-2.14633	0.0728431	0.70132	-4.40969
Q9P219	CCDC88C	-0.729056	3.99264	-2.29702	0.0588559	0.667302	-4.18785
Q13946	PDE7A	-0.719276	4.01855	-4.67386	0.00292229	0.291806	-1.43297
Q3V5L5	MGAT5B	-0.717861	3.98618	-2.21431	0.0661539	0.686213	-4.41993
Q9NX08	COMMD8	-0.714809	4.00943	-4.6212	0.0030956	0.298329	-2.36336
Q8WUW1	BRK1	-0.698384	4.00979	-4.16879	0.00516325	0.37308	-2.93711
Q9H204	MED28	-0.691792	4.01533	-4.05886	0.00587365	0.390202	-2.30656
Q12816	TRO	-0.687099	3.97763	-1.87501	0.107076	0.731517	-4.69107
Q9Y672	ALG6	-0.679434	3.98616	-2.05954	0.0823905	0.718036	-4.86488
P49459	UBE2A	-0.669551	4.00307	-3.28555	0.0153216	0.555709	-4.68652
Q9H2K0	MTIF3	-0.660041	3.99837	-2.62839	0.0370301	0.615283	-4.40454
Q8WYN0	ATG4A	-0.657372	4.00345	-2.61793	0.0375701	0.615283	-4.372
Q96DT6	ATG4C	-0.655249	4.02019	-3.80301	0.0079854	0.456435	-2.67609
Q13286	CLN3	-0.655214	3.98045	-1.7076	0.135698	0.742758	-5.39545
Q86WN1	FCHSD1	-0.641502	3.97844	-1.61685	0.154167	0.745666	-5.28723
Q96S97	MYADM	-0.641141	4.00062	-2.73949	0.0317766	0.615283	-4.81587
O14907	TAX1BP3	-0.631993	4.02222	-4.52121	0.00345723	0.316962	-2.09987
Q7Z2Z1	TICRR	-0.63073	4.01063	-2.26966	0.0611735	0.671338	-4.27552
Q5VSG8	MANEAL	-0.608437	3.99794	-1.87996	0.106327	0.731517	-5.0781
Q9BRV8	SIKE1	-0.603414	4.00699	-2.4478	0.0476132	0.658224	-4.7874
Q8N126	CADM3	-0.60314	4.00557	-2.18235	0.0692165	0.697043	-4.60595
Q15013	MAD2L1BP	-0.596699	4.01511	-2.74068	0.0317249	0.615283	-4.66158
Q5T4F4	ZFYVE27	-0.596368	4.03252	-4.97146	0.00212575	0.255336	-1.1929
Q9NRR5	UBQLN4	-0.595326	4.02981	-7.06051	0.000309354	0.0674716	-0.112794
Q9BXM9	FSD1L	-0.586595	3.93577	-1.17952	0.280364	0.791312	-5.66191
Q8NBT2	SPC24	-0.585393	4.02721	-4.64503	0.0030158	0.294058	-2.46536
Q9NTW7	ZFP64	-0.581331	4.01594	-2.41666	0.0497372	0.658224	-4.44718
O75177	SS18L1	-0.580486	3.99621	-2.01518	0.0877487	0.718675	-5.1676
P00734	F2	-0.580409	4.02267	-3.49438	0.0117213	0.522293	-3.51344
P52435	POLR2J	-0.579049	4.02064	-3.4628	0.0122008	0.528403	-3.81755
Q9H8U3	ZFAND3	-0.578849	3.9868	-1.77468	0.123433	0.732555	-5.43248
Q8N2Z9	CENPS	-0.577532	4.02198	-3.13676	0.0186156	0.571301	-3.71291
Q8IY57	YAF2	-0.576048	3.85881	-0.956214	0.373835	0.830173	-6.39803
Q7Z6B7	SRGAP1	-0.572696	4.03134	-4.81184	0.00251755	0.282849	-1.6302
Q9NWQ8	PAG1	-0.570799	3.96591	-1.26011	0.251829	0.785236	-5.83151
Q9UK32	RPS6KA6	-0.568552	3.98564	-1.46503	0.190456	0.758035	-5.48757
O95070	YIF1A	-0.555744	4.02351	-3.34763	0.0141394	0.552335	-3.91938
Q96EK2	PHF21B	-0.549577	3.99612	-1.3334	0.228106	0.775348	-5.22248
P10620	MGST1	-0.548063	4.02502	-3.03186	0.0213953	0.584024	-4.64702
O60925	PFDN1	-0.546617	4.03441	-6.85993	0.000364749	0.0737326	-0.78917
A2RUB1	MEIOC	-0.545599	4.01021	-1.80516	0.118222	0.731517	-4.88798
Q8TDY4	ASAP3	-0.545414	4.03442	-3.51595	0.0114058	0.513963	-2.84956
O60281	ZNF292	-0.542733	4.00626	-1.78964	0.120847	0.731517	-5.05667
Q8IWB9	TEX2	-0.539985	3.91307	-0.940632	0.381184	0.830173	-6.04638
Q8N4S0	CCDC82	-0.527383	4.02465	-2.38996	0.0516367	0.658224	-4.33677
Q9H4B6	SAV1	-0.526821	3.83164	-0.71975	0.497229	0.865218	-5.89383
Q96GX2	ATXN7L3B	-0.52413	4.00315	-1.7277	0.131905	0.739463	-6.16644
P07711	CTSL	-0.523448	4.03134	-3.41965	0.0128909	0.530941	-3.26957
O00559	EBAG9	-0.521089	4.02075	-2.17912	0.0695341	0.698181	-4.65718
P69905	HBA1	-0.519874	4.02653	-3.36658	0.0137985	0.546397	-4.87273
Q5HYK9	ZNF667	-0.514228	4.03464	-2.74731	0.0314377	0.615283	-3.83052
O00124	UBXN8	-0.513483	4.02118	-1.9647	0.0942721	0.71971	-4.94176
Q8N4C6	NIN	-0.51144	3.99414	-1.29187	0.241295	0.781913	-5.36782
Q15125	EBP	-0.50913	4.00036	-1.72859	0.131739	0.739463	-6.6864
Q96MT8	CEP63	-0.507113	4.03512	-2.52296	0.0428677	0.650507	-4.01727
Q9HD47	RANGRF	-0.506796	4.02538	-2.67403	0.0347686	0.615283	-4.55364
P61803	DAD1	-0.504872	4.0222	-2.48022	0.0455021	0.658224	-5.43385
Q2TAK8	PWWP3A	-0.501371	4.00167	-1.51548	0.177599	0.751698	-5.55607
P60604	UBE2G2	-0.499732	4.03247	-3.88925	0.00719203	0.430156	-3.55563
Q9NWM3	CUEDC1	-0.495675	4.02496	-2.14627	0.0728487	0.70132	-4.90999
P78312	FAM193A	-0.495404	4.02945	-2.44584	0.0477445	0.658224	-4.30747
Q96HV5	TMEM41A	-0.494675	4.01082	-1.81838	0.116028	0.731517	-5.95003
Q9P086	MED11	-0.491496	3.98289	-1.27377	0.24725	0.782995	-6.38088
P36383	GJC1	-0.488735	4.00613	-1.64526	0.148142	0.745666	-5.34303
Q9HAT8	PELI2	-0.482622	4.03109	-2.67049	0.0349385	0.615283	-4.21016
Q9H0N5	PCBD2	-0.480348	4.03597	-3.65702	0.00955783	0.49352	-3.5075
Q86YC2	PALB2	-0.47056	3.97101	-1.10358	0.309715	0.801331	-5.87926
Q49AN0	CRY2	-0.468181	4.03009	-2.07143	0.0810111	0.71456	-4.83323
Q9NP80	PNPLA8	-0.467651	4.03732	-2.97967	0.0229421	0.588747	-3.70046
Q6P0N0	MIS18BP1	-0.464435	4.03615	-2.68125	0.0344246	0.615283	-4.06918
Q9Y244	POMP	-0.461817	3.99013	-1.28856	0.242375	0.782995	-5.77291
Q9NUS5	AP5S1	-0.461021	4.03238	-2.23364	0.0643691	0.681073	-4.57851
Q96NW4	ANKRD27	-0.460778	4.03764	-2.66613	0.0351492	0.615283	-4.01812
Q8IYA6	CKAP2L	-0.459155	3.9667	-1.03397	0.338802	0.811557	-5.76328
Q9BPX7	C7orf25	-0.4579	4.02274	-1.93779	0.0979455	0.722546	-5.11405
Q96RT6	CTAGE1	-0.457794	4.03837	-3.34459	0.0141949	0.552335	-3.58986
Q6N022	TENM4	-0.451877	4.00811	-1.43832	0.197606	0.762089	-5.69492
Q9C0H5	ARHGAP39	-0.447858	3.98777	-1.05103	0.331476	0.810847	-5.71146
Q9NQZ5	STARD7	-0.446608	4.03277	-2.43051	0.0487811	0.658224	-4.80022
Q9BV19	C1orf50	-0.439758	3.99433	-1.32731	0.23	0.777106	-6.18304
O75414	NME6	-0.438066	4.04293	-3.57774	0.0105521	0.503053	-3.01511
O75912	DGKI	-0.437065	4.04111	-2.90138	0.025492	0.594402	-3.77033
A6NMB9	FIGNL2	-0.436172	4.04005	-2.26449	0.0616224	0.672894	-4.43662
Q86UU0	BCL9L	-0.435417	4.02566	-1.82996	0.114139	0.731517	-5.20886
A0PK00	TMEM120B	-0.435128	4.02453	-1.90979	0.101919	0.731348	-5.36288
Q9H813	PACC1	-0.435004	4.03958	-3.42609	0.0127852	0.530941	-3.50324
Q96HD1	CRELD1	-0.434727	4.04191	-5.02445	0.0020112	0.248789	-2.1903
Q9NXR8	ING3	-0.433572	4.03398	-2.44766	0.0476229	0.658224	-4.86799
P24390	KDELR1	-0.433496	3.95234	-1.01094	0.348895	0.813441	-6.96081
Q9BU89	DOHH	-0.432051	4.03639	-3.07618	0.0201699	0.572067	-4.3328
Q969H6	POP5	-0.431929	4.04148	-3.33658	0.0143424	0.555465	-3.40709
Q5BJH7	YIF1B	-0.429355	4.0366	-2.89899	0.0255743	0.594402	-4.22894
O95755	RAB36	-0.42736	4.03752	-2.16533	0.0709068	0.699344	-4.66586
Q5JXC2	MIIP	-0.427109	4.02029	-1.51247	0.178342	0.751698	-5.55828
Q15139	PRKD1	-0.425872	4.04249	-3.30875	0.0148677	0.555709	-3.36942
P42771	CDKN2A	-0.425474	4.04222	-3.11552	0.0191452	0.571301	-3.58801
Q7L3B6	CDC37L1	-0.424504	4.0443	-3.63167	0.00986409	0.494618	-2.91666
Q9NQZ6	ZC4H2	-0.423561	4.02448	-1.74896	0.128003	0.734072	-5.33636
Q9BTX7	TTPAL	-0.42253	4.02288	-1.61679	0.15418	0.745666	-5.51636
Q6ZNE5	ATG14	-0.421559	4.02585	-1.58751	0.160631	0.747783	-5.30206
Q9NYG2	ZDHHC3	-0.421359	4.03669	-2.62392	0.0372596	0.615283	-4.4902
Q9H0H3	KLHL25	-0.418946	4.02729	-1.61633	0.154278	0.745666	-5.28872
Q9BYG5	PARD6B	-0.417555	4.04058	-3.21352	0.0168295	0.555709	-3.75026
P62166	NCS1	-0.417389	4.02463	-2.02207	0.086895	0.718675	-5.66272
P37235	HPCAL1	-0.413166	4.04127	-3.56854	0.0106747	0.503053	-3.67249
O94818	NOL4	-0.410427	4.02021	-1.54369	0.170762	0.749716	-5.80503
Q969F1	GTF3C6	-0.409591	4.03906	-2.93044	0.0245117	0.594014	-4.61922
Q9UID6	ZNF639	-0.409502	4.01991	-1.73686	0.130209	0.738625	-5.8488
P63098	PPP3R1	-0.407933	4.03325	-2.16701	0.0707378	0.699344	-5.09545
Q14114	LRP8	-0.40428	4.04505	-3.51135	0.0114724	0.513963	-3.13217
O95670	ATP6V1G2	-0.40401	4.02744	-1.94913	0.0963805	0.722313	-5.72321
P30049	ATP5F1D	-0.402145	4.04158	-4.02636	0.00610402	0.390202	-4.38137
Q9NPJ3	ACOT13	-0.398769	4.03313	-2.31572	0.0573239	0.664705	-5.58857
Q8NCY6	MSANTD4	-0.39857	4.02633	-1.66809	0.143463	0.745666	-5.59208
P58005	SESN3	-0.396255	4.03219	-1.86732	0.10825	0.731517	-5.40421
Q86UU1	PHLDB1	-0.395473	4.0274	-1.63688	0.149895	0.745666	-5.53541
P78524	DENND2B	-0.394471	4.0412	-2.28635	0.0597488	0.670922	-4.58622
P78368	CSNK1G2	-0.392379	4.04189	-3.10135	0.0195076	0.571301	-4.03161
O75420	GIGYF1	-0.392238	4.04261	-2.71259	0.0329715	0.615283	-4.16788
Q9NVP2	ASF1B	-0.391045	4.0303	-1.87609	0.106912	0.731517	-5.57933
P13987	CD59	-0.390073	4.03984	-2.84003	0.0277016	0.596662	-4.48879
O75427	LRCH4	-0.389462	4.0327	-1.68316	0.140453	0.745666	-5.31817
O15118	NPC1	-0.389158	4.03888	-2.51504	0.0433439	0.653152	-4.69009
Q9NQC7	CYLD	-0.387748	4.04436	-2.65131	0.0358756	0.615283	-4.14488
P24385	CCND1	-0.386225	4.04163	-2.83946	0.0277232	0.596662	-4.26245
Q9Y5J7	TIMM9	-0.385001	4.01761	-1.52157	0.176101	0.751698	-6.584
P15374	UCHL3	-0.382645	4.04647	-6.40637	0.000537097	0.0989213	-1.06422
O60232	ZNRD2	-0.381794	4.03165	-2.09765	0.0780512	0.709307	-6.57086
Q96F45	ZNF503	-0.380017	4.02369	-1.36174	0.219477	0.773676	-5.53552
Q96CQ1	SLC25A36	-0.379989	4.03948	-1.97708	0.0926287	0.718675	-4.9552
Q8N9Q2	SREK1IP1	-0.379889	3.98899	-0.964785	0.36984	0.828256	-5.88142
Q8ND76	CCNY	-0.379672	4.04078	-2.61131	0.0379162	0.615283	-4.5828
P12259	F5	-0.378414	4.04575	-4.34944	0.00419408	0.339366	-2.65048
Q16880	UGT8	-0.378377	4.04317	-2.19545	0.0679443	0.690205	-4.69337
O43677	NDUFC1	-0.374159	4.04229	-1.93698	0.0980585	0.722546	-4.95748
Q86UW7	CADPS2	-0.373766	4.0409	-2.34174	0.05526	0.659936	-4.7367
Q8N568	DCLK2	-0.372613	4.04436	-2.90538	0.0253547	0.594402	-4.05076
Q15369	ELOC	-0.370925	4.04605	-4.70371	0.00282891	0.291806	-2.91412
Q8WWB7	GLMP	-0.369338	3.95245	-0.786211	0.459985	0.857052	-6.28003
Q96GY3	LIN37	-0.36905	4.04336	-2.49958	0.0442888	0.658224	-4.52135
Q9NQE9	HINT3	-0.368951	4.04223	-2.67543	0.0347017	0.615283	-4.65787
P61970	NUTF2	-0.368863	4.04347	-3.68625	0.00921755	0.486593	-4.78437
P11926	ODC1	-0.36772	4.03738	-1.94683	0.0966961	0.722313	-5.41866
Q96IZ7	RSRC1	-0.364905	4.0431	-3.08553	0.0199211	0.571301	-4.3727
Q9HBD1	RC3H2	-0.364619	4.04188	-2.46	0.046807	0.658224	-4.69705
Q6ZMK1	CYHR1	-0.363845	4.04749	-3.13255	0.0187192	0.571301	-3.64311
Q4ADV7	RIC1	-0.363343	4.04554	-4.03774	0.00602226	0.390202	-3.91627
Q9Y5N5	N6AMT1	-0.363262	3.93525	-0.672613	0.524832	0.874245	-6.41266
P23025	XPA	-0.362503	4.04045	-2.17778	0.0696665	0.698181	-5.01194
Q6NUK4	REEP3	-0.360521	4.04363	-2.46709	0.0463453	0.658224	-4.57967
Q96P50	ACAP3	-0.360478	4.04831	-4.65098	0.00299621	0.294058	-2.06236
Q01538	MYT1	-0.360393	4.04835	-3.2551	0.0159404	0.555709	-3.45845
O75896	TUSC2	-0.36029	4.04516	-3.31896	0.0146724	0.555709	-3.86078
Q99767	APBA2	-0.3602	4.04135	-2.39953	0.0509472	0.658224	-4.949
Q5BJF6	ODF2	-0.360084	4.04519	-3.40074	0.0132066	0.53655	-3.94101
P52848	NDST1	-0.358054	4.04203	-2.13194	0.0743445	0.704416	-4.91883
O43822	CFAP410	-0.356606	4.04081	-1.85684	0.109872	0.731517	-5.1475
Q9NR19	ACSS2	-0.356369	4.01178	-1.17168	0.283282	0.792136	-6.17367
O15297	PPM1D	-0.354824	4.0308	-1.47688	0.187361	0.756246	-5.63731
Q9HCH0	NCKAP5L	-0.354229	4.02086	-1.19056	0.2763	0.790529	-5.88842
Q08397	LOXL1	-0.353861	4.02953	-1.59744	0.158415	0.747783	-5.80834
Q5BKT4	ALG10	-0.353118	4.04826	-3.69059	0.00916822	0.486593	-3.09672
A8CG34	POM121C	-0.351102	4.03598	-1.78541	0.121573	0.731517	-5.49448
Q7Z5W3	BCDIN3D	-0.350137	3.97976	-0.774504	0.466402	0.859726	-5.90617
O60447	EVI5	-0.348838	4.03106	-1.48638	0.184914	0.756246	-5.64581
Q9H4E7	DEF6	-0.348808	3.93964	-0.689102	0.515065	0.87023	-6.17834
Q13015	MLLT11	-0.348274	4.03832	-2.22159	0.065476	0.683457	-5.82908
P61769	B2M	-0.343196	4.03059	-1.5577	0.16746	0.749005	-5.91691
P58317	ZNF121	-0.34255	4.03825	-1.56706	0.165287	0.748738	-5.44276
P27544	CERS1	-0.341967	4.04616	-2.45575	0.0470866	0.658224	-4.54709
Q99871	HAUS7	-0.339627	4.03755	-1.9719	0.0933135	0.718756	-5.61914
Q9H490	PIGU	-0.339206	4.03989	-2.06091	0.0822304	0.717395	-5.52583
O43567	RNF13	-0.338384	4.01569	-1.12423	0.301492	0.797509	-5.95882
Q15776	ZKSCAN8	-0.337966	4.03393	-1.64007	0.149226	0.745666	-5.80774
Q9HAP2	MLXIP	-0.33768	4.02723	-1.30641	0.236604	0.778537	-6.03613
P35244	RPA3	-0.337618	4.04864	-5.42406	0.00134049	0.198393	-2.12544
O00767	SCD	-0.335939	4.04689	-3.72228	0.00881634	0.474166	-3.98082
P08651	NFIC	-0.335665	4.01734	-1.21816	0.266352	0.788402	-6.27805
Q9Y2V2	CARHSP1	-0.335369	4.04286	-2.61832	0.0375496	0.615283	-5.67533
Q6ZVF9	GPRIN3	-0.33502	4.04639	-1.3109	0.23517	0.778397	-5.36324
Q53HC9	EIPR1	-0.333462	4.04547	-3.10926	0.0193044	0.571301	-4.49439
Q96DP5	MTFMT	-0.333071	4.04726	-2.06425	0.0818415	0.716343	-4.87024
P84090	ERH	-0.332942	4.05016	-9.87036	4.29698e-05	0.0127191	1.48898
Q9UI43	MRM2	-0.332626	4.04339	-2.3555	0.0542001	0.659015	-5.09097
A9UHW6	MIF4GD	-0.332346	4.04698	-2.36901	0.0531802	0.658224	-4.64164
Q8N1I0	DOCK4	-0.331847	4.04702	-2.03446	0.0853785	0.718085	-4.90319
Q9C037	TRIM4	-0.331198	4.0414	-2.06891	0.0813019	0.71456	-5.34123
Q14118	DAG1	-0.329076	4.04467	-2.63377	0.0367554	0.615283	-4.80847
Q96CM3	RPUSD4	-0.328866	4.04159	-2.11237	0.0764375	0.704688	-5.32408
P05413	FABP3	-0.328744	4.04699	-3.17641	0.0176688	0.566951	-4.29181
Q4G0I0	CCSMST1	-0.328661	4.04103	-1.75759	0.126452	0.734072	-5.42525
Q9NSU2	TREX1	-0.328541	4.04764	-3.09238	0.0197409	0.571301	-4.07483
Q2KHT3	CLEC16A	-0.327863	4.04777	-2.10062	0.077723	0.708656	-4.83795
P01023	A2M	-0.327664	4.01813	-1.25009	0.255235	0.786636	-6.76702
P09630	HOXC6	-0.327534	4.0371	-1.616	0.15435	0.745666	-5.60538
O75553	DAB1	-0.326411	4.02091	-1.15901	0.288051	0.792136	-6.40359
Q9UHL0	DDX25	-0.325869	4.01272	-0.971915	0.366542	0.827192	-5.98373
Q7Z4G1	COMMD6	-0.325763	4.04823	-3.758	0.00843755	0.472503	-3.56386
Q96HA8	WDYHV1	-0.324547	3.98896	-0.839106	0.431769	0.848423	-6.90837
Q53GT1	KLHL22	-0.323806	4.04397	-1.62509	0.152395	0.745666	-5.33523
Q8NCL4	GALNT6	-0.323145	4.0408	-1.60968	0.155723	0.74603	-5.48789
Q96T21	SECISBP2	-0.321094	4.02726	-1.08605	0.316841	0.803038	-5.8552
Q5SWX8	ODR4	-0.318922	4.04902	-3.60351	0.010217	0.496442	-3.53904
Q53H54	TRMT12	-0.318915	4.025	-1.01833	0.345631	0.812176	-5.80108
Q9Y5S1	TRPV2	-0.318684	4.0237	-1.04612	0.333571	0.810847	-5.88294
Q86UW9	DTX2	-0.31718	4.04825	-2.2021	0.0673075	0.68948	-4.81613
Q9H910	JPT2	-0.315917	4.0498	-4.92545	0.00223118	0.26045	-2.45424
Q9HBZ2	ARNT2	-0.315375	4.03597	-1.32212	0.231624	0.778397	-5.7607
Q9Y385	UBE2J1	-0.315364	4.04681	-2.10099	0.0776823	0.708656	-4.99125
Q01974	ROR2	-0.315048	4.04718	-2.27893	0.0603783	0.671338	-4.85491
Q9C091	GREB1L	-0.314998	4.04712	-1.98219	0.0919592	0.718675	-5.03857
Q9Y241	HIGD1A	-0.314968	4.01167	-1.09002	0.315213	0.802267	-6.62482
P10826	RARB	-0.314816	3.98249	-0.764833	0.471749	0.860273	-6.35646
Q8IX21	SLF2	-0.314802	4.04442	-1.48294	0.185796	0.756246	-5.43914
Q8WW01	TSEN15	-0.314062	4.03861	-1.72865	0.131728	0.739463	-6.0467
Q9H6Y7	RNF167	-0.313945	4.02165	-1.04194	0.335362	0.810919	-6.01333
Q8IVV7	GID4	-0.313674	4.04005	-1.67838	0.141402	0.745666	-5.70431
Q86V59	PNMA8A	-0.313008	4.05047	-2.91295	0.0250968	0.594402	-4.00109
O14880	MGST3	-0.312935	4.02994	-1.45447	0.193255	0.758797	-7.41003
P12109	COL6A1	-0.312104	4.04849	-3.27389	0.0155554	0.555709	-4.01506
Q8WYH8	ING5	-0.311466	4.03832	-1.68607	0.139877	0.745666	-5.79769
P25490	YY1	-0.31073	4.05024	-4.08978	0.00566347	0.390202	-2.93942
Q8TBC5	ZSCAN18	-0.309978	4.02747	-1.10419	0.309468	0.801331	-5.96274
Q06455	RUNX1T1	-0.309405	4.02261	-1.10088	0.310801	0.801469	-6.14432
Q9NS73	MBIP	-0.308439	4.04528	-2.19069	0.0684042	0.691383	-5.14069
Q6P4E1	CASC4	-0.308404	4.04284	-1.87135	0.107633	0.731517	-5.49863
Q8N668	COMMD1	-0.307061	4.02961	-1.43618	0.198191	0.762089	-6.61468
Q9BRQ0	PYGO2	-0.307003	4.05107	-3.22366	0.0166078	0.555709	-3.65756
Q8N3J9	ZNF664	-0.306905	4.01878	-1.14283	0.294237	0.795491	-6.37295
Q8IXM2	BAP18	-0.30604	4.03774	-1.77824	0.122812	0.731755	-6.57105
Q9NRW3	APOBEC3C	-0.30563	4.03707	-1.74776	0.12822	0.734072	-6.25004
Q9NX38	ABITRAM	-0.305542	4.02259	-1.07945	0.319557	0.803038	-6.21266
Q7L5Y6	DET1	-0.305293	4.02932	-1.18173	0.279544	0.791312	-5.93051
P81877	SSBP2	-0.304086	4.0203	-1.20221	0.272064	0.790529	-7.74257
Q86YA3	ZGRF1	-0.303701	4.04736	-1.64895	0.147374	0.745666	-5.30957
Q7Z7K0	CMC1	-0.303687	4.04875	-2.69464	0.0337958	0.615283	-4.48487
A6ZKI3	RTL8C	-0.302842	4.02632	-1.20599	0.270699	0.790328	-6.54038
Q9UI08	EVL	-0.302638	4.0381	-1.76899	0.12443	0.733699	-6.38969
Q9BRK0	REEP2	-0.300675	3.99611	-0.844465	0.428982	0.848174	-6.34402
P61601	NCALD	-0.300408	4.04115	-1.98418	0.0917	0.718675	-6.34856
Q9NRM2	ZNF277	-0.300092	4.02513	-1.03088	0.340143	0.812176	-6.03772
Q9UJ68	MSRA	-0.299712	4.03326	-1.33053	0.228996	0.776881	-6.09472
O00625	PIR	-0.299104	4.04296	-2.11465	0.0761912	0.704638	-6.31123
Q5U5Q3	MEX3C	-0.298822	4.04012	-1.65846	0.145419	0.745666	-5.81412
Q6NSW5	DENND10P1	-0.298354	4.05037	-3.31023	0.0148392	0.555709	-3.80204
Q59EK9	RUNDC3A	-0.297969	4.04898	-1.89034	0.104772	0.731517	-5.13104
P80303	NUCB2	-0.297781	4.01938	-1.06842	0.324139	0.806261	-6.35252
P55789	GFER	-0.297198	4.0416	-1.82952	0.114211	0.731517	-5.84005
Q16611	BAK1	-0.297083	4.04712	-2.59638	0.0387084	0.615283	-5.0008
Q14703	MBTPS1	-0.296144	4.03048	-1.06957	0.32366	0.806037	-5.82603
O43493	TGOLN2	-0.295797	4.03051	-1.1751	0.282006	0.791312	-5.93036
Q8NDH3	NPEPL1	-0.295648	4.05015	-3.02079	0.0217138	0.584024	-4.13044
Q8N752	CSNK1A1L	-0.295402	4.04892	-3.25361	0.0159714	0.555709	-4.44745
P54219	SLC18A1	-0.294796	4.03694	-1.48389	0.185553	0.756246	-6.14105
P62873	GNB1	-0.294338	4.03586	-1.64233	0.148752	0.745666	-8.20144
Q9Y219	JAG2	-0.293111	4.04189	-1.35454	0.22164	0.774431	-5.66194
Q9HBM0	VEZT	-0.292128	4.04347	-1.84785	0.111281	0.731517	-5.66699
Q969V5	MUL1	-0.291829	4.03034	-1.24242	0.257867	0.786636	-6.17708
Q9BS16	CENPK	-0.290609	4.04862	-2.22202	0.0654358	0.683457	-4.9839
Q96EW2	HSPBAP1	-0.290004	4.04396	-1.93322	0.0985828	0.722546	-5.58811
Q9BS92	NIPSNAP3B	-0.28984	4.01735	-1.0047	0.351673	0.816431	-6.40794
Q5THJ4	VPS13D	-0.289369	4.02648	-1.03751	0.337272	0.810919	-5.99488
Q9P2B7	CFAP97	-0.289348	4.01347	-0.904152	0.398819	0.836185	-6.49624
Q9P0J7	KCMF1	-0.289109	4.04238	-1.72409	0.132578	0.740044	-5.72241
Q969J2	ZKSCAN4	-0.288352	4.03049	-1.01711	0.346169	0.812405	-5.90491
Q5T0D9	TPRG1L	-0.288022	4.0479	-1.77801	0.122851	0.731755	-5.35781
Q9UK58	CCNL1	-0.286891	4.04537	-1.79964	0.119148	0.731517	-5.6046
P15923	TCF3	-0.286683	4.05085	-2.78733	0.0297633	0.609918	-4.32093
Q9BVC5	C2orf49	-0.285931	4.04289	-1.62032	0.153418	0.745666	-5.73401
Q15025	TNIP1	-0.284881	4.05142	-2.69442	0.0338056	0.615283	-4.35418
Q03393	PTS	-0.28465	4.04618	-2.08619	0.0793315	0.713123	-5.44032
P42773	CDKN2C	-0.28401	4.04991	-3.22348	0.0166118	0.555709	-4.3005
Q86VP1	TAX1BP1	-0.283961	4.04591	-2.04389	0.0842427	0.718085	-5.59733
Q96FX7	TRMT61A	-0.283914	4.04948	-3.0163	0.0218445	0.584024	-4.51631
Q6NXT1	ANKRD54	-0.283175	4.03476	-1.41471	0.204129	0.763457	-6.70515
O95707	POP4	-0.28316	4.05075	-3.94178	0.0067517	0.414504	-3.6106
O95229	ZWINT	-0.28298	4.04842	-2.63645	0.0366197	0.615283	-5.00126
Q9HBL8	NMRAL1	-0.281894	4.0441	-1.6147	0.154631	0.745666	-5.76189
Q9C0D5	TANC1	-0.281312	4.04307	-1.69764	0.137617	0.745666	-5.75796
Q9P2K2	TXNDC16	-0.281297	4.03645	-1.4467	0.195338	0.761133	-6.18913
Q8NDZ4	DIPK2A	-0.280885	4.04731	-2.10902	0.0768023	0.705695	-5.29216
P54646	PRKAA2	-0.280656	4.04812	-2.15596	0.0718546	0.70132	-5.18809
P23769	GATA2	-0.280361	4.04926	-2.87415	0.0264484	0.595665	-4.7253
Q9Y6N1	COX11	-0.280361	4.0305	-1.21844	0.266255	0.788402	-6.5207
P23771	GATA3	-0.279658	4.04554	-1.95844	0.0951151	0.721791	-5.65376
Q8NBM8	PCYOX1L	-0.278469	4.03823	-1.55355	0.168432	0.749716	-6.50249
Q9ULG1	INO80	-0.278291	4.03816	-1.26349	0.25069	0.784625	-5.96696
P04156	PRNP	-0.277946	4.03665	-1.51029	0.178883	0.751698	-6.62447
O60499	STX10	-0.277914	4.0491	-2.68294	0.0343443	0.615283	-4.85104
Q96QF0	RAB3IP	-0.277175	4.01478	-0.884661	0.40849	0.838693	-6.42471
Q15119	PDK2	-0.276979	4.04979	-2.41584	0.0497949	0.658224	-4.86352
O60507	TPST1	-0.276678	4.04873	-2.20294	0.0672274	0.68948	-5.15013
Q9H0C5	BTBD1	-0.276535	4.04835	-2.0977	0.0780458	0.709307	-5.27124
Q13705	ACVR2B	-0.27653	4.0311	-1.11399	0.305544	0.799948	-6.09268
O43306	ADCY6	-0.275998	4.0303	-0.963711	0.370339	0.828256	-5.91965
Q9H7Z6	KAT8	-0.275892	4.04854	-2.53228	0.0423149	0.645867	-5.16103
Q9P2Y4	ZNF219	-0.275692	4.03913	-1.52024	0.176427	0.751698	-6.62203
Q8N653	LZTR1	-0.275341	4.05048	-1.57624	0.163182	0.748738	-5.40559
Q9UKA4	AKAP11	-0.275075	4.04795	-1.71438	0.134407	0.740044	-5.47119
Q96I27	ZNF625	-0.274756	4.01825	-0.818116	0.442814	0.851253	-6.0019
P28799	GRN	-0.273727	4.05188	-3.2454	0.0161431	0.555709	-3.88686
Q9BYH1	SEZ6L	-0.272868	4.04977	-2.5207	0.0430032	0.650507	-4.97187
Q9NUA8	ZBTB40	-0.272262	4.04085	-1.15929	0.287945	0.792136	-5.78301
Q8N4P3	HDDC3	-0.270606	4.04941	-1.54494	0.170467	0.749716	-5.48806
P49810	PSEN2	-0.269953	4.02474	-0.960782	0.371702	0.829285	-6.32669
Q8IZ07	ANKRD13A	-0.269931	4.04909	-1.59967	0.157921	0.747495	-5.51513
Q8TEA7	TBCK	-0.269032	4.04508	-1.60643	0.156433	0.747272	-5.74659
P62256	UBE2H	-0.268927	4.04722	-2.21665	0.0659354	0.685662	-5.61245
P33897	ABCD1	-0.268881	4.01381	-0.800743	0.452107	0.854357	-6.13035
Q5JS54	PSMG4	-0.268201	4.03339	-1.31577	0.233626	0.778397	-6.94683
Q4VCS5	AMOT	-0.268005	3.95858	-0.538313	0.608646	0.899518	-6.16398
Q9BVK2	ALG8	-0.26783	4.04689	-1.99493	0.09031	0.718675	-5.71297
P49641	MAN2A2	-0.267806	4.02976	-0.985851	0.360162	0.822461	-6.0952
Q92643	PIGK	-0.267534	4.05195	-3.52847	0.011227	0.513963	-3.76063
Q9UBU7	DBF4	-0.267351	4.05301	-2.13805	0.0737029	0.70132	-4.89795
Q8NG68	TTL	-0.267028	4.04831	-1.42823	0.20037	0.762565	-5.60818
O14683	TP53I11	-0.266316	4.05103	-3.28231	0.0153861	0.555709	-4.32213
Q9ULP0	NDRG4	-0.266302	4.03039	-1.14497	0.293415	0.795491	-6.67225
P03915	MT-ND5	-0.265718	4.04597	-1.86773	0.108187	0.731517	-5.90053
Q5JUX0	SPIN3	-0.265203	4.04285	-1.72221	0.132931	0.740044	-6.2712
P51911	CNN1	-0.265155	4.05311	-2.71401	0.0329075	0.615283	-4.32003
Q6ZNG0	ZNF620	-0.264775	3.96453	-0.590047	0.575481	0.891179	-6.29427
Q8NBJ4	GOLM1	-0.264421	4.03517	-1.02718	0.341752	0.812176	-5.96066
Q6ZPD9	DPY19L3	-0.264412	3.90035	-0.433466	0.678974	0.918308	-6.5928
Q96HR8	NAF1	-0.264337	4.03479	-1.31796	0.232934	0.778397	-6.66573
Q9NYP7	ELOVL5	-0.264148	4.04039	-1.53189	0.173592	0.74973	-6.77848
Q6P4A8	PLBD1	-0.264085	4.05253	-2.45847	0.0469074	0.658224	-4.66654
Q9ULJ3	ZBTB21	-0.263634	4.04416	-1.50018	0.18141	0.753648	-5.91979
Q75N03	CBLL1	-0.263521	4.05076	-2.53993	0.0418662	0.642378	-4.87143
O14628	ZNF195	-0.263398	3.99894	-0.715567	0.499639	0.865986	-6.38358
Q66GS9	CEP135	-0.263097	4.04111	-1.3632	0.219041	0.773676	-6.07225
Q5SRD0	WASHC2D	-0.263091	4.03877	-1.33997	0.226077	0.775239	-6.44071
Q9H040	SPRTN	-0.26222	4.01457	-0.802937	0.450926	0.854357	-6.23094
Q9BVN2	RUSC1	-0.26181	4.04818	-1.64797	0.147578	0.745666	-5.62778
Q8N4V1	MMGT1	-0.261143	4.03132	-1.23354	0.260946	0.787382	-7.11357
Q9BU76	MMTAG2	-0.261051	4.0465	-2.08022	0.0800065	0.71456	-6.02799
O94864	SUPT7L	-0.260705	4.053	-2.6785	0.0345553	0.615283	-4.40604
Q9NPA3	MID1IP1	-0.2594	4.04766	-1.74232	0.12921	0.736513	-5.67439
Q9BYI3	FAM126A	-0.259233	4.04246	-1.33367	0.228022	0.775348	-5.9161
Q9BU64	CENPO	-0.259137	4.01949	-0.917336	0.392376	0.830982	-6.43953
Q8N9V3	WDSUB1	-0.258533	4.03126	-1.01451	0.347315	0.813111	-6.23344
Q6IAN0	DHRS7B	-0.258323	4.04027	-1.26642	0.249704	0.784457	-6.11993
Q53EP0	FNDC3B	-0.258143	4.0491	-1.87924	0.106435	0.731517	-5.46827
Q9H6K1	ILRUN	-0.258103	4.04362	-1.78728	0.121251	0.731517	-6.44668
P08397	HMBS	-0.256928	4.05176	-2.42817	0.048941	0.658224	-4.83408
Q8NDD1	C1orf131	-0.256904	4.04436	-1.47608	0.187569	0.756246	-5.88835
Q9UGU5	HMGXB4	-0.256593	4.03673	-1.28739	0.242757	0.782995	-6.46414
O43251	RBFOX2	-0.255785	4.04923	-2.40422	0.0506131	0.658224	-5.97382
Q7Z3K6	MIER3	-0.255578	4.04971	-1.94938	0.0963461	0.722313	-5.40551
P63146	UBE2B	-0.255476	4.0018	-0.791048	0.457352	0.856166	-7.3041
Q8TBZ6	TRMT10A	-0.255394	4.04008	-1.30698	0.236422	0.778537	-6.18173
P11277	SPTB	-0.255241	4.04431	-1.84081	0.112398	0.731517	-7.03373
Q6P1A2	LPCAT3	-0.255096	4.04788	-1.88928	0.104929	0.731517	-5.77833
Q8IWU2	LMTK2	-0.255001	4.0484	-1.35455	0.221638	0.774431	-5.69916
Q5JSL3	DOCK11	-0.254835	4.05145	-2.36843	0.053223	0.658224	-4.99907
O15121	DEGS1	-0.254382	4.04188	-1.56115	0.166657	0.748738	-6.35708
O00287	RFXAP	-0.254295	4.0482	-1.52292	0.175771	0.75148	-5.68008
Q8WXD5	GEMIN6	-0.253967	4.05169	-3.11188	0.0192376	0.571301	-4.51262
O15155	BET1	-0.253872	4.03393	-1.25965	0.251984	0.785236	-7.35868
Q9UBS9	SUCO	-0.253604	4.04793	-1.58121	0.162052	0.748738	-5.67036
Q96NU1	SAMD11	-0.253494	3.98262	-0.610772	0.562499	0.887274	-6.31709
Q9UMY1	NOL7	-0.253389	4.04952	-2.38221	0.052202	0.658224	-5.73245
P48729	CSNK1A1	-0.253145	4.05154	-3.1402	0.0185312	0.571301	-4.59745
O60504	SORBS3	-0.252736	4.05225	-3.17149	0.0177833	0.566951	-4.1968
Q86XN8	MEX3D	-0.252545	4.04167	-1.29888	0.239023	0.779561	-6.04134
Q92844	TANK	-0.252261	4.05029	-0.989775	0.358381	0.821565	-5.69567
Q9GZR1	SENP6	-0.252163	4.05375	-4.07433	0.00576742	0.390202	-2.92061
Q9BW66	CINP	-0.251833	4.04295	-1.28729	0.24279	0.782995	-6.05394
P15529	CD46	-0.251618	4.04924	-2.36068	0.0538067	0.658224	-5.53562
Q8N565	MREG	-0.251593	4.03439	-0.954063	0.374843	0.830173	-5.96851
Q5JVS0	HABP4	-0.251124	4.04324	-1.35013	0.222977	0.775239	-6.0753
Q8WUE5	CT55	-0.250658	4.04353	-1.61085	0.155467	0.745666	-6.35114
Q9C005	DPY30	-0.250526	4.02696	-0.92934	0.386578	0.830173	-6.41637
Q8TBB6	SLC7A14	-0.250232	4.04615	-1.62152	0.153161	0.745666	-5.87736
P08962	CD63	-0.250073	4.05222	-3.21924	0.0167041	0.555709	-4.34526
Q9Y4F3	MARF1	-0.249857	4.05347	-2.39112	0.0515527	0.658224	-4.74815
Q9BWJ5	SF3B5	-0.249493	4.04194	-1.53602	0.172597	0.74973	-6.54254
Q96CV9	OPTN	-0.2492	4.05087	-1.82176	0.115474	0.731517	-5.43497
O14939	PLD2	-0.249057	4.03812	-1.26294	0.250876	0.784625	-6.46983
Q7Z5Q1	CPEB2	-0.248835	4.05039	-2.08625	0.0793245	0.713123	-5.42173
Q8WVB3	HEXD	-0.248736	4.02528	-0.771193	0.468228	0.859726	-6.0261
Q8NFJ9	BBS1	-0.247953	4.04886	-1.43488	0.198545	0.762177	-5.73465
P49802	RGS7	-0.247274	4.04293	-1.12405	0.301559	0.797509	-5.98313
Q96AD5	PNPLA2	-0.246887	4.04097	-1.11574	0.304849	0.799664	-6.01498
Q6RW13	AGTRAP	-0.245725	4.05105	-2.36346	0.0535967	0.658224	-5.22686
O94916	NFAT5	-0.245452	4.03906	-1.18172	0.279547	0.791312	-6.19041
Q9BXI6	TBC1D10A	-0.24501	4.03406	-0.933716	0.384481	0.830173	-6.06194
Q9Y6N7	ROBO1	-0.24421	4.04471	-1.31314	0.234458	0.778397	-6.01705
Q8WY91	THAP4	-0.244167	4.03749	-1.12197	0.302382	0.797509	-6.17435
O95817	BAG3	-0.244156	4.04882	-2.21094	0.0664703	0.686915	-5.97561
Q8N8N7	PTGR2	-0.24387	4.05214	-2.91736	0.0249476	0.594402	-4.64003
Q9UL33	TRAPPC2L	-0.243637	4.04704	-1.85644	0.109934	0.731517	-6.18876
Q71SY5	MED25	-0.243607	4.05254	-2.73477	0.0319829	0.615283	-4.65291
P83111	LACTB	-0.243309	4.04673	-1.50246	0.180838	0.753342	-5.89173
Q8N428	GALNT16	-0.243269	4.04516	-1.39861	0.208687	0.765388	-6.06466
Q9Y2Y6	TMEM98	-0.242779	4.01861	-0.850943	0.42563	0.846155	-6.69387
Q9BY66	KDM5D	-0.242544	4.04436	-1.26993	0.248529	0.783614	-6.01873
Q8TE99	PXYLP1	-0.241954	4.0346	-1.05027	0.3318	0.810847	-6.33813
A6NED2	RCCD1	-0.241925	4.05121	-2.08368	0.0796142	0.714115	-5.31693
O75909	CCNK	-0.241707	4.05414	-3.72617	0.00877425	0.474166	-3.32403
Q9Y328	NSG2	-0.2415	4.04709	-1.78102	0.12233	0.731517	-6.17362
Q15834	CCDC85B	-0.241499	4.04936	-1.73531	0.130495	0.739266	-5.66567
Q9Y639	NPTN	-0.241425	4.04963	-2.14479	0.0730019	0.70132	-5.81003
Q9Y657	SPIN1	-0.241109	4.04925	-1.81586	0.116442	0.731517	-5.71635
Q8N5P1	ZC3H8	-0.240767	4.05179	-2.31868	0.0570856	0.664705	-5.10497
Q8WV44	TRIM41	-0.240751	4.04934	-1.51716	0.177184	0.751698	-5.76051
Q7LGA3	HS2ST1	-0.240588	4.04733	-1.9331	0.0986004	0.722546	-6.26357
O15037	KHNYN	-0.240374	4.03983	-1.06291	0.326452	0.808134	-6.09663
Q32NB8	PGS1	-0.239834	4.04055	-1.19116	0.276079	0.790529	-6.17414
Q9BQ04	RBM4B	-0.238904	4.0396	-1.35673	0.22098	0.773756	-6.89636
Q6NXT6	TAPT1	-0.238578	4.03974	-1.15234	0.290589	0.792136	-6.34051
Q9P2G9	KLHL8	-0.238016	4.04694	-1.1858	0.278044	0.791312	-5.89342
Q7L7X3	TAOK1	-0.237967	4.05288	-2.81418	0.0286934	0.602672	-4.63263
P62942	FKBP1A	-0.23764	4.04707	-1.91368	0.101357	0.730948	-7.54865
P40425	PBX2	-0.237418	4.04446	-1.46381	0.190778	0.758062	-6.32454
O95167	NDUFA3	-0.236287	4.0363	-1.13106	0.298809	0.797078	-6.93622
P24863	CCNC	-0.236208	4.05078	-2.00513	0.0890107	0.718675	-5.48934
Q7Z628	NET1	-0.235953	4.03824	-1.12866	0.29975	0.797078	-6.34194
Q9H5V9	CXorf56	-0.235867	4.04936	-2.01512	0.0877567	0.718675	-6.0082
Q96K12	FAR2	-0.23579	4.0468	-1.59979	0.157895	0.747495	-6.12077
Q9H3H1	TRIT1	-0.235678	4.03096	-0.977312	0.364061	0.824919	-6.66365
Q9NPL8	TIMMDC1	-0.23563	4.04953	-1.92483	0.0997655	0.727226	-5.79556
Q8IWE5	PLEKHM2	-0.235435	4.04182	-1.27259	0.247641	0.783111	-6.33981
Q14657	LAGE3	-0.235228	4.04549	-1.47633	0.187505	0.756246	-6.1364
O00463	TRAF5	-0.235202	4.04497	-1.36642	0.218081	0.773513	-6.19012
Q96MH6	TMEM68	-0.233963	4.04603	-1.41233	0.204798	0.764026	-6.06506
Q6ZU67	BEND4	-0.232495	4.03476	-0.944392	0.3794	0.830173	-6.36159
Q6SJ93	FAM111B	-0.23136	4.05147	-1.8166	0.11632	0.731517	-5.55055
Q92805	GOLGA1	-0.231211	4.05202	-2.00035	0.0896175	0.718675	-5.4156
Q5T2D3	OTUD3	-0.231072	4.05155	-1.50711	0.179675	0.752037	-5.67781
Q9BVL4	SELENOO	-0.230505	4.042	-1.32017	0.232236	0.778397	-6.75982
Q9ULK0	GRID1	-0.230051	4.05042	-1.70052	0.13706	0.745666	-5.69417
Q2M1P5	KIF7	-0.229838	4.05324	-2.13911	0.073592	0.70132	-5.16502
Q9Y478	PRKAB1	-0.229644	4.04664	-1.64523	0.148147	0.745666	-6.40045
Q9UI95	MAD2L2	-0.229557	4.03864	-1.13039	0.299073	0.797078	-6.43872
Q9BRU9	UTP23	-0.229421	4.04816	-1.65717	0.145682	0.745666	-6.0369
P78536	ADAM17	-0.229373	4.0501	-1.87053	0.107758	0.731517	-5.74676
Q5JUR7	TEX30	-0.229355	4.05071	-1.97395	0.0930428	0.718675	-5.60164
O94805	ACTL6B	-0.229102	4.04568	-1.46001	0.191782	0.758425	-6.17759
Q6ICG6	KIAA0930	-0.2278	4.05219	-1.98165	0.09203	0.718675	-5.42045
Q96GC9	VMP1	-0.227639	4.05403	-3.86847	0.00737492	0.433499	-3.56016
Q6MZP7	LIN54	-0.227455	4.05398	-2.31986	0.0569907	0.664705	-4.95015
Q13569	TDG	-0.227123	4.05064	-1.92383	0.0999071	0.727618	-5.67732
Q92802	N4BP2L2	-0.226096	4.05409	-2.27224	0.0609511	0.671338	-4.98679
Q96S38	RPS6KC1	-0.226051	4.04595	-1.14684	0.292694	0.79484	-6.00933
Q6KCM7	SLC25A25	-0.225686	4.03713	-1.04158	0.335516	0.810919	-6.52822
Q6GQQ9	OTUD7B	-0.225636	4.05195	-2.14075	0.0734216	0.70132	-5.42355
Q96EX1	SMIM12	-0.22497	4.03655	-1.04429	0.334356	0.810919	-6.81169
Q96I15	SCLY	-0.223874	4.05115	-2.06967	0.0812147	0.71456	-5.65961
Q96SL8	FIZ1	-0.223263	3.99899	-0.621966	0.555561	0.883401	-6.7528
Q9C086	INO80B	-0.22311	4.04857	-1.2795	0.245351	0.782995	-5.99197
Q92536	SLC7A6	-0.223096	4.05013	-1.83781	0.112877	0.731517	-5.80436
P00167	CYB5A	-0.222164	4.05484	-4.50556	0.00351799	0.316962	-2.6604
Q07820	MCL1	-0.221525	4.04982	-1.75944	0.126121	0.734072	-5.89937
Q59H18	TNNI3K	-0.221116	4.04497	-1.21769	0.26652	0.788616	-6.20161
Q16877	PFKFB4	-0.220911	4.04166	-1.19231	0.275657	0.790529	-6.54068
Q14188	TFDP2	-0.220879	4.04612	-1.33969	0.226166	0.775239	-6.14835
Q96QT6	PHF12	-0.220808	4.05044	-1.43901	0.197418	0.762089	-5.88899
Q9P2W9	STX18	-0.220648	4.05118	-1.97567	0.0928153	0.718675	-5.68637
O75907	DGAT1	-0.220615	4.04953	-1.2706	0.248307	0.783614	-5.9403
Q5TC82	RC3H1	-0.220481	4.0512	-1.61515	0.154535	0.745666	-5.77485
P30626	SRI	-0.220289	4.05099	-2.34537	0.054979	0.659821	-6.45992
P02768	ALB	-0.219865	4.0466	-1.68007	0.141066	0.745666	-7.90518
Q5VZM2	RRAGB	-0.219527	4.0528	-2.70763	0.0331975	0.615283	-5.10918
P49798	RGS4	-0.219349	4.05176	-1.5977	0.158359	0.747783	-5.73454
O60244	MED14	-0.218965	4.05437	-2.95813	0.0236151	0.588747	-4.38043
Q6IPR3	TYW3	-0.218933	4.04389	-1.1585	0.288245	0.792136	-6.23631
Q9HBR0	SLC38A10	-0.218493	4.03168	-0.741111	0.485043	0.861318	-6.1328
Q8IY45	AMN1	-0.218206	4.00268	-0.616183	0.559138	0.885561	-6.5298
Q9BYC5	FUT8	-0.21808	4.05143	-1.96545	0.0941729	0.71971	-5.77487
Q9HBH9	MKNK2	-0.217469	4.02584	-0.738763	0.486373	0.861382	-6.22816
Q5T0F9	CC2D1B	-0.217395	4.0433	-1.08495	0.317292	0.803038	-6.25018
Q9NVC3	SLC38A7	-0.217031	4.05337	-1.66118	0.144864	0.745666	-5.60491
Q86UW6	N4BP2	-0.217019	4.05065	-2.04557	0.0840413	0.718085	-6.0044
A6NDU8	C5orf51	-0.216991	4.05125	-2.11953	0.0756649	0.704638	-5.83479
Q8NF91	SYNE1	-0.2169	4.05069	-1.80115	0.118895	0.731517	-5.81422
Q6ZV73	FGD6	-0.216786	4.04915	-0.926408	0.387988	0.830273	-5.88964
P08047	SP1	-0.216575	4.05422	-3.18609	0.0174456	0.564801	-4.30018
P40855	PEX19	-0.216563	4.05289	-1.30623	0.23666	0.778537	-5.79133
P18827	SDC1	-0.216316	4.05457	-4.02436	0.00611847	0.390202	-3.3924
Q9BTX1	NDC1	-0.216214	4.0537	-2.66379	0.0352629	0.615283	-4.85647
Q96CW6	SLC7A6OS	-0.216119	4.04915	-1.53651	0.17248	0.74973	-6.05111
Q9BW30	TPPP3	-0.216104	4.04929	-1.53701	0.172359	0.74973	-6.07208
Q96FZ7	CHMP6	-0.216032	4.05248	-2.24184	0.0636276	0.681073	-5.48465
Q15528	MED22	-0.215898	4.04386	-1.24376	0.257406	0.786636	-6.47386
Q9Y375	NDUFAF1	-0.215791	4.054	-2.90514	0.0253627	0.594402	-4.60802
Q9Y6B7	AP4B1	-0.215774	4.04901	-1.48107	0.186277	0.756246	-6.05026
Q15113	PCOLCE	-0.215674	4.0514	-1.6	0.157849	0.747495	-5.81151
O43602	DCX	-0.215647	4.05288	-1.88558	0.105482	0.731517	-5.54831
P32780	GTF2H1	-0.215588	4.04139	-0.958274	0.372872	0.830101	-6.23099
Q9BQA9	CYBC1	-0.215532	4.04445	-1.35876	0.22037	0.773756	-6.59554
Q96LR5	UBE2E2	-0.215448	4.04893	-1.80293	0.118594	0.731517	-6.60788
Q92624	APPBP2	-0.215184	4.04755	-1.21874	0.266147	0.788402	-6.04674
Q6Y1H2	HACD2	-0.214837	4.0344	-0.987856	0.359251	0.822461	-6.89596
Q70Z53	FRA10AC1	-0.214794	4.05043	-1.91345	0.10139	0.730948	-5.95264
Q9UHG3	PCYOX1	-0.214741	4.05339	-2.44087	0.0480779	0.658224	-5.11743
O95104	SCAF4	-0.214482	4.04894	-1.83123	0.113933	0.731517	-6.74005
O60830	TIMM17B	-0.21417	4.05484	-3.51437	0.0114286	0.513963	-3.76994
O15162	PLSCR1	-0.214136	4.04097	-1.19278	0.275487	0.790529	-6.84564
O43353	RIPK2	-0.213616	4.0361	-0.702656	0.507126	0.866969	-5.98194
Q9BWT3	PAPOLG	-0.213582	4.05071	-1.58744	0.160647	0.747783	-5.94172
P35227	PCGF2	-0.213377	4.0535	-2.65394	0.0357455	0.615283	-4.98462
Q9Y240	CLEC11A	-0.213239	4.05039	-1.38556	0.21245	0.768567	-5.97741
Q9HCG7	GBA2	-0.21314	4.05376	-1.43023	0.199821	0.762565	-5.72835
P56524	HDAC4	-0.213098	4.05414	-2.01779	0.0874239	0.718675	-5.3229
Q86UL3	GPAT4	-0.213022	4.05507	-3.48022	0.0119337	0.52825	-3.74286
P78362	SRPK2	-0.212964	4.05236	-2.10281	0.0774818	0.708656	-5.59351
Q96IK1	BOD1	-0.212945	4.05348	-2.56745	0.0402942	0.6261	-5.09884
Q9UFN0	NIPSNAP3A	-0.212661	4.04735	-1.40278	0.207498	0.764223	-6.31133
Q9H467	CUEDC2	-0.212568	4.05391	-2.41628	0.0497636	0.658224	-5.04632
Q9UBI1	COMMD3	-0.212557	4.05466	-3.45094	0.0123863	0.528403	-3.92797
P17612	PRKACA	-0.212416	4.04883	-1.6878	0.139538	0.745666	-6.50207
O75891	ALDH1L1	-0.212325	4.03936	-0.936607	0.3831	0.830173	-6.31107
Q8NHP6	MOSPD2	-0.211719	4.0421	-1.09372	0.313704	0.802267	-6.49904
Q8N8A2	ANKRD44	-0.211072	4.04667	-1.40734	0.206206	0.764223	-6.46174
Q15560	TCEA2	-0.210519	4.0518	-2.32542	0.0565455	0.664705	-6.01935
Q8NEN9	PDZD8	-0.210262	4.05521	-2.06623	0.0816124	0.716343	-5.19281
Q71F56	MED13L	-0.210107	4.04493	-1.04706	0.333169	0.810847	-6.1642
Q8IX03	WWC1	-0.209947	4.05178	-1.87079	0.107718	0.731517	-5.78806
Q8NC44	RETREG2	-0.209884	4.04601	-1.27359	0.247311	0.782995	-6.28476
O75319	DUSP11	-0.209579	4.04749	-1.37109	0.216694	0.772928	-6.22426
Q96S15	WDR24	-0.209438	4.05441	-2.13886	0.0736185	0.70132	-5.22674
Q03468	ERCC6	-0.208778	4.05105	-1.4715	0.188762	0.756306	-5.95903
Q92993	KAT5	-0.208546	4.05143	-1.70099	0.136969	0.745666	-5.8674
Q8TCG5	CPT1C	-0.208512	4.04147	-0.960748	0.371718	0.829285	-6.27126
Q14999	CUL7	-0.208472	4.04671	-1.28279	0.244267	0.782995	-6.3555
P26572	MGAT1	-0.208412	4.02596	-0.723865	0.494866	0.864337	-6.46998
P53582	METAP1	-0.208251	4.05217	-2.41247	0.0500304	0.658224	-6.21289
Q6DD88	ATL3	-0.208172	4.05526	-3.84986	0.00754308	0.440261	-3.39193
O43542	XRCC3	-0.208092	4.04344	-1.07866	0.319882	0.803145	-6.30888
O94868	FCHSD2	-0.207861	4.03016	-0.827983	0.437597	0.850357	-6.50181
Q9NWS6	FAM118A	-0.207531	4.05176	-1.82296	0.115277	0.731517	-5.87535
Q9UBN7	HDAC6	-0.205938	4.04553	-1.26982	0.248567	0.783614	-6.44902
P52298	NCBP2	-0.205891	4.05075	-1.99768	0.0899579	0.718675	-6.51051
Q86X83	COMMD2	-0.205464	4.04638	-1.44422	0.196006	0.761133	-6.93285
Q9BZC1	CELF4	-0.205417	4.0524	-1.67917	0.141244	0.745666	-5.83897
P54619	PRKAG1	-0.20527	4.05367	-2.60613	0.0381891	0.615283	-5.13115
O15116	LSM1	-0.204983	4.0482	-1.53734	0.17228	0.74973	-6.56511
Q9Y6I9	TEX264	-0.204849	4.05184	-1.92568	0.099645	0.726988	-5.90667
O75063	FAM20B	-0.204751	4.05455	-2.89472	0.0257225	0.594402	-4.61566
Q8TCN5	ZNF507	-0.204709	4.05246	-1.37681	0.215009	0.770972	-5.87806
P18075	BMP7	-0.204482	4.04805	-1.27922	0.245444	0.782995	-6.20894
Q9NRY2	INIP	-0.204481	4.05147	-1.81175	0.117123	0.731517	-6.00853
Q8IXV7	KLHDC8B	-0.203735	4.0517	-1.55301	0.16856	0.749716	-5.96711
Q9UL40	ZNF346	-0.203686	4.05201	-1.98847	0.0911422	0.718675	-5.91154
Q9BQD3	KXD1	-0.203601	3.99709	-0.5411	0.606832	0.899307	-6.58915
Q9NR56	MBNL1	-0.203502	4.05196	-2.03905	0.0848241	0.718085	-5.94336
O43909	EXTL3	-0.203391	4.04459	-1.0902	0.31514	0.802267	-6.30279
Q969E8	TSR2	-0.203312	4.04458	-1.31496	0.233881	0.778397	-6.97679
Q5H8A4	PIGG	-0.20301	3.97785	-0.454088	0.66483	0.914238	-6.37976
O43307	ARHGEF9	-0.202882	4.0306	-0.711875	0.501773	0.865988	-6.2787
Q9UH92	MLX	-0.202689	4.04243	-0.948025	0.377684	0.830173	-6.22467
Q6IAA8	LAMTOR1	-0.20264	4.05177	-2.16476	0.0709638	0.699344	-6.31658
Q96GV9	MACIR	-0.202494	4.03657	-0.836195	0.433289	0.84876	-6.42248
Q9Y6A1	POMT1	-0.20241	4.05241	-1.27256	0.247651	0.783111	-5.93067
Q8IYT2	CMTR2	-0.202234	4.04854	-1.06198	0.326843	0.808233	-6.06298
P17036	ZNF3	-0.20198	4.01563	-0.60175	0.568129	0.889468	-6.35836
Q9HCJ0	TNRC6C	-0.201666	4.05085	-1.37802	0.214654	0.770972	-6.06526
Q9Y3D0	CIAO2B	-0.200626	4.03932	-1.03043	0.340338	0.812176	-7.07854
Q9BQI3	EIF2AK1	-0.20053	4.05257	-1.36456	0.218634	0.773642	-5.92759
Q6N043	ZNF280D	-0.200395	4.04753	-1.5068	0.179752	0.752037	-6.7048
Q07000	NA	-0.200332	4.04865	-1.53924	0.171823	0.74973	-6.54756
Q8TAP6	CEP76	-0.200058	4.04454	-1.18735	0.277475	0.791312	-6.60433
Q9BZ23	PANK2	-0.199866	4.04763	-1.34243	0.225324	0.775239	-6.39207
O43766	LIAS	-0.199839	4.03845	-0.908998	0.396442	0.835122	-6.42389
Q9NYI0	PSD3	-0.199732	4.05212	-1.09255	0.314182	0.802267	-5.97042
Q9H2V7	SPNS1	-0.199658	4.05051	-1.88214	0.105997	0.731517	-6.61449
Q8NFW9	MYRIP	-0.199154	4.04685	-0.967402	0.368627	0.827737	-6.14844
Q6PI26	SHQ1	-0.199025	4.03779	-0.873626	0.414042	0.84078	-6.49611
Q6ZTA4	TRIM67	-0.19899	4.05537	-2.2301	0.0646924	0.681304	-5.12542
Q12929	EPS8	-0.198776	4.05356	-1.71412	0.134456	0.740044	-5.72218
Q8NCD3	HJURP	-0.198703	4.0554	-2.49319	0.0446855	0.658224	-4.86732
P03905	MT-ND4	-0.198366	4.04803	-1.42941	0.200044	0.762565	-6.71057
P20674	COX5A	-0.19825	4.0525	-2.2766	0.0605768	0.671338	-6.18438
P51161	FABP6	-0.198084	4.04899	-1.48141	0.18619	0.756246	-6.45389
Q92581	SLC9A6	-0.19799	4.04807	-1.11731	0.304225	0.799646	-6.18779
Q9UK73	FEM1B	-0.197927	4.05255	-1.47671	0.187405	0.756246	-5.92737
O96033	MOCS2	-0.197905	4.03321	-0.851711	0.425233	0.846155	-6.86832
Q6NUM6	TYW1B	-0.197669	4.04116	-0.882147	0.40975	0.838693	-6.28049
P15907	ST6GAL1	-0.197591	4.04013	-0.767278	0.470393	0.860273	-6.11432
P23142	FBLN1	-0.197457	4.04782	-1.37732	0.214858	0.770972	-6.53426
Q14592	ZNF460	-0.197058	3.97795	-0.475367	0.650391	0.906722	-6.71157
Q99417	MYCBP	-0.197028	4.05268	-1.65169	0.146809	0.745666	-5.86918
O15484	CAPN5	-0.196979	4.05192	-1.47426	0.188044	0.756246	-5.9932
Q13438	OS9	-0.196825	4.05189	-1.65513	0.146102	0.745666	-6.05765
Q9HAS0	C17orf75	-0.19679	4.05318	-1.79282	0.120305	0.731517	-5.7762
Q8TCB7	METTL6	-0.196571	4.04917	-1.05722	0.32885	0.809237	-6.10883
O96007	MOCS2	-0.19657	4.05286	-2.01302	0.0880188	0.718675	-5.76671
Q96KA5	CLPTM1L	-0.196506	4.05196	-2.03869	0.084867	0.718085	-6.22656
Q9NRH1	YAE1	-0.196447	4.04818	-1.23782	0.25946	0.787382	-6.25182
Q5TGY3	AHDC1	-0.196393	4.05227	-1.5384	0.172027	0.74973	-5.95468
Q7L775	EPM2AIP1	-0.196325	4.05276	-1.7594	0.126129	0.734072	-5.88908
O75531	BANF1	-0.196164	4.03384	-0.901869	0.399943	0.836363	-7.70157
P61266	STX1B	-0.195669	4.04765	-1.16624	0.285321	0.792136	-6.261
Q13158	FADD	-0.195438	4.04857	-1.43101	0.199606	0.762565	-6.4855
Q9UHW5	GPN3	-0.19528	4.04897	-1.57445	0.163589	0.748738	-6.76995
Q8NEZ2	VPS37A	-0.194846	4.05525	-2.38835	0.0517541	0.658224	-5.04545
P51159	RAB27A	-0.194833	4.03561	-0.851533	0.425325	0.846155	-6.7112
O75817	POP7	-0.194384	4.05124	-1.68537	0.140016	0.745666	-6.29624
Q13114	TRAF3	-0.194378	4.04601	-0.97939	0.363109	0.824069	-6.21525
Q9Y4G8	RAPGEF2	-0.194302	4.0458	-0.922964	0.389649	0.830916	-6.18258
P68371	TUBB4B	-0.194009	4.0468	-1.42788	0.200466	0.762565	-8.51728
Q9BWE0	REPIN1	-0.193988	4.04721	-1.23543	0.260289	0.787382	-6.48337
O14524	NEMP1	-0.193797	4.05456	-2.46792	0.0462916	0.658224	-5.14114
Q9NS18	GLRX2	-0.193667	4.05463	-1.73696	0.130192	0.738625	-5.65449
Q86V88	MDP1	-0.193312	4.03602	-0.941173	0.380927	0.830173	-7.14835
Q9UHA4	LAMTOR3	-0.193173	4.02162	-0.736485	0.487665	0.862151	-7.99796
Q9UBG0	MRC2	-0.193156	4.04932	-1.27903	0.245507	0.782995	-6.21227
P51608	MECP2	-0.193145	4.05	-1.38652	0.212172	0.768567	-6.23533
Q9NUY8	TBC1D23	-0.192828	4.05416	-2.24232	0.0635841	0.681073	-5.42977
Q6QNY1	BLOC1S2	-0.192675	4.00457	-0.565381	0.59116	0.896359	-6.69356
O75586	MED6	-0.192405	4.03634	-0.887089	0.407276	0.838693	-6.7365
Q9H6S1	AZI2	-0.191856	4.04218	-0.905841	0.397989	0.83613	-6.4093
Q86XA9	HEATR5A	-0.191612	4.05437	-1.62923	0.151514	0.745666	-5.76165
Q9Y5V3	MAGED1	-0.191523	4.04921	-1.32037	0.232173	0.778397	-6.31384
P84074	HPCA	-0.191401	4.05209	-2.05603	0.082803	0.718085	-6.61557
Q7Z3E2	CCDC186	-0.191186	4.02321	-0.656689	0.534375	0.875528	-6.58648
Q15287	RNPS1	-0.191127	4.05156	-1.99103	0.0908113	0.718675	-7.1845
O75528	TADA3	-0.190964	4.05271	-1.44547	0.195668	0.761133	-5.98282
Q96BZ9	TBC1D20	-0.190905	4.05186	-1.18758	0.27739	0.791312	-6.05031
Q8N999	C12orf29	-0.190882	4.05361	-2.03177	0.0857059	0.718085	-5.70493
Q70CQ3	USP30	-0.190393	4.01462	-0.601496	0.568287	0.889468	-6.58006
Q5SNT2	TMEM201	-0.190288	4.05355	-2.10337	0.0774201	0.708656	-5.72861
Q96DM3	RMC1	-0.190175	4.05518	-2.30499	0.058198	0.666454	-5.18201
O60315	ZEB2	-0.190039	4.04561	-0.937701	0.382578	0.830173	-6.2292
Q14679	TTLL4	-0.189947	4.04891	-1.13204	0.298429	0.797078	-6.26242
Q9Y6M5	SLC30A1	-0.189927	4.05535	-2.81157	0.0287956	0.602672	-4.70195
Q9HAD4	WDR41	-0.189767	4.04879	-1.43185	0.199375	0.762565	-6.8149
Q86X02	CDR2L	-0.189757	4.04243	-0.970302	0.367286	0.827192	-6.6075
Q05209	PTPN12	-0.189418	4.05309	-2.05165	0.083319	0.718085	-5.87536
Q9H330	TMEM245	-0.189382	4.0482	-1.09672	0.312489	0.802267	-6.30395
Q9ULK5	VANGL2	-0.189265	4.04689	-1.02259	0.343759	0.812176	-6.26894
Q9Y620	RAD54B	-0.189203	4.05407	-1.99905	0.0897833	0.718675	-5.63027
Q9HD15	SRA1	-0.189047	4.05126	-1.6161	0.154328	0.745666	-6.31898
Q13427	PPIG	-0.188897	4.05393	-2.56937	0.0401872	0.6261	-5.89171
Q92800	EZH1	-0.18886	4.05042	-1.63161	0.151008	0.745666	-6.489
Q09328	MGAT5	-0.188769	4.04565	-0.943871	0.379647	0.830173	-6.24743
Q9UG01	IFT172	-0.188737	4.05309	-1.75776	0.126421	0.734072	-5.89385
Q9UJC5	SH3BGRL2	-0.188579	4.05048	-1.5916	0.159714	0.747783	-6.65639
P12757	SKIL	-0.188097	4.04676	-0.965946	0.369302	0.828256	-6.24986
O95169	NDUFB8	-0.188042	4.05183	-1.8515	0.110707	0.731517	-6.42393
Q99808	SLC29A1	-0.187533	4.0547	-2.28203	0.0601148	0.671338	-5.39224
Q96RR4	CAMKK2	-0.187484	4.04948	-1.32591	0.230436	0.777451	-6.46086
Q8WZA0	LZIC	-0.187431	4.05221	-1.98648	0.0914006	0.718675	-6.42776
Q96NY9	MUS81	-0.187014	4.00368	-0.4909	0.639953	0.904552	-6.36198
Q9NRR4	DROSHA	-0.186772	4.0518	-1.60035	0.157771	0.747495	-6.29961
Q99595	TIMM17A	-0.186759	3.96933	-0.418786	0.68913	0.921359	-6.94953
Q14493	SLBP	-0.18624	4.05213	-1.81467	0.116639	0.731517	-6.30911
P04035	HMGCR	-0.186172	4.05087	-1.56767	0.165146	0.748738	-6.42072
P17275	JUNB	-0.186066	4.03123	-0.684783	0.517612	0.870658	-6.36804
Q9H477	RBKS	-0.18602	4.051	-1.11272	0.306052	0.799948	-6.12561
O43791	SPOP	-0.185837	4.05482	-1.80802	0.117743	0.731517	-5.67478
Q9Y2Y9	KLF13	-0.185833	4.05229	-1.70272	0.136635	0.745666	-6.09201
Q7L7V1	DHX32	-0.18582	4.05179	-1.12871	0.299731	0.797078	-6.09084
O94898	LRIG2	-0.185783	4.03944	-0.690774	0.514082	0.87023	-6.15077
P57060	RWDD2B	-0.185456	4.03193	-0.619704	0.556959	0.884475	-6.16831
Q9BX67	JAM3	-0.185049	4.05577	-3.56795	0.0106826	0.503053	-3.91182
Q96A73	KIAA1191	-0.184962	4.05289	-1.45635	0.192753	0.758797	-6.04785
P40616	ARL1	-0.184915	4.05071	-1.65197	0.146752	0.745666	-6.94454
Q8NCE0	TSEN2	-0.184695	4.05218	-1.41317	0.204561	0.764026	-6.14314
Q9UHB7	AFF4	-0.184677	4.05519	-2.91621	0.0249865	0.594402	-4.78998
O60242	ADGRB3	-0.184557	4.04831	-0.953205	0.375246	0.830173	-6.20313
Q96Q45	TMEM237	-0.184479	4.04374	-0.971509	0.366729	0.827192	-6.56239
Q3L8U1	CHD9	-0.184365	4.05465	-2.22277	0.0653672	0.683457	-5.44922
Q96S66	CLCC1	-0.184305	4.05489	-2.8511	0.0272882	0.596662	-5.04793
Q9UHW9	SLC12A6	-0.184281	4.05398	-1.40388	0.207185	0.764223	-5.96625
O75362	ZNF217	-0.184219	4.0542	-1.69028	0.139052	0.745666	-5.8234
Q9BZQ6	EDEM3	-0.184039	4.05525	-2.23212	0.064508	0.681073	-5.32219
P17026	ZNF22	-0.183946	4.05035	-1.19088	0.276181	0.790529	-6.24301
O43679	LDB2	-0.183767	4.05447	-2.38287	0.0521541	0.658224	-5.51375
O00221	NFKBIE	-0.183589	4.05547	-1.68321	0.140442	0.745666	-5.70233
Q9UKJ3	GPATCH8	-0.18339	4.05525	-2.15635	0.0718151	0.70132	-5.37828
Q8N5Z5	KCTD17	-0.182958	4.05139	-1.51879	0.176783	0.751698	-6.34799
P10619	CTSA	-0.182643	4.05461	-2.62204	0.037357	0.615283	-5.35558
O15131	KPNA5	-0.182053	4.04858	-1.17976	0.280276	0.791312	-6.41297
Q96A05	ATP6V1E2	-0.182008	4.0519	-1.78727	0.121254	0.731517	-6.66394
O94986	CEP152	-0.181959	4.0525	-1.15366	0.290086	0.792136	-6.09683
Q9HA64	FN3KRP	-0.181515	4.05377	-2.20742	0.0668021	0.687772	-5.90327
Q96EL2	MRPS24	-0.181418	4.04637	-1.21439	0.267692	0.790328	-7.11533
Q7L4P6	BEND5	-0.180798	4.05505	-1.41954	0.202778	0.762565	-5.89867
Q15262	PTPRK	-0.18071	4.04698	-0.874133	0.413786	0.840554	-6.23423
P54289	CACNA2D1	-0.180693	4.05514	-2.33659	0.0556626	0.662807	-5.31708
Q96CS3	FAF2	-0.180224	4.05488	-2.86883	0.0266397	0.596662	-5.21093
P55212	CASP6	-0.179987	4.04861	-1.38433	0.21281	0.769167	-7.45815
Q4L235	AASDH	-0.179633	4.00396	-0.493318	0.638336	0.904552	-6.49031
Q7Z6M1	RABEPK	-0.179135	4.05347	-1.98598	0.0914652	0.718675	-6.14426
Q07065	CKAP4	-0.178939	4.05597	-4.19137	0.00502949	0.368889	-3.4033
Q13303	KCNAB2	-0.178861	4.05495	-2.07358	0.0807644	0.71456	-5.56409
O95251	KAT7	-0.178501	4.05624	-3.28468	0.0153388	0.555709	-4.10251
Q96G01	BICD1	-0.178488	4.04868	-1.10516	0.30908	0.801306	-6.34398
Q9BQ70	TCF25	-0.178334	4.05474	-2.0154	0.0877214	0.718675	-5.65851
Q9NX04	C1orf109	-0.178122	4.02443	-0.610649	0.562575	0.887274	-6.59516
Q92575	UBXN4	-0.17734	4.04651	-1.06102	0.327244	0.808233	-6.63627
Q7Z401	DENND4A	-0.177238	4.04666	-1.07557	0.321162	0.804023	-6.58071
Q9Y3R0	GRIP1	-0.176947	4.04174	-0.823962	0.439718	0.850734	-6.47955
Q9BXC9	BBS2	-0.176596	4.05023	-1.00655	0.350848	0.815659	-6.21069
Q9UJC3	HOOK1	-0.176464	4.05553	-1.80774	0.11779	0.731517	-5.67637
Q8WVZ9	KBTBD7	-0.176451	4.04434	-1.01692	0.346253	0.812405	-6.78083
Q96PM9	ZNF385A	-0.176343	4.04452	-0.836599	0.433078	0.84876	-6.33628
Q14191	WRN	-0.176321	4.05555	-1.82871	0.114342	0.731517	-5.66439
Q9Y2S7	POLDIP2	-0.175853	4.05496	-2.66391	0.035257	0.615283	-5.36919
O75157	TSC22D2	-0.175817	4.05038	-1.47707	0.187313	0.756246	-6.81494
P36896	ACVR1B	-0.17577	4.04838	-0.937226	0.382805	0.830173	-6.29401
Q6PIU2	NCEH1	-0.175583	4.05376	-1.51001	0.178952	0.751698	-6.05612
P49917	LIG4	-0.175331	4.05509	-2.06414	0.0818545	0.716343	-5.61367
O75486	SUPT3H	-0.175112	4.05322	-1.20065	0.272625	0.790529	-6.11268
Q9NZI7	UBP1	-0.17502	4.05019	-1.43609	0.198214	0.762089	-6.74266
Q9H3F6	KCTD10	-0.174361	4.05278	-1.51655	0.177333	0.751698	-6.25254
Q15906	VPS72	-0.174201	4.05381	-2.07397	0.0807195	0.71456	-6.10143
P42892	ECE1	-0.174127	4.05501	-2.15997	0.0714474	0.70132	-5.57942
Q6R327	RICTOR	-0.173879	4.05497	-1.68175	0.140733	0.745666	-5.85043
P62341	SELENOT	-0.173619	4.04915	-1.27338	0.247379	0.782995	-6.81307
Q6DKK2	TTC19	-0.173431	4.05455	-1.99051	0.0908784	0.718675	-5.80164
Q08174	PCDH1	-0.173419	4.05224	-1.43876	0.197486	0.762089	-6.28442
Q9BQ90	KLHDC3	-0.173006	4.05175	-1.27752	0.246005	0.782995	-6.33878
Q9HCK8	CHD8	-0.173001	4.05562	-2.59788	0.0386284	0.615283	-5.09724
Q92585	MAML1	-0.172832	4.05163	-1.55213	0.168765	0.749716	-6.56493
Q9BX40	LSM14B	-0.172745	4.05122	-1.51963	0.176576	0.751698	-6.77665
Q58EX7	PLEKHG4	-0.17252	4.05503	-1.51939	0.176636	0.751698	-5.93622
Q96ED9	HOOK2	-0.172461	4.0536	-1.22854	0.262696	0.787382	-6.12334
P33908	MAN1A1	-0.172315	4.05203	-1.44691	0.195281	0.761133	-6.36436
Q8NDN9	RCBTB1	-0.172167	4.04858	-0.902714	0.399527	0.836363	-6.24762
Q99676	ZNF184	-0.171854	4.05433	-0.830218	0.436422	0.850163	-6.02061
Q6Y288	B3GLCT	-0.171825	4.05397	-1.57348	0.163812	0.748738	-6.05573
P62253	UBE2G1	-0.171712	4.05478	-2.37511	0.0527257	0.658224	-5.73224
P62875	POLR2L	-0.171514	4.04725	-1.20614	0.270647	0.790328	-7.54759
Q9NQX7	ITM2C	-0.17133	4.05538	-1.9198	0.10048	0.727951	-5.67762
Q9BZC7	ABCA2	-0.170811	4.05378	-0.954573	0.374604	0.830173	-6.08994
Q13948	CUX1	-0.170496	4.05049	-1.13824	0.296013	0.796285	-6.38026
Q9UKX5	ITGA11	-0.170473	4.0533	-1.36831	0.217517	0.773287	-6.16569
P16035	TIMP2	-0.170464	4.03723	-0.688521	0.515408	0.87023	-6.44141
Q9HA38	ZMAT3	-0.170242	4.04004	-0.840276	0.43116	0.848423	-6.69588
O15111	CHUK	-0.170205	4.05531	-1.79608	0.119751	0.731517	-5.78279
O75140	DEPDC5	-0.170082	4.05565	-1.23102	0.261825	0.787382	-6.01314
Q9BTZ2	DHRS4	-0.170009	4.03392	-0.730536	0.491051	0.863662	-6.9358
Q9Y467	SALL2	-0.169999	4.05069	-1.22066	0.26547	0.788402	-6.51088
Q7Z6L1	TECPR1	-0.169733	4.05285	-1.21965	0.265827	0.788402	-6.21147
Q9HB21	PLEKHA1	-0.169567	4.04996	-1.16823	0.284575	0.792136	-6.51282
Q9BWN1	PRR14	-0.169435	4.03342	-0.648485	0.539335	0.876205	-6.44294
Q8TCT8	SPPL2A	-0.169403	4.05473	-1.66765	0.143552	0.745666	-5.93798
Q16799	RTN1	-0.169004	4.05362	-1.73648	0.130279	0.738625	-6.25378
Q8IUQ4	SIAH1	-0.168922	4.04517	-0.896239	0.402724	0.838538	-6.54042
Q9BV79	MECR	-0.168793	4.05146	-1.34905	0.223302	0.775239	-6.44069
Q9NNW7	TXNRD2	-0.168762	4.05569	-2.94737	0.0239594	0.590998	-4.93637
P49447	CYB561	-0.168569	4.05068	-1.47819	0.187023	0.756246	-7.061
Q8N3X6	LCORL	-0.168493	4.05333	-0.989988	0.358285	0.821565	-6.1348
Q155Q3	DIXDC1	-0.168432	4.05491	-1.54462	0.170542	0.749716	-5.98638
O75934	BCAS2	-0.16826	4.05583	-3.30583	0.014924	0.555709	-4.65032
Q15853	USF2	-0.168105	4.05585	-2.45299	0.0472685	0.658224	-5.22475
Q02446	SP4	-0.16791	4.04263	-0.811611	0.446278	0.852681	-6.52482
Q9BX79	STRA6	-0.167861	4.05498	-2.59565	0.0387475	0.615283	-5.73292
O94985	CLSTN1	-0.167846	4.02541	-0.556086	0.597132	0.896878	-6.41045
Q9NRV9	HEBP1	-0.167815	4.05378	-1.53191	0.173588	0.74973	-6.15233
Q6V1X1	DPP8	-0.167804	4.05507	-1.13561	0.297036	0.79685	-6.08008
Q6UWP7	LCLAT1	-0.167284	4.05549	-2.56797	0.0402652	0.6261	-5.35588
Q9Y2H6	FNDC3A	-0.167063	4.05481	-2.09028	0.0788719	0.713075	-5.82622
Q96LT9	RNPC3	-0.166927	4.05328	-1.63477	0.150341	0.745666	-6.36824
Q5VV42	CDKAL1	-0.166865	4.0554	-2.42819	0.0489395	0.658224	-5.48412
Q14596	NBR1	-0.166835	4.04449	-0.841692	0.430423	0.848423	-6.46455
O95772	STARD3NL	-0.166832	4.05314	-1.76758	0.124678	0.733699	-6.51245
Q9NX58	LYAR	-0.16679	4.04997	-1.23143	0.261682	0.787382	-6.71518
Q9Y5K8	ATP6V1D	-0.166448	4.05543	-2.4058	0.050501	0.658224	-5.45985
Q9UKL0	RCOR1	-0.166422	4.04871	-1.14001	0.295328	0.795876	-6.70233
Q13595	TRA2A	-0.166393	4.05537	-2.85593	0.0271102	0.596662	-5.61871
Q8WV22	NSMCE1	-0.166368	4.05293	-1.53024	0.173991	0.74973	-6.36827
Q6BDS2	UHRF1BP1	-0.166282	4.04848	-1.14753	0.29243	0.794643	-6.70294
O75379	VAMP4	-0.165681	4.05061	-1.10938	0.307386	0.800488	-6.39813
P62158	NA	-0.165502	4.02118	-0.607182	0.564735	0.88857	-8.3154
P41162	ETV3	-0.165312	4.0405	-0.830388	0.436333	0.850163	-6.75877
P37198	NUP62	-0.164849	4.05363	-1.96213	0.0946181	0.720767	-6.62035
P49746	THBS3	-0.164704	4.05291	-1.22985	0.262235	0.787382	-6.27436
P09017	HOXC4	-0.164634	4.0475	-1.01656	0.346409	0.812405	-6.68355
Q5W0B1	OBI1	-0.164442	4.05158	-1.25193	0.254605	0.786636	-6.42896
Q96RK0	CIC	-0.164418	4.05009	-1.06996	0.323497	0.805956	-6.4413
Q9BYC9	MRPL20	-0.164322	4.05359	-1.71913	0.133509	0.740044	-6.29129
P62917	RPL8	-0.164258	4.05558	-3.08739	0.019872	0.571301	-5.79075
Q5XUX1	FBXW9	-0.163996	4.05413	-1.24354	0.257482	0.786636	-6.16975
Q86V48	LUZP1	-0.163747	4.05478	-1.89564	0.103987	0.731517	-5.95934
Q96BW9	TAMM41	-0.163513	4.05342	-1.43161	0.19944	0.762565	-6.29116
Q5U4P2	ASPHD1	-0.163345	4.03535	-0.648393	0.53939	0.876205	-6.48391
Q12926	ELAVL2	-0.163155	4.05615	-3.61877	0.0100241	0.494618	-4.352
P82909	MRPS36	-0.162973	4.05481	-2.05313	0.0831441	0.718085	-5.99551
O96004	HAND1	-0.162893	4.05209	-1.57615	0.163203	0.748738	-6.96116
Q9H2U2	PPA2	-0.162862	4.05179	-1.60042	0.157756	0.747495	-7.93952
O75925	PIAS1	-0.162855	4.05529	-1.79845	0.119349	0.731517	-5.88477
Q9NS56	TOPORS	-0.162828	4.0529	-1.15146	0.290925	0.792136	-6.28497
Q9H1K4	SLC25A18	-0.162694	4.04866	-1.18172	0.279547	0.791312	-7.03155
O94952	FBXO21	-0.162685	4.04945	-1.10765	0.308078	0.800488	-6.59482
O60927	PPP1R11	-0.162682	4.04152	-0.82546	0.438927	0.850357	-6.80443
Q86V15	CASZ1	-0.162679	4.05642	-1.83118	0.113942	0.731517	-5.67952
Q15022	SUZ12	-0.162559	4.05589	-2.88761	0.0259708	0.595665	-5.02254
Q9H257	CARD9	-0.162467	4.05607	-2.63039	0.0369278	0.615283	-5.1161
Q13445	TMED1	-0.16237	4.05304	-1.49744	0.182101	0.754193	-6.49509
Q9BPY3	FAM118B	-0.162368	4.04048	-0.80319	0.45079	0.854357	-6.87231
Q9NQG7	HPS4	-0.162362	4.01322	-0.475201	0.650503	0.906722	-6.55967
Q9NZ43	USE1	-0.162348	4.04749	-0.937384	0.382729	0.830173	-6.55682
Q9HBE1	PATZ1	-0.16234	4.05477	-1.95785	0.0951948	0.721791	-5.9601
Q9NPG3	UBN1	-0.162156	4.05573	-1.21615	0.267068	0.789833	-6.07867
O75832	PSMD10	-0.162127	4.05575	-2.33558	0.0557421	0.662807	-5.46298
Q15714	TSC22D1	-0.161948	4.0542	-1.37864	0.214472	0.770972	-6.18543
O00213	APBB1	-0.161938	4.05311	-1.25703	0.252871	0.785236	-6.29862
Q9P2X0	DPM3	-0.161722	4.05413	-1.90989	0.101904	0.731348	-6.28632
Q6ZWT7	MBOAT2	-0.161687	4.0384	-0.784222	0.461071	0.857651	-7.14396
Q68DK7	MSL1	-0.161478	4.05542	-1.75636	0.126671	0.734072	-5.90358
Q13557	CAMK2D	-0.161289	4.05249	-1.4938	0.183022	0.754193	-6.73801
Q5W0Z9	ZDHHC20	-0.161138	4.04005	-0.788517	0.458729	0.856303	-7.0564
Q9BRA2	TXNDC17	-0.161069	4.05465	-2.34414	0.0550738	0.659821	-6.48127
Q8NC26	ZNF114	-0.160906	4.02786	-0.503427	0.631599	0.903475	-6.16117
Q9NY47	CACNA2D2	-0.160861	4.05255	-1.30808	0.236069	0.778537	-6.40828
Q9BY41	HDAC8	-0.160108	4.055	-1.31631	0.233455	0.778397	-6.12954
Q8N9B5	JMY	-0.16005	4.05026	-1.1139	0.305581	0.799948	-6.5386
O95391	SLU7	-0.159869	4.05424	-1.64589	0.14801	0.745666	-6.251
O94967	WDR47	-0.159632	4.05517	-1.58604	0.160961	0.747783	-6.05433
Q9BZ95	NSD3	-0.15938	4.05385	-1.42187	0.202131	0.762565	-6.27158
Q15042	RAB3GAP1	-0.159021	4.05656	-2.43616	0.048396	0.658224	-5.1604
O43598	DNPH1	-0.158814	4.05076	-1.30011	0.238626	0.779561	-7.10917
Q2PZI1	DPY19L1	-0.158756	4.04951	-1.14521	0.293322	0.795491	-6.76574
Q96CD2	PPCDC	-0.158741	4.02051	-0.542653	0.605823	0.89925	-6.92599
Q9NYB9	ABI2	-0.158116	4.05559	-2.54982	0.0412942	0.637331	-5.60302
Q9Y255	PRELID1	-0.157952	4.04636	-0.958533	0.372751	0.830101	-6.85571
P49789	FHIT	-0.157925	4.04763	-0.991355	0.357666	0.82153	-6.76692
Q8NEM7	SUPT20H	-0.157777	4.05366	-1.11563	0.304891	0.799664	-6.26522
Q8IZU2	WDR17	-0.157731	4.05653	-1.4181	0.203181	0.762565	-5.98246
Q9UDW3	ZMAT5	-0.157731	4.04511	-0.741248	0.484965	0.861318	-6.39307
P52594	AGFG1	-0.157717	4.05572	-2.44561	0.0477595	0.658224	-5.54031
Q9HC07	TMEM165	-0.157595	4.02776	-0.613806	0.560613	0.886203	-7.27559
P58340	MLF1	-0.157249	4.0448	-0.849873	0.426182	0.846586	-6.66934
O14662	STX16	-0.157138	4.05678	-2.98362	0.0228209	0.588747	-4.57023
Q8N6T3	ARFGAP1	-0.15697	4.05402	-1.86959	0.107902	0.731517	-6.58281
Q9NRC1	ST7	-0.156904	4.0392	-0.649292	0.538846	0.876135	-6.39828
P53680	AP2S1	-0.15678	4.05642	-3.83168	0.00771147	0.446942	-4.17493
P62314	SNRPD1	-0.156703	4.04695	-1.06923	0.323803	0.806152	-8.39231
Q8IY31	IFT20	-0.156572	4.02463	-0.523243	0.618504	0.900199	-6.5856
Q7Z6J8	UBE3D	-0.156479	4.05301	-1.24701	0.256288	0.786636	-6.37529
Q63ZY3	KANK2	-0.156398	4.05117	-1.05989	0.327724	0.808233	-6.44785
Q5JPI9	EEF1AKMT2	-0.156208	4.04385	-0.8647	0.418574	0.843868	-6.89586
P13994	CCDC130	-0.156174	4.04376	-0.739955	0.485698	0.861318	-6.46763
Q2TB10	ZNF800	-0.155887	4.04842	-0.829349	0.436878	0.850357	-6.38183
P49593	PPM1F	-0.155694	4.05388	-1.78977	0.120824	0.731517	-6.56131
Q9BRT8	CBWD1	-0.155661	4.05225	-1.08875	0.315736	0.802267	-6.39404
Q9NX62	IMPAD1	-0.155502	4.05681	-3.05767	0.0206721	0.58078	-4.50432
Q9Y5B0	CTDP1	-0.155454	4.05248	-1.27616	0.246457	0.782995	-6.51387
O75446	SAP30	-0.154893	4.05248	-1.40802	0.206012	0.764223	-6.66653
Q2M389	WASHC4	-0.154815	4.05443	-1.69457	0.138213	0.745666	-6.30952
Q9UQ90	SPG7	-0.154764	4.04834	-0.938651	0.382126	0.830173	-6.61651
Q7RTS9	DYM	-0.154616	4.04981	-1.09	0.315223	0.802267	-6.71283
Q9BW27	NUP85	-0.154503	4.0563	-3.04747	0.0209546	0.581477	-4.90254
Q9NVM6	DNAJC17	-0.154462	4.05212	-1.41092	0.205194	0.764026	-6.81757
Q7Z6V5	ADAT2	-0.154442	4.05458	-1.58437	0.161338	0.747783	-6.20685
Q9UPR0	PLCL2	-0.15441	4.03689	-0.602397	0.567724	0.889468	-6.4454
Q9UMR5	PPT2	-0.154197	4.05057	-1.1678	0.284734	0.792136	-6.82873
Q5T5X7	BEND3	-0.153769	4.05589	-2.01223	0.0881173	0.718675	-5.76372
Q15800	MSMO1	-0.153479	4.05506	-1.81173	0.117126	0.731517	-6.15415
Q9UPP1	PHF8	-0.152767	4.05555	-1.45332	0.193562	0.758797	-6.11635
Q08AE8	SPIRE1	-0.152763	4.05628	-1.5592	0.16711	0.748738	-5.98235
Q9UNK0	STX8	-0.15274	4.0527	-1.44399	0.196069	0.761133	-6.72799
Q9NPI6	DCP1A	-0.152654	4.05475	-1.56292	0.166244	0.748738	-6.23648
Q8NDF8	TENT4B	-0.152545	4.05392	-1.52357	0.175614	0.75148	-6.4084
Q9H7L9	SUDS3	-0.152527	4.04968	-1.17842	0.28077	0.791312	-7.15784
Q86YM7	HOMER1	-0.152406	4.05225	-1.25048	0.2551	0.786636	-6.55441
Q4KMQ2	ANO6	-0.152386	4.05614	-1.78429	0.121765	0.731517	-5.87857
P32019	INPP5B	-0.152386	4.04702	-0.785039	0.460625	0.857516	-6.47483
Q96PY5	FMNL2	-0.15234	4.05146	-0.776268	0.465431	0.859726	-6.23585
Q96S52	PIGS	-0.152227	4.05559	-2.25822	0.0621703	0.675318	-5.90856
Q86UA6	RPAIN	-0.152204	4.05581	-2.28868	0.0595531	0.670922	-5.69326
O43295	SRGAP3	-0.152119	4.05503	-1.37675	0.215026	0.770972	-6.21965
Q9P0U3	SENP1	-0.151952	4.05538	-1.4019	0.20775	0.764223	-6.16056
P52739	ZNF131	-0.151927	4.05091	-0.937272	0.382783	0.830173	-6.40508
P55287	CDH11	-0.151864	4.05268	-1.25014	0.255217	0.786636	-6.56307
O94782	USP1	-0.151654	4.0556	-1.81453	0.116663	0.731517	-6.00549
Q14BN4	SLMAP	-0.151509	4.05565	-1.79127	0.120569	0.731517	-6.00114
Q92503	SEC14L1	-0.151408	4.05401	-1.34455	0.224676	0.775239	-6.35083
P17535	JUND	-0.151369	4.05451	-1.41164	0.204992	0.764026	-6.2799
Q86YR5	GPSM1	-0.151172	4.05231	-1.19586	0.274363	0.790529	-6.53446
Q9Y297	BTRC	-0.150944	4.05289	-1.26688	0.249552	0.784457	-6.5699
Q8TCD5	NT5C	-0.150886	4.05098	-1.18339	0.278931	0.791312	-6.80295
A4D2H0	CTAGE15	-0.150869	4.05287	-1.27851	0.245677	0.782995	-6.54174
Q13630	TSTA3	-0.150708	4.05587	-2.35816	0.0539981	0.658224	-5.68427
Q9P2D1	CHD7	-0.150675	4.05649	-2.19529	0.0679598	0.690205	-5.52752
Q96B45	BORCS7	-0.150533	4.05565	-1.88823	0.105086	0.731517	-5.9858
O75529	TAF5L	-0.150531	4.05653	-1.64692	0.147797	0.745666	-5.92389
Q8N137	CNTROB	-0.149954	4.05037	-0.833087	0.434916	0.849736	-6.3911
Q9HDC5	JPH1	-0.149689	4.04824	-0.852501	0.424826	0.846155	-6.5137
Q9UPA5	BSN	-0.149444	4.05423	-0.752947	0.478378	0.861318	-6.15089
Q96GQ5	C16orf58	-0.149327	4.04288	-0.806612	0.448952	0.854357	-7.05103
Q92567	FAM168A	-0.149198	4.05534	-1.8273	0.114571	0.731517	-6.12005
P28290	ITPRID2	-0.148901	4.05589	-2.05091	0.0834073	0.718085	-5.84071
Q8IZ21	PHACTR4	-0.148621	4.05545	-1.7185	0.133628	0.740044	-6.11013
Q7Z2K6	ERMP1	-0.148337	4.05582	-1.65307	0.146525	0.745666	-6.05619
Q8IU60	DCP2	-0.148335	4.05545	-1.51317	0.178168	0.751698	-6.16941
P20226	TBP	-0.14831	4.05513	-1.89397	0.104233	0.731517	-6.24697
P16157	ANK1	-0.148292	4.05541	-1.57348	0.163811	0.748738	-6.17074
Q9H1A3	METTL9	-0.148246	4.05586	-1.92898	0.0991787	0.725502	-5.94729
Q6ZN55	ZNF574	-0.147999	4.05209	-1.22104	0.265335	0.788402	-6.67633
O75882	ATRN	-0.147847	4.05051	-0.969085	0.367848	0.827202	-6.58042
P48509	CD151	-0.147836	4.05055	-1.12337	0.301828	0.797509	-6.87628
Q8IWF6	DENND6A	-0.147719	4.04983	-0.839247	0.431696	0.848423	-6.45262
Q01415	GALK2	-0.147189	4.05309	-1.17673	0.2814	0.791312	-6.49617
O14656	TOR1A	-0.147133	4.05113	-1.14209	0.294524	0.795825	-6.81151
P24386	CHM	-0.146956	4.02125	-0.523499	0.618336	0.900199	-7.45012
Q6UW02	CYP20A1	-0.146863	4.04465	-0.780813	0.462936	0.858241	-6.72373
Q96RT7	TUBGCP6	-0.146809	4.05385	-1.15345	0.290165	0.792136	-6.37363
P78395	PRAME	-0.146734	4.05659	-2.67237	0.0348483	0.615283	-5.17616
P35626	GRK3	-0.146461	4.05626	-1.97642	0.0927158	0.718675	-5.81538
Q96JK9	MAML3	-0.14628	4.05065	-0.682103	0.519196	0.871778	-6.22241
Q9Y6I4	USP3	-0.146274	4.0471	-0.993394	0.356745	0.820623	-7.43779
Q9NW75	GPATCH2	-0.146089	4.05382	-1.15605	0.289174	0.792136	-6.40426
Q96EP9	SLC10A4	-0.145989	4.02895	-0.565536	0.591061	0.896359	-6.85511
Q14207	NPAT	-0.145943	4.04226	-0.590524	0.57518	0.890879	-6.29709
Q9UBX3	SLC25A10	-0.145918	4.05616	-2.33053	0.0561403	0.662807	-5.68955
Q00973	B4GALNT1	-0.145665	4.05122	-0.80553	0.449533	0.854357	-6.33914
Q5BKZ1	ZNF326	-0.145484	4.05435	-1.82316	0.115245	0.731517	-6.88623
O75581	LRP6	-0.145451	4.05661	-1.49371	0.183045	0.754193	-6.05512
Q12846	STX4	-0.145328	4.0349	-0.61404	0.560468	0.886203	-6.91004
Q9Y2I8	WDR37	-0.145325	4.04961	-0.953629	0.375047	0.830173	-6.74822
P0DI81	TRAPPC2	-0.145246	4.0557	-1.48972	0.184059	0.756246	-6.18045
Q16623	STX1A	-0.145125	4.03432	-0.628699	0.551413	0.881778	-7.12563
O14647	CHD2	-0.145048	4.05688	-1.84986	0.110965	0.731517	-5.79062
O15066	KIF3B	-0.144562	4.05599	-1.71737	0.13384	0.740044	-6.05904
Q7Z7M0	MEGF8	-0.144448	4.03664	-0.538328	0.608636	0.899518	-6.3768
Q9UH99	SUN2	-0.144258	4.05566	-1.89945	0.103425	0.731517	-6.1022
Q5U5X0	LYRM7	-0.144065	4.05317	-1.46818	0.18963	0.758035	-7.0369
Q9H898	ZMAT4	-0.144063	4.05425	-1.48586	0.185047	0.756246	-6.51471
Q96E52	OMA1	-0.144058	4.05054	-0.781261	0.462691	0.858241	-6.37074
P51798	CLCN7	-0.144004	4.05427	-1.56897	0.164848	0.748738	-6.59731
Q9Y2J0	RPH3A	-0.143765	4.0549	-1.56866	0.164918	0.748738	-6.37342
Q5JU85	IQSEC2	-0.143629	4.05323	-1.25786	0.25259	0.785236	-6.60348
Q9BWS9	CHID1	-0.143314	4.05065	-0.945937	0.37867	0.830173	-6.60613
P57678	GEMIN4	-0.143094	4.05639	-2.36983	0.0531186	0.658224	-5.61858
O15234	CASC3	-0.142911	4.05427	-1.4244	0.201428	0.762565	-6.49539
Q9NSP4	CENPM	-0.142889	4.04469	-0.855606	0.423228	0.846155	-7.30583
O60344	NA	-0.142856	4.05124	-1.16758	0.284815	0.792136	-7.15773
Q86TG7	PEG10	-0.142772	4.05579	-2.11916	0.0757047	0.704638	-6.05857
Q0VDG4	SCRN3	-0.142723	4.05647	-2.16936	0.0705027	0.699344	-5.70308
Q9NX31	OSER1	-0.142699	4.03359	-0.567183	0.590006	0.896359	-6.70525
P56962	STX17	-0.14258	4.04053	-0.715897	0.499448	0.865986	-7.0176
O60503	ADCY9	-0.142567	4.0532	-0.839257	0.431691	0.848423	-6.30825
P78356	PIP4K2B	-0.142511	4.04908	-0.997238	0.355013	0.818684	-6.99632
Q9BWG6	SCNM1	-0.142398	4.05438	-1.50967	0.179036	0.751698	-6.56858
Q08170	SRSF4	-0.142278	4.05397	-1.6447	0.148258	0.745666	-6.98127
Q7Z6E9	RBBP6	-0.142255	4.05645	-1.79524	0.119893	0.731517	-5.94551
Q8N3J3	C17orf53	-0.142226	4.05459	-1.19138	0.276	0.790529	-6.37687
O60942	RNGTT	-0.14208	4.05709	-3.1181	0.0190801	0.571301	-4.56982
Q9BY43	CHMP4A	-0.1419	4.0552	-1.66688	0.143708	0.745666	-6.3761
Q96A33	CCDC47	-0.141737	4.05459	-1.81807	0.116078	0.731517	-6.91523
Q96FW1	OTUB1	-0.141559	4.05409	-1.7279	0.131867	0.739463	-7.68178
O95260	ATE1	-0.141552	4.05623	-1.65449	0.146232	0.745666	-6.07948
Q96EK9	KTI12	-0.141462	4.04215	-0.753829	0.477884	0.861318	-7.21367
Q13895	BYSL	-0.141417	4.05625	-2.45762	0.0469637	0.658224	-5.73059
Q9BUB7	TMEM70	-0.141322	4.04969	-1.09972	0.311271	0.801932	-7.636
P41236	PPP1R2	-0.141096	4.04682	-0.892526	0.404567	0.838693	-7.15832
Q9NSG2	C1orf112	-0.141083	4.05403	-1.28905	0.242215	0.782995	-6.52545
Q9BTA9	WAC	-0.140855	4.057	-2.84045	0.0276858	0.596662	-4.92573
Q9Y576	ASB1	-0.14085	3.99178	-0.319528	0.759548	0.941864	-6.11693
O75665	OFD1	-0.140822	4.02967	-0.519435	0.621009	0.900479	-6.74135
Q9NZ45	CISD1	-0.140798	4.05591	-1.82627	0.114738	0.731517	-6.12567
O75478	TADA2A	-0.140772	4.03618	-0.55778	0.596041	0.896699	-6.51541
Q3ZCW2	LGALSL	-0.140651	4.0524	-1.19885	0.273279	0.790529	-6.8319
Q8IYS2	KIAA2013	-0.140547	4.05023	-1.04142	0.335588	0.810919	-6.93089
Q8IW50	FAM219A	-0.14048	4.05168	-1.02062	0.344625	0.812176	-6.65755
Q86UX6	STK32C	-0.140254	4.04772	-0.788066	0.458975	0.856303	-6.58628
Q96RL1	UIMC1	-0.140065	4.04463	-0.771601	0.468003	0.859726	-6.93083
Q8N0Z8	PUSL1	-0.13992	4.05588	-1.16125	0.287201	0.792136	-6.27956
P61326	MAGOH	-0.139854	4.0526	-1.43992	0.197172	0.762089	-7.91863
Q8TD16	BICD2	-0.139816	4.0543	-1.37668	0.215045	0.770972	-6.53692
P22304	IDS	-0.139707	4.04352	-0.692967	0.512793	0.869987	-6.6989
Q8IV36	HID1	-0.139384	4.05329	-1.14278	0.294257	0.795491	-6.57101
Q58FF6	HSP90AB4P	-0.138977	4.05653	-3.17139	0.0177856	0.566951	-5.99842
Q9H568	ACTL8	-0.138977	4.04908	-0.731282	0.490625	0.863517	-6.44343
P60484	PTEN	-0.138843	4.04491	-0.820191	0.441713	0.851163	-7.31053
O00458	IFRD1	-0.138674	4.04037	-0.604053	0.566688	0.888937	-6.57775
O75382	TRIM3	-0.138659	4.05157	-0.95455	0.374615	0.830173	-6.61085
Q9UK53	ING1	-0.138524	4.04096	-0.649585	0.538668	0.876135	-6.71552
O60825	PFKFB2	-0.138475	4.04554	-0.716434	0.499139	0.865986	-6.6471
Q15797	SMAD1	-0.138385	4.05448	-1.45952	0.191912	0.758495	-6.58207
Q8WU68	U2AF1L4	-0.138294	4.05657	-2.97277	0.0231556	0.588747	-5.4354
Q9P1Q0	VPS54	-0.138287	4.04886	-0.784149	0.461112	0.857651	-6.56503
Q96F63	CCDC97	-0.138219	4.04961	-1.02889	0.341007	0.812176	-7.32668
Q96MU7	YTHDC1	-0.138067	4.04896	-1.04934	0.332195	0.810847	-7.57266
Q99653	CHP1	-0.137924	4.0553	-1.58434	0.161346	0.747783	-6.37602
O95149	SNUPN	-0.137588	4.04053	-0.687453	0.516037	0.870658	-7.12534
Q96G28	CFAP36	-0.137471	4.05565	-1.2435	0.257495	0.786636	-6.33658
Q9BTV4	TMEM43	-0.137208	4.05617	-2.24586	0.0632664	0.680666	-6.00404
Q9H6D7	HAUS4	-0.137192	4.05504	-1.52656	0.174885	0.750619	-6.4652
O00258	WRB	-0.137133	4.04614	-0.820605	0.441494	0.851163	-7.07877
Q14CW9	ATXN7L3	-0.136894	4.02322	-0.458412	0.661883	0.912582	-6.4905
P34949	MPI	-0.136854	4.05628	-1.17322	0.282707	0.791312	-6.27737
Q6PCT2	FBXL19	-0.136701	4.04096	-0.626437	0.552804	0.882782	-6.739
Q8N584	TTC39C	-0.1367	4.05708	-1.57614	0.163205	0.748738	-6.03973
Q8N5N7	MRPL50	-0.136472	4.05544	-1.72091	0.133175	0.740044	-6.43532
Q9BWP8	COLEC11	-0.136471	4.05235	-1.14777	0.292337	0.794643	-6.81748
Q7Z333	SETX	-0.136321	4.05634	-1.36432	0.218707	0.773642	-6.24753
Q9UJD0	RIMS3	-0.136294	4.05598	-1.5137	0.178038	0.751698	-6.25059
Q9Y6I3	EPN1	-0.136148	4.05658	-2.27034	0.0611149	0.671338	-5.72854
Q13686	ALKBH1	-0.136146	4.05277	-0.945356	0.378944	0.830173	-6.5187
Q9HC77	CENPJ	-0.136099	4.04715	-0.741037	0.485085	0.861318	-6.57333
P62699	YPEL5	-0.13609	4.04933	-0.979109	0.363237	0.824121	-7.07439
Q13526	PIN1	-0.136081	4.05622	-2.54177	0.0417595	0.642378	-6.13795
P30533	LRPAP1	-0.135933	4.04876	-0.930997	0.385783	0.830173	-7.02297
Q70EL1	USP54	-0.135821	4.05074	-0.791781	0.456955	0.856166	-6.48852
P59998	ARPC4	-0.135762	4.04391	-0.836261	0.433255	0.84876	-8.45091
Q8N111	CEND1	-0.135668	4.05361	-1.37064	0.216826	0.772928	-6.94804
Q9H0X4	FAM234A	-0.135654	4.03699	-0.538748	0.608362	0.899518	-6.50578
Q66PJ3	ARL6IP4	-0.135563	4.0545	-1.57971	0.162392	0.748738	-6.96804
P43363	MAGEA10	-0.135247	4.04373	-0.802682	0.451063	0.854357	-8.04744
P49257	LMAN1	-0.135238	4.05533	-1.90673	0.102362	0.731517	-6.7021
Q99811	PRRX2	-0.13518	4.05216	-1.07107	0.323035	0.805677	-6.75972
Q14088	RAB33A	-0.134993	4.05441	-1.4445	0.195929	0.761133	-6.70724
Q8TBM8	DNAJB14	-0.13496	4.04931	-0.794205	0.45564	0.855271	-6.5897
Q6ZU80	CEP128	-0.13455	4.04954	-0.79992	0.452551	0.854357	-6.59258
Q9BYC8	MRPL32	-0.134386	4.05182	-1.08482	0.317344	0.803038	-6.87622
Q10471	GALNT2	-0.134112	4.05574	-2.02501	0.0865321	0.718675	-6.50629
O14519	CDK2AP1	-0.134108	4.05339	-1.15495	0.289594	0.792136	-6.73182
P10398	ARAF	-0.134059	4.05498	-1.26862	0.248966	0.783979	-6.47676
Q8NBI6	XXYLT1	-0.133972	4.05499	-1.34222	0.225387	0.775239	-6.48902
Q8WXE1	ATRIP	-0.133955	4.05505	-1.24482	0.257043	0.786636	-6.45238
Q9Y3E1	HDGFL3	-0.133829	4.05349	-1.35972	0.220081	0.77372	-7.02679
Q9Y3C0	WASHC3	-0.133785	4.04038	-0.699546	0.508941	0.867266	-7.43826
P0CG08	GPR89B	-0.133738	4.05197	-1.06724	0.324632	0.806378	-6.85927
P46199	MTIF2	-0.133697	4.05596	-1.81472	0.116631	0.731517	-6.24992
Q7Z5U6	WDR53	-0.133669	4.03683	-0.570524	0.587871	0.896359	-6.84082
Q8TC12	RDH11	-0.133325	4.05536	-1.82883	0.114323	0.731517	-6.67845
Q9UI09	NDUFA12	-0.133304	4.05357	-1.30893	0.235798	0.778537	-6.89468
O00161	SNAP23	-0.133302	4.05322	-1.25135	0.254803	0.786636	-7.01765
Q86V97	KBTBD6	-0.13238	4.04667	-0.80601	0.449275	0.854357	-7.03499
Q53R41	FASTKD1	-0.132333	4.05617	-1.52762	0.174627	0.75056	-6.27073
O75037	KIF21B	-0.13226	4.05609	-1.99545	0.0902428	0.718675	-6.21793
Q9Y4P1	ATG4B	-0.132174	4.05567	-1.78438	0.12175	0.731517	-6.41938
P13056	NR2C1	-0.131679	4.05227	-0.910142	0.395882	0.835074	-6.57038
Q6UUV7	CRTC3	-0.131654	4.04608	-0.685362	0.51727	0.870658	-6.69403
Q9H9F9	ACTR5	-0.131589	4.04988	-0.916715	0.392677	0.83108	-7.03252
Q14651	PLS1	-0.131409	4.05586	-1.71894	0.133545	0.740044	-6.3863
Q7Z4H3	HDDC2	-0.131383	4.04831	-0.909948	0.395977	0.835074	-7.34998
Q9H869	YY1AP1	-0.130902	4.04945	-0.76318	0.472667	0.860923	-6.64214
P42858	HTT	-0.130685	4.0544	-1.0818	0.318588	0.803038	-6.53914
Q9BVM4	GGACT	-0.130551	4.04875	-0.790189	0.457819	0.856166	-6.7116
O43639	NCK2	-0.130396	4.05589	-1.46702	0.189933	0.758035	-6.37822
Q09161	NCBP1	-0.130298	4.05458	-1.57779	0.162828	0.748738	-7.06554
P60468	SEC61B	-0.13005	4.05584	-2.05162	0.0833229	0.718085	-6.68869
Q3MHD2	LSM12	-0.129861	4.04129	-0.714139	0.500464	0.865986	-8.25234
Q01484	ANK2	-0.129757	4.05674	-1.95533	0.0955363	0.721791	-5.98781
O14773	TPP1	-0.129599	4.04883	-0.807119	0.448681	0.854357	-6.79789
Q9BXI3	NT5C1A	-0.129563	4.05499	-1.0849	0.317312	0.803038	-6.49976
O43676	NDUFB3	-0.129479	4.05144	-1.10156	0.310526	0.801469	-7.40107
A6NFN3	RBFOX3	-0.129383	4.05741	-3.44988	0.0124031	0.528403	-4.33072
Q9BQL6	FERMT1	-0.12937	4.04779	-0.877556	0.412059	0.840203	-7.57153
Q99755	PIP5K1A	-0.129256	4.05586	-1.57257	0.16402	0.748738	-6.39754
Q15633	TARBP2	-0.128942	4.05669	-1.94652	0.0967384	0.722313	-6.01976
P49336	CDK8	-0.128684	4.05171	-0.902118	0.39982	0.836363	-6.68507
Q9H201	EPN3	-0.128568	4.04181	-0.672674	0.524796	0.874245	-7.15395
Q14165	MLEC	-0.128478	4.05667	-2.34756	0.0548094	0.659821	-5.88236
Q13099	IFT88	-0.128196	4.04679	-0.6729	0.524661	0.874245	-6.66651
Q92626	PXDN	-0.127988	4.05395	-0.675138	0.523329	0.873681	-6.29181
Q8WUD1	RAB2B	-0.12792	4.048	-0.822191	0.440654	0.851077	-7.10644
Q9UBP6	METTL1	-0.12761	4.05626	-1.74755	0.128259	0.734072	-6.32036
Q01085	TIAL1	-0.127538	4.05378	-1.39754	0.208994	0.766096	-7.47362
Q9BZD4	NUF2	-0.127425	4.05546	-1.62082	0.15331	0.745666	-6.61056
Q9NY35	CLDND1	-0.127374	4.04988	-0.84276	0.429867	0.848423	-6.88834
P42285	MTREX	-0.127292	4.0558	-1.96797	0.0938358	0.71971	-6.82023
Q9P2L0	WDR35	-0.127286	4.05677	-1.38583	0.212372	0.768567	-6.29314
Q96SN8	CDK5RAP2	-0.127271	4.05307	-1.0946	0.313348	0.802267	-6.84538
Q96LB3	IFT74	-0.127111	4.05602	-1.13237	0.2983	0.797078	-6.41503
O43670	ZNF207	-0.12693	4.05527	-1.79145	0.120538	0.731517	-7.38662
O95881	TXNDC12	-0.126886	4.05633	-2.0334	0.0855072	0.718085	-6.32298
O43169	CYB5B	-0.126638	4.05427	-1.50039	0.181358	0.753648	-7.56035
P53778	MAPK12	-0.126532	4.05553	-1.36837	0.217499	0.773287	-6.53154
Q5VWZ2	LYPLAL1	-0.126505	4.05607	-1.62817	0.151739	0.745666	-6.41272
Q8N3F8	MICALL1	-0.12646	4.04966	-0.839714	0.431453	0.848423	-6.96384
Q12907	LMAN2	-0.126378	4.05671	-2.63083	0.0369053	0.615283	-5.9656
Q13472	TOP3A	-0.126319	4.05716	-1.29666	0.239741	0.779872	-6.27732
O94875	SORBS2	-0.126133	4.04272	-0.582029	0.580551	0.893561	-6.60408
P42575	CASP2	-0.125971	4.05643	-2.11851	0.0757741	0.704638	-6.23186
O15235	MRPS12	-0.125945	4.05174	-1.06999	0.323484	0.805956	-7.24868
Q07021	C1QBP	-0.125775	4.05513	-1.75673	0.126605	0.734072	-8.02628
Q13137	CALCOCO2	-0.125581	4.05451	-1.16273	0.286645	0.792136	-6.65601
Q9Y6D5	ARFGEF2	-0.125247	4.05642	-1.53981	0.171687	0.74973	-6.3331
Q9H0G5	NSRP1	-0.124938	4.05467	-1.25047	0.255105	0.786636	-6.73169
A6NMZ7	COL6A6	-0.124912	4.04931	-0.731062	0.490751	0.863554	-6.64512
Q96RT8	TUBGCP5	-0.12485	4.0563	-1.19257	0.275562	0.790529	-6.41793
Q8NEM2	SHCBP1	-0.124806	4.05646	-1.85309	0.110457	0.731517	-6.264
Q9UPQ7	PDZRN3	-0.124803	4.04922	-0.839164	0.431739	0.848423	-7.03134
Q9H299	SH3BGRL3	-0.124743	4.04792	-0.883421	0.409111	0.838693	-8.259
O43292	GPAA1	-0.124535	4.04771	-0.821866	0.440826	0.851077	-7.32556
Q8TEY7	USP33	-0.124339	4.05028	-0.840056	0.431274	0.848423	-6.87486
Q96A23	CPNE4	-0.124325	4.05162	-0.78119	0.46273	0.858241	-6.58539
Q96LI5	CNOT6L	-0.12432	4.05193	-0.892769	0.404446	0.838693	-6.75636
Q14643	ITPR1	-0.124317	4.05702	-1.70484	0.136227	0.744263	-6.13093
Q9UPM8	AP4E1	-0.124166	4.0557	-1.08876	0.315729	0.802267	-6.48048
Q96PY6	NEK1	-0.124148	4.05485	-1.00025	0.353661	0.817928	-6.53863
Q9Y2I1	NISCH	-0.12405	4.05347	-1.02713	0.341773	0.812176	-6.73495
Q02086	SP2	-0.123777	4.05606	-1.21033	0.269145	0.790328	-6.46675
Q8N806	UBR7	-0.123703	4.05724	-2.80154	0.0291917	0.609423	-5.2691
Q15773	MLF2	-0.123675	4.04676	-0.823215	0.440113	0.850734	-7.53987
Q9Y5T5	USP16	-0.123637	4.05696	-2.00886	0.0885405	0.718675	-6.00525
Q96EZ8	MCRS1	-0.123619	4.05687	-1.07981	0.31941	0.803038	-6.37046
O00443	PIK3C2A	-0.123572	4.05584	-1.07452	0.321598	0.804044	-6.47413
Q8TBB5	KLHDC4	-0.123491	4.05539	-1.40488	0.206902	0.764223	-6.65067
O43924	PDE6D	-0.123443	4.05247	-1.10371	0.309661	0.801331	-7.24165
Q14432	PDE3A	-0.123373	4.05101	-0.77375	0.466817	0.859726	-6.63037
Q9HA92	RSAD1	-0.123369	4.05656	-1.22619	0.263519	0.787382	-6.41121
Q7L804	RAB11FIP2	-0.123058	4.04941	-0.670308	0.526207	0.87504	-6.55272
Q8TB72	PUM2	-0.12303	4.0574	-2.61511	0.0377167	0.615283	-5.30318
Q9H4P4	RNF41	-0.122937	4.04974	-0.680384	0.520215	0.872151	-6.55815
Q9H7X7	IFT22	-0.122935	4.05321	-0.875983	0.412851	0.840422	-6.63411
Q8TCX1	DYNC2LI1	-0.122851	4.04958	-0.653177	0.536495	0.875528	-6.48727
A6NIH7	UNC119B	-0.122775	4.05564	-1.61401	0.154782	0.745666	-6.69991
Q13490	BIRC2	-0.12273	4.05382	-1.08459	0.31744	0.803038	-6.78901
P98174	FGD1	-0.122578	4.05087	-0.651397	0.537571	0.875528	-6.43997
Q9ULH1	ASAP1	-0.122512	4.057	-1.44589	0.195557	0.761133	-6.29744
Q9H4L4	SENP3	-0.122482	4.0562	-1.80531	0.118195	0.731517	-6.47981
Q9Y6X2	PIAS3	-0.122463	4.05009	-0.61684	0.558731	0.885561	-6.41598
Q9Y3D2	MSRB2	-0.122289	4.03701	-0.535539	0.610454	0.899936	-7.00529
O94953	KDM4B	-0.122123	4.0518	-0.869771	0.415995	0.842153	-6.78302
Q5VWQ0	RSBN1	-0.121853	4.05662	-1.82457	0.115015	0.731517	-6.27876
Q9NRG0	CHRAC1	-0.121849	4.05472	-1.44655	0.195378	0.761133	-7.06002
Q9H8T0	AKTIP	-0.121813	4.03727	-0.477118	0.64921	0.906515	-6.53214
Q13243	SRSF5	-0.121601	4.05202	-1.10925	0.307436	0.800488	-7.89676
Q8IWW6	ARHGAP12	-0.121529	4.05577	-1.2119	0.268581	0.790328	-6.54782
Q08050	FOXM1	-0.121479	4.04115	-0.537425	0.609224	0.899578	-6.58321
A6NI28	ARHGAP42	-0.121227	4.04441	-0.559353	0.595029	0.896699	-6.54182
Q8WVQ1	CANT1	-0.121113	4.05673	-1.64175	0.148875	0.745666	-6.29372
Q8IYJ1	CPNE9	-0.120802	4.05682	-1.81192	0.117095	0.731517	-6.21136
P49759	CLK1	-0.12066	4.05461	-0.933878	0.384403	0.830173	-6.58607
Q9UM73	ALK	-0.12043	4.05607	-1.17839	0.280782	0.791312	-6.50869
P46100	ATRX	-0.120322	4.05514	-1.39289	0.210328	0.767254	-6.8517
P78348	ASIC1	-0.120226	4.0557	-0.939743	0.381606	0.830173	-6.4792
Q9H3H3	C11orf68	-0.12022	4.05526	-1.28048	0.245027	0.782995	-6.69227
P07942	LAMB1	-0.120184	4.05698	-1.6598	0.145144	0.745666	-6.23782
Q8TBP6	SLC25A40	-0.120117	4.05119	-0.816691	0.443571	0.851393	-6.8071
Q14558	PRPSAP1	-0.120083	4.05474	-1.39036	0.21106	0.768471	-7.08008
O15075	DCLK1	-0.12007	4.05698	-1.78319	0.121955	0.731517	-6.17668
O43301	HSPA12A	-0.120009	4.05671	-1.68883	0.139335	0.745666	-6.30498
Q14192	FHL2	-0.119862	4.05617	-1.50494	0.180217	0.752973	-6.52981
Q9HCK4	ROBO2	-0.119852	4.03968	-0.559372	0.595017	0.896699	-6.9323
Q96F85	CNRIP1	-0.119698	4.05068	-0.965583	0.36947	0.828256	-7.58684
Q5VSL9	STRIP1	-0.119696	4.05629	-1.7658	0.124993	0.733699	-6.50455
Q9H816	DCLRE1B	-0.119664	3.97989	-0.276328	0.791045	0.949079	-6.69134
Q13387	MAPK8IP2	-0.119643	4.04895	-0.735955	0.487966	0.862253	-6.83633
Q9BUE6	ISCA1	-0.119627	4.05618	-1.41213	0.204852	0.764026	-6.50349
Q9HBU6	ETNK1	-0.119459	4.05529	-1.35956	0.220129	0.77372	-6.80054
O15031	PLXNB2	-0.119208	4.05702	-1.89869	0.103538	0.731517	-6.1194
Q6UWZ7	ABRAXAS1	-0.118916	4.05412	-0.922874	0.389693	0.830916	-6.62747
Q8IY95	TMEM192	-0.11887	4.05618	-1.31396	0.234198	0.778397	-6.54146
Q6NUM9	RETSAT	-0.118859	4.05354	-0.772461	0.467528	0.859726	-6.51931
O75607	NPM3	-0.118795	4.05541	-1.62094	0.153286	0.745666	-7.20166
P17050	NAGA	-0.118762	4.05356	-1.12999	0.299229	0.797078	-7.05572
Q9Y575	ASB3	-0.118619	4.04021	-0.586591	0.577663	0.892018	-7.1332
P14678	SNRPB	-0.118598	4.05515	-1.63607	0.150065	0.745666	-8.11254
Q9UHJ3	SFMBT1	-0.118393	4.01134	-0.319595	0.759499	0.941864	-6.27944
Q9P0V3	SH3BP4	-0.118387	4.02814	-0.449032	0.668284	0.916348	-6.90534
O14672	ADAM10	-0.118288	4.05457	-1.26689	0.249547	0.784457	-6.98884
Q7Z7H5	TMED4	-0.118195	4.05221	-1.07388	0.321863	0.804269	-7.91899
Q6PML9	SLC30A9	-0.11815	4.05533	-1.18264	0.27921	0.791312	-6.69245
Q8IUI8	CRLF3	-0.118105	4.05577	-1.32115	0.231928	0.778397	-6.63106
Q9UKS6	PACSIN3	-0.117806	4.04878	-0.821842	0.440839	0.851077	-7.33759
Q8NFC6	BOD1L1	-0.1178	4.05633	-1.48577	0.18507	0.756246	-6.51301
O75600	GCAT	-0.117579	4.05668	-1.62723	0.15194	0.745666	-6.38505
Q8IV50	LYSMD2	-0.117434	4.05338	-1.00286	0.352491	0.816731	-6.90771
Q9NUI1	DECR2	-0.117385	4.05623	-0.918285	0.391915	0.830982	-6.4618
Q13227	GPS2	-0.117255	4.05505	-1.03594	0.337948	0.810919	-6.64671
Q86UA1	PRPF39	-0.117184	4.05648	-1.54556	0.17032	0.749716	-6.47971
Q96HA7	TONSL	-0.117132	4.05614	-1.77527	0.123328	0.732555	-6.78551
P11802	CDK4	-0.117065	4.05652	-1.65869	0.145372	0.745666	-6.49044
Q96HR3	MED30	-0.116863	4.05552	-1.43643	0.19812	0.762089	-6.8879
Q96HE9	PRR11	-0.116712	4.05619	-1.2965	0.239791	0.779872	-6.56986
Q8NB14	USP38	-0.116629	4.05292	-0.724628	0.494428	0.864337	-6.53006
Q9NRA8	EIF4ENIF1	-0.116529	4.05548	-1.38252	0.213336	0.76973	-6.80438
Q9BWM7	SFXN3	-0.116429	4.03655	-0.497586	0.635487	0.904192	-6.73161
O60231	DHX16	-0.116408	4.0566	-1.79628	0.119717	0.731517	-6.45639
Q8NG31	KNL1	-0.11636	4.05417	-0.966915	0.368852	0.82802	-6.72673
Q13613	MTMR1	-0.116332	4.05412	-1.02425	0.343031	0.812176	-6.78998
O43318	MAP3K7	-0.116324	4.05346	-1.08347	0.3179	0.803038	-7.12274
P51825	AFF1	-0.116158	3.97826	-0.25025	0.810272	0.95364	-6.10048
Q99741	CDC6	-0.116074	4.05609	-1.12306	0.301953	0.797509	-6.55686
Q01167	FOXK2	-0.1159	4.05715	-2.26706	0.0613989	0.671338	-5.94576
Q6W2J9	BCOR	-0.115892	4.05619	-1.03067	0.340232	0.812176	-6.52019
Q92561	PHYHIP	-0.115823	4.05649	-2.11021	0.0766721	0.705281	-6.90272
P26196	DDX6	-0.115809	4.05484	-1.45517	0.193068	0.758797	-7.80515
Q5EB52	MEST	-0.11559	4.05252	-0.890572	0.405539	0.838693	-6.88206
Q9Y2D4	EXOC6B	-0.115584	4.05712	-1.30772	0.236185	0.778537	-6.40901
Q14011	CIRBP	-0.115475	4.05477	-1.45342	0.193535	0.758797	-7.79036
Q13619	CUL4A	-0.115283	4.05637	-1.77442	0.123477	0.732555	-6.63117
Q9UNL4	ING4	-0.115253	4.04943	-0.792337	0.456653	0.856166	-7.19662
Q8N0V3	RBFA	-0.115167	4.05631	-1.03661	0.33766	0.810919	-6.52276
Q9HAW4	CLSPN	-0.115077	4.05598	-1.33675	0.22707	0.775239	-6.6495
A6NFI3	ZNF316	-0.115061	4.05575	-1.1582	0.288356	0.792136	-6.64485
Q13111	CHAF1A	-0.114962	4.05729	-2.09537	0.0783049	0.709597	-5.97674
Q9HAB8	PPCS	-0.114933	4.05626	-1.41511	0.204015	0.763377	-6.62329
Q96JJ7	TMX3	-0.114921	4.05537	-1.14407	0.293762	0.795491	-6.69762
Q5EBL4	RILPL1	-0.114859	4.05617	-0.748636	0.480799	0.861318	-6.39781
Q12872	SFSWAP	-0.114759	4.05746	-2.08528	0.0794345	0.713275	-5.89643
Q15427	SF3B4	-0.114557	4.05652	-2.02836	0.0861217	0.718085	-6.78416
Q9H496	TOR1AIP2	-0.114542	4.04292	-0.60969	0.563172	0.887497	-7.2592
O15269	SPTLC1	-0.114485	4.05648	-1.4742	0.188057	0.756246	-6.54448
Q13625	TP53BP2	-0.114376	4.05743	-1.39052	0.211014	0.768471	-6.34529
Q9H479	FN3K	-0.114245	4.04978	-0.746549	0.481974	0.861318	-6.95007
Q2TBE0	CWF19L2	-0.114163	4.05752	-1.41703	0.203479	0.762747	-6.32275
P78383	SLC35B1	-0.113994	4.02434	-0.400228	0.702069	0.924923	-6.95769
P49116	NR2C2	-0.113973	4.05633	-1.19699	0.273954	0.790529	-6.57161
Q9NRG7	SDR39U1	-0.113925	4.05183	-0.7225	0.495649	0.864337	-6.64784
Q9BV20	MRI1	-0.113864	4.05611	-1.59269	0.159471	0.747783	-6.80254
Q9Y2K7	KDM2A	-0.113745	4.05557	-1.43509	0.198488	0.762177	-6.92419
O60671	RAD1	-0.113722	4.05673	-1.76378	0.12535	0.734072	-6.47501
O75648	TRMU	-0.113714	4.05313	-0.819238	0.442219	0.851163	-6.69556
Q8TBN0	RAB3IL1	-0.113714	4.05753	-1.18501	0.278336	0.791312	-6.40517
O95372	LYPLA2	-0.113634	4.05515	-1.38872	0.211535	0.768567	-7.19943
Q13151	HNRNPA0	-0.113466	4.05473	-1.40913	0.205699	0.764223	-8.21359
Q9Y2H1	STK38L	-0.113435	4.05619	-1.22773	0.262978	0.787382	-6.60645
Q9Y2G8	DNAJC16	-0.113409	4.04275	-0.50519	0.630428	0.903351	-6.59794
Q96K37	SLC35E1	-0.113231	4.05361	-0.873198	0.414259	0.84078	-6.73048
Q14849	STARD3	-0.113143	4.04898	-0.516044	0.623244	0.900479	-6.36757
Q06481	APLP2	-0.11314	4.05205	-0.764091	0.472162	0.860438	-6.74148
Q9Y484	WDR45	-0.113017	4.04193	-0.596436	0.57146	0.889468	-7.66176
Q9NYR9	NKIRAS2	-0.112831	4.05464	-1.1215	0.302569	0.797509	-6.93796
Q6P4I2	WDR73	-0.112609	4.05686	-1.84289	0.112067	0.731517	-6.43331
O15397	IPO8	-0.112403	4.05637	-1.81495	0.116593	0.731517	-6.85223
O15126	SCAMP1	-0.112398	4.05642	-1.72808	0.131834	0.739463	-6.68103
P83369	LSM11	-0.112351	4.04365	-0.529121	0.614649	0.900146	-6.64174
Q3KNS6	ZNF829	-0.112244	4.0529	-0.665587	0.529029	0.875528	-6.5091
Q9Y3D3	MRPS16	-0.112159	4.05621	-1.72905	0.131653	0.739463	-6.96752
Q13123	IK	-0.112138	4.05711	-2.34392	0.0550913	0.659821	-6.12871
O95926	SYF2	-0.112107	4.05225	-0.948432	0.377491	0.830173	-7.35409
P54762	EPHB1	-0.112071	4.05455	-1.19688	0.273991	0.790529	-7.16708
Q14978	NOLC1	-0.112005	4.05728	-2.69146	0.033944	0.615283	-5.82216
Q99758	ABCA3	-0.112001	4.05213	-0.901413	0.400167	0.836466	-7.12348
P67812	SEC11A	-0.111956	4.05739	-2.66031	0.0354327	0.615283	-5.67958
P22392	NME2	-0.111525	4.05567	-1.63016	0.151315	0.745666	-7.95942
Q92558	WASF1	-0.111515	4.05588	-1.51393	0.177981	0.751698	-6.92245
Q9ULX3	NOB1	-0.111499	4.05621	-1.58394	0.161435	0.747783	-6.82091
Q8NAT1	POMGNT2	-0.111475	4.04082	-0.554354	0.598249	0.896904	-7.21928
Q9H8H3	METTL7A	-0.111433	4.05776	-2.63759	0.0365619	0.615283	-5.31507
P32297	CHRNA3	-0.111424	4.05364	-1.05475	0.329894	0.810039	-7.09678
Q9BUR4	WRAP53	-0.110995	4.04741	-0.672895	0.524664	0.874245	-7.15663
P46063	RECQL	-0.110664	4.0553	-1.47235	0.18854	0.756246	-7.71567
O43572	AKAP10	-0.110514	4.05744	-1.62082	0.15331	0.745666	-6.28959
Q96NB2	SFXN2	-0.110484	4.04775	-0.686235	0.516755	0.870658	-7.06179
O14579	COPE	-0.110454	4.05604	-1.69718	0.137706	0.745666	-7.18297
Q6ZV89	SH2D5	-0.110448	4.05533	-0.831242	0.435884	0.849825	-6.56571
O60293	ZFC3H1	-0.110226	4.05533	-0.842898	0.429796	0.848423	-6.59244
Q9UBD5	ORC3	-0.110217	4.05764	-1.80106	0.118909	0.731517	-6.12274
Q8IUH3	RBM45	-0.110183	4.05771	-1.53021	0.173997	0.74973	-6.28055
Q9P2E9	RRBP1	-0.110116	4.05633	-1.27417	0.247117	0.782995	-6.64744
Q9BYV8	CEP41	-0.110078	4.05506	-1.27934	0.245405	0.782995	-7.10899
Q53EL9	SEZ6	-0.110046	4.05693	-1.50145	0.181091	0.753454	-6.49172
Q9H3M7	TXNIP	-0.110019	4.04825	-0.706627	0.504815	0.866685	-7.14052
Q96L73	NSD1	-0.109913	4.05284	-0.638059	0.545678	0.879601	-6.50291
Q9BRK5	SDF4	-0.109761	4.05671	-1.80417	0.118387	0.731517	-6.61006
O15230	LAMA5	-0.109582	4.05578	-0.776185	0.465477	0.859726	-6.50443
P05067	APP	-0.109538	4.05552	-1.37094	0.216739	0.772928	-7.06785
O95900	TRUB2	-0.109428	4.05707	-1.34201	0.225451	0.775239	-6.49929
Q03426	MVK	-0.109228	4.05711	-1.61481	0.154609	0.745666	-6.4141
Q9P2D3	HEATR5B	-0.109215	4.05715	-1.64162	0.148902	0.745666	-6.39366
Q9BRD0	BUD13	-0.109013	4.0571	-1.45347	0.193522	0.758797	-6.47158
Q14699	RFTN1	-0.108883	4.05363	-0.89215	0.404753	0.838693	-6.87518
Q96JN8	NEURL4	-0.108765	4.05553	-1.05869	0.328229	0.808233	-6.73761
O95405	ZFYVE9	-0.108659	4.0566	-0.933629	0.384522	0.830173	-6.55272
Q969V3	NCLN	-0.108524	4.05641	-1.66928	0.143223	0.745666	-6.83926
Q14534	SQLE	-0.108426	4.0564	-1.41855	0.203054	0.762565	-6.71118
Q06547	GABPB1	-0.108267	4.04549	-0.663866	0.530061	0.875528	-7.6313
P78318	IGBP1	-0.108128	4.05761	-2.19085	0.0683885	0.691383	-5.88467
Q969R8	ITFG2	-0.108093	4.05297	-0.942378	0.380355	0.830173	-7.18395
Q96MG7	NSMCE3	-0.108016	4.05554	-1.20078	0.272579	0.790529	-6.87887
P60033	CD81	-0.107983	4.05107	-0.843556	0.429454	0.848305	-7.4805
P98179	RBM3	-0.107932	4.05726	-2.60763	0.0381096	0.615283	-6.26234
Q9BY42	RTF2	-0.107748	4.05443	-1.15361	0.290105	0.792136	-7.25797
O43427	FIBP	-0.107684	4.0558	-1.24874	0.255695	0.786636	-6.84367
Q9UPQ0	LIMCH1	-0.107679	4.0552	-1.01806	0.345751	0.812176	-6.80504
Q9BRG1	VPS25	-0.107628	4.04945	-0.806602	0.448958	0.854357	-8.29646
Q9Y6M0	PRSS21	-0.107603	4.05715	-1.52375	0.175567	0.75148	-6.47088
Q9BVA0	KATNB1	-0.107585	4.05724	-1.38403	0.212894	0.769167	-6.48785
Q9Y4E5	ZNF451	-0.10755	4.0558	-1.13995	0.295352	0.795876	-6.78019
Q13546	RIPK1	-0.107391	4.0565	-1.08577	0.316956	0.803038	-6.62156
Q16644	MAPKAPK3	-0.107284	4.05225	-0.729792	0.491475	0.863778	-6.77074
O95429	BAG4	-0.107265	4.03933	-0.481379	0.64634	0.906515	-6.83658
O60563	CCNT1	-0.107226	4.04916	-0.733984	0.489086	0.863008	-7.24673
Q9H2F5	EPC1	-0.107182	4.0547	-0.690185	0.514428	0.87023	-6.51404
Q8NC67	NETO2	-0.10715	4.04895	-0.607093	0.56479	0.88857	-6.72514
Q15024	EXOSC7	-0.107131	4.05542	-1.32744	0.229959	0.777106	-7.15311
Q8IWT3	CUL9	-0.107071	4.05536	-0.745711	0.482446	0.861318	-6.54027
Q6UN15	FIP1L1	-0.10706	4.05648	-1.74168	0.129325	0.736666	-6.97517
Q13107	USP4	-0.107014	4.05626	-1.26147	0.251371	0.785019	-6.74193
P83916	CBX1	-0.107013	4.0495	-0.818597	0.442559	0.851253	-8.45884
Q7Z4H8	POGLUT3	-0.106925	4.05714	-1.22156	0.26515	0.788402	-6.5451
Q5VT25	CDC42BPA	-0.106917	4.05625	-1.10878	0.307626	0.800488	-6.69342
Q9NZ01	TECR	-0.106867	4.05799	-4.69376	0.00285965	0.291806	-3.09079
P35226	BMI1	-0.106846	4.05694	-1.46527	0.190395	0.758035	-6.57001
O14646	CHD1	-0.106806	4.05765	-2.66986	0.034969	0.615283	-5.53197
Q96EQ0	SGTB	-0.106662	4.05202	-0.890406	0.405621	0.838693	-7.32867
P22670	RFX1	-0.106472	4.0575	-1.39215	0.210543	0.767699	-6.44143
Q8WWX9	SELENOM	-0.106466	4.04118	-0.494797	0.637348	0.904552	-6.8599
Q8IZQ5	SELENOH	-0.106398	4.056	-1.50977	0.179012	0.751698	-7.16152
Q8WVJ2	NUDCD2	-0.106297	4.05584	-1.40547	0.206734	0.764223	-7.02405
Q9H7P6	MVB12B	-0.106139	4.05093	-0.765029	0.471641	0.860273	-7.01643
Q8NDX6	ZNF740	-0.106102	4.05215	-0.750964	0.479491	0.861318	-6.85415
O00629	KPNA4	-0.106009	4.05473	-1.28068	0.244963	0.782995	-7.86486
Q6PUV4	CPLX2	-0.105987	4.0492	-0.656264	0.534631	0.875528	-6.95185
O60333	KIF1B	-0.105851	4.0565	-1.23765	0.259519	0.787382	-6.68946
Q9UBU8	MORF4L1	-0.105813	4.05544	-1.34185	0.225501	0.775239	-7.2833
Q5SQI0	ATAT1	-0.105748	4.05595	-1.1932	0.275334	0.790529	-6.82056
Q9UGM6	WARS2	-0.105728	4.05623	-1.32264	0.231459	0.778397	-6.83101
Q6PIJ6	FBXO38	-0.105704	4.05217	-0.594204	0.572863	0.889988	-6.53077
Q8NCS7	SLC44A5	-0.105682	4.04514	-0.513449	0.624958	0.901001	-6.70365
Q5VTR2	RNF20	-0.105632	4.05509	-1.2288	0.262603	0.787382	-7.25478
O43402	EMC8	-0.105417	4.05458	-1.1588	0.288129	0.792136	-7.36783
Q96FJ0	STAMBPL1	-0.105307	4.03873	-0.490315	0.640344	0.904552	-7.23122
Q9NUP1	BLOC1S4	-0.105204	4.04773	-0.613518	0.560792	0.886316	-6.90668
P19447	ERCC3	-0.105168	4.056	-1.02722	0.341735	0.812176	-6.71342
Q9HCU5	PREB	-0.105123	4.05543	-1.2879	0.242589	0.782995	-7.22661
Q9C0B0	UNK	-0.105053	4.05659	-1.03634	0.337777	0.810919	-6.63582
Q5VVQ6	YOD1	-0.104966	4.05594	-1.25647	0.253061	0.785236	-6.91698
Q9BZL6	PRKD2	-0.104963	4.05636	-0.942287	0.380398	0.830173	-6.62588
Q9P2C4	TMEM181	-0.104732	4.05274	-0.74902	0.480583	0.861318	-6.81983
Q9UK97	FBXO9	-0.104712	4.04317	-0.523656	0.618233	0.900199	-6.91045
Q9ULD0	OGDHL	-0.104686	4.05558	-1.36595	0.218219	0.773567	-7.34279
P98153	DGCR2	-0.104573	4.02808	-0.326698	0.754367	0.941401	-6.3162
Q2PPJ7	RALGAPA2	-0.104437	4.05405	-0.845496	0.428447	0.847972	-6.82468
Q8ND82	ZNF280C	-0.104416	4.05062	-0.714668	0.500158	0.865986	-6.99956
P20248	CCNA2	-0.104404	4.05345	-0.990857	0.357891	0.82153	-7.30342
O43708	GSTZ1	-0.104399	4.05237	-0.83794	0.432378	0.848423	-7.0908
Q96C19	EFHD2	-0.104383	4.05781	-2.37676	0.0526039	0.658224	-5.6881
Q9H4G0	EPB41L1	-0.104224	4.04393	-0.502382	0.632293	0.903475	-6.71654
Q9P0T7	TMEM9	-0.104167	4.04559	-0.614746	0.560029	0.886095	-7.51013
Q15392	DHCR24	-0.104164	4.0564	-1.63509	0.150272	0.745666	-7.06073
Q9NYV4	CDK12	-0.104161	4.05688	-1.35555	0.221337	0.774026	-6.65189
P23443	RPS6KB1	-0.104154	4.05591	-1.30033	0.238554	0.779561	-6.96797
P82094	TMF1	-0.103886	4.05776	-1.29804	0.239295	0.779685	-6.46144
Q9BSJ6	PIMREG	-0.103867	4.05418	-1.01313	0.347926	0.813111	-7.16237
Q969M7	UBE2F	-0.103753	4.03793	-0.476813	0.649416	0.906515	-7.25864
Q53EZ4	CEP55	-0.103736	4.0455	-0.580348	0.581617	0.893667	-7.12633
Q7LFL8	CXXC5	-0.103654	4.03963	-0.460287	0.660607	0.911914	-6.84492
Q96FL9	GALNT14	-0.103579	4.05117	-0.745154	0.482759	0.861318	-7.04517
Q8NC56	LEMD2	-0.10355	4.05628	-1.16596	0.285425	0.792136	-6.76492
Q8IWR0	ZC3H7A	-0.103538	4.05691	-1.5423	0.171094	0.74973	-6.66038
Q9UNQ2	DIMT1	-0.103528	4.05652	-1.6317	0.150988	0.745666	-6.95671
Q15527	SURF2	-0.103357	4.05162	-0.827759	0.437715	0.850357	-7.4321
Q9H633	RPP21	-0.103354	4.05283	-0.765257	0.471514	0.860273	-6.85794
Q02224	CENPE	-0.103339	4.05448	-0.793869	0.455822	0.855298	-6.72917
P55039	DRG2	-0.103294	4.05739	-1.94724	0.0966404	0.722313	-6.31819
Q9NVS2	MRPS18A	-0.103263	4.05607	-1.25689	0.252921	0.785236	-6.88638
O00488	ZNF593	-0.103189	4.0573	-1.66244	0.144607	0.745666	-6.45251
P31323	PRKAR2B	-0.103018	4.05446	-0.957959	0.37302	0.830101	-7.01199
Q9H0U3	MAGT1	-0.102718	4.05673	-1.5793	0.162486	0.748738	-6.7747
Q9HAV7	GRPEL1	-0.102638	4.05659	-1.63329	0.150653	0.745666	-6.9513
P25440	BRD2	-0.102591	4.05779	-2.23678	0.0640837	0.681073	-5.86164
O95396	MOCS3	-0.102572	4.04525	-0.574021	0.58564	0.895895	-6.99426
Q8IYH5	ZZZ3	-0.102438	4.03676	-0.462695	0.65897	0.911175	-7.30706
P60510	PPP4C	-0.102337	4.05764	-2.65929	0.0354828	0.615283	-5.76781
P42568	MLLT3	-0.102222	4.04712	-0.470336	0.65379	0.907745	-6.47068
Q8TEW0	PARD3	-0.102172	4.0569	-1.44994	0.194466	0.76054	-6.6783
Q4J6C6	PREPL	-0.102136	4.05701	-1.81485	0.116609	0.731517	-6.71916
Q8N371	KDM8	-0.102135	4.05441	-0.766896	0.470605	0.860273	-6.71599
Q96L91	EP400	-0.102101	4.05762	-1.46607	0.190184	0.758035	-6.45729
P36639	NUDT1	-0.102099	4.05733	-2.17251	0.0701887	0.699187	-6.34984
Q5T2R2	PDSS1	-0.102045	4.05258	-0.774997	0.466131	0.859726	-6.97401
P53634	CTSC	-0.102018	4.05464	-1.12089	0.302809	0.797737	-7.41764
O15228	GNPAT	-0.102012	4.05715	-1.36437	0.218692	0.773642	-6.60787
O95716	RAB3D	-0.101983	4.05601	-1.31725	0.233158	0.778397	-7.06817
Q9Y2L5	TRAPPC8	-0.101894	4.05692	-0.977975	0.363757	0.824622	-6.61932
P50750	CDK9	-0.10179	4.05546	-1.24559	0.256777	0.786636	-7.23684
P19387	POLR2C	-0.101751	4.05602	-1.41855	0.203056	0.762565	-7.17772
P14210	HGF	-0.10168	4.04915	-0.53999	0.607554	0.899518	-6.62816
P14859	POU2F1	-0.101672	4.0555	-1.24028	0.258608	0.787212	-7.18659
P50213	IDH3A	-0.101648	4.05702	-1.89764	0.103692	0.731517	-6.73195
Q96A19	CCDC102A	-0.101646	4.05596	-0.77524	0.465997	0.859726	-6.59501
Q9UQL6	HDAC5	-0.101617	4.04796	-0.580641	0.581431	0.893667	-6.88359
Q96CW1	AP2M1	-0.101597	4.0571	-1.94201	0.0973603	0.722546	-6.67367
Q9UBI6	GNG12	-0.101583	4.05232	-0.884344	0.408649	0.838693	-7.54472
Q9UQF2	MAPK8IP1	-0.101576	4.00307	-0.260232	0.802894	0.9519	-6.32149
Q96DR4	STARD4	-0.101153	4.02767	-0.362275	0.728865	0.934217	-6.75988
Q8TF40	FNIP1	-0.101092	4.02665	-0.358745	0.731379	0.93423	-6.74917
Q8WUX2	CHAC2	-0.101049	4.05347	-0.830988	0.436017	0.849885	-6.99191
O00411	POLRMT	-0.101044	4.05709	-1.55016	0.169231	0.749716	-6.64032
Q9BRQ6	CHCHD6	-0.101004	4.05539	-1.06028	0.327556	0.808233	-6.96883
Q9NZ63	C9orf78	-0.100962	4.05571	-1.27337	0.247385	0.782995	-7.24184
Q9Y366	IFT52	-0.100954	4.04739	-0.548355	0.602125	0.898041	-6.78596
Q8NEW0	SLC30A7	-0.100906	4.05622	-1.34059	0.225887	0.775239	-6.9888
Q9H981	ACTR8	-0.100854	4.0561	-1.19417	0.274981	0.790529	-6.89733
Q9HD40	SEPSECS	-0.100816	4.05676	-0.918036	0.392036	0.830982	-6.62919
P52735	VAV2	-0.100727	4.05718	-1.49772	0.182029	0.754193	-6.61694
P42229	STAT5A	-0.100666	4.05751	-1.74277	0.129127	0.736513	-6.3935
Q8TEV9	SMCR8	-0.100646	4.05557	-0.934932	0.383899	0.830173	-6.79579
P30419	NMT1	-0.100617	4.05757	-2.7078	0.0331896	0.615283	-6.02259
Q6ZRI8	ARHGAP36	-0.100385	4.05038	-0.75637	0.476463	0.860926	-7.49656
Q9BYP7	WNK3	-0.100358	4.05454	-0.894729	0.403473	0.838693	-6.94779
Q14964	RAB39A	-0.100331	4.05632	-1.41071	0.205254	0.764026	-7.02684
P57772	EEFSEC	-0.10028	4.05668	-1.42948	0.200025	0.762565	-6.82741
Q9NQW6	ANLN	-0.100187	4.05721	-1.6128	0.155043	0.745666	-6.6049
Q8TBA6	GOLGA5	-0.100118	4.055	-1.01848	0.345567	0.812176	-7.03363
Q9BRA0	NAA38	-0.100084	4.05173	-0.631188	0.549884	0.881343	-6.70875
O14933	UBE2L6	-0.100014	4.05332	-0.876514	0.412584	0.840398	-7.19058
Q96SK2	TMEM209	-0.100013	4.05734	-1.32695	0.230112	0.777166	-6.60051
P18850	ATF6	-0.0999602	4.05382	-0.726207	0.493524	0.864207	-6.75135
Q9H0U4	RAB1B	-0.0998317	4.0508	-0.800119	0.452443	0.854357	-8.00863
Q96Q89	KIF20B	-0.0998194	4.05772	-1.33784	0.226735	0.775239	-6.51483
Q9NVM4	PRMT7	-0.099772	4.0447	-0.570892	0.587636	0.896359	-7.48924
Q9BSD7	NTPCR	-0.0995111	4.05768	-1.93773	0.0979542	0.722546	-6.23351
Q9Y287	ITM2B	-0.099473	4.05495	-1.09027	0.315113	0.802267	-7.27688
Q96CW5	TUBGCP3	-0.0994542	4.05756	-1.62708	0.151971	0.745666	-6.44856
Q99766	DMAC2L	-0.0993298	4.05743	-1.27851	0.245679	0.782995	-6.59739
P0C0L4	C4A	-0.0992619	4.04641	-0.578726	0.582647	0.894222	-7.06768
Q9GZY4	COA1	-0.0991867	4.04631	-0.606596	0.5651	0.888664	-7.55249
Q17RY0	CPEB4	-0.0990868	4.05573	-0.995805	0.355658	0.819943	-6.85949
Q9NWB7	IFT57	-0.0990801	4.05162	-0.519308	0.621093	0.900479	-6.47828
Q9ULP9	TBC1D24	-0.0990489	4.05666	-1.21552	0.26729	0.789833	-6.78071
P50402	EMD	-0.0989134	4.05769	-2.43487	0.0484836	0.658224	-5.93335
Q8N108	MIER1	-0.0988852	4.0566	-1.24247	0.257851	0.786636	-6.8269
Q9BRS2	RIOK1	-0.0987849	4.05693	-1.4527	0.193727	0.758797	-6.7615
Q5SVZ6	ZMYM1	-0.0987116	4.05661	-0.817148	0.443328	0.851322	-6.61984
O75391	SPAG7	-0.0986502	4.05782	-2.153	0.0721574	0.70132	-6.00788
Q8N5Y2	MSL3	-0.0986499	4.05158	-0.658163	0.533487	0.875528	-6.85352
P51617	IRAK1	-0.0985334	4.05635	-0.885965	0.407838	0.838693	-6.69269
Q9BW91	NUDT9	-0.0984908	4.05563	-1.13858	0.295882	0.796285	-7.10055
O75864	PPP1R37	-0.0984838	4.04798	-0.497194	0.635748	0.904408	-6.62617
P11388	TOP2A	-0.0984068	4.05444	-1.10557	0.308912	0.801306	-7.99017
Q13029	PRDM2	-0.0980917	4.04731	-0.518829	0.621409	0.900479	-6.72732
Q8NI27	THOC2	-0.0980512	4.05746	-1.97937	0.0923288	0.718675	-6.44506
P17098	ZNF8	-0.0980281	4.05176	-0.722765	0.495497	0.864337	-7.02152
Q5VWQ8	DAB2IP	-0.0979628	4.05719	-1.11643	0.304575	0.799646	-6.66791
Q9Y5S9	RBM8A	-0.0979043	4.05529	-1.27673	0.246267	0.782995	-8.25372
Q9Y676	MRPS18B	-0.0978933	4.05707	-1.80698	0.117916	0.731517	-6.81619
Q8IWE4	DCUN1D3	-0.0978123	4.04348	-0.441466	0.67347	0.917291	-6.60561
Q8WUQ7	CACTIN	-0.0977941	4.05432	-0.779503	0.463655	0.858336	-6.8411
P08069	IGF1R	-0.0977648	4.05529	-0.986229	0.35999	0.822461	-6.99199
Q6XE24	RBMS3	-0.0976683	4.01085	-0.309979	0.76647	0.942928	-7.29644
Q9NWS8	RMND1	-0.0976094	4.05715	-1.33113	0.22881	0.776568	-6.70394
Q8WUA2	PPIL4	-0.097368	4.05795	-2.68367	0.0343098	0.615283	-5.47597
Q9BYN8	MRPS26	-0.0973352	4.0569	-1.60776	0.156143	0.746745	-6.89288
O94766	B3GAT3	-0.0972305	4.05702	-1.38942	0.21133	0.768471	-6.75501
Q01968	OCRL	-0.0971684	4.05799	-2.12297	0.0752966	0.704638	-5.95435
Q8N3R9	MPP5	-0.0971269	4.0564	-1.12306	0.30195	0.797509	-6.85805
Q86Y79	PTRH1	-0.0971165	4.04427	-0.513412	0.624982	0.901001	-7.12777
Q9NXA8	SIRT5	-0.0971024	4.04657	-0.566543	0.590416	0.896359	-7.14951
Q96SU4	OSBPL9	-0.0970681	4.0578	-2.35408	0.0543083	0.659015	-5.91488
Q00005	PPP2R2B	-0.0969928	4.05583	-1.29865	0.239098	0.779561	-7.35383
Q9NVU0	POLR3E	-0.0968436	4.0562	-1.24468	0.257089	0.786636	-7.04952
P04080	CSTB	-0.0967816	4.0567	-1.71406	0.134468	0.740044	-7.61909
Q13017	ARHGAP5	-0.096772	4.05759	-0.974839	0.365196	0.826102	-6.61257
Q68CP9	ARID2	-0.0965834	4.05659	-1.26677	0.249588	0.784457	-6.88752
P27540	ARNT	-0.0964803	4.05074	-0.6748	0.52353	0.873681	-7.13527
P48163	ME1	-0.0964582	4.05603	-1.3109	0.23517	0.778397	-7.32228
Q9BXS4	TMEM59	-0.0963839	4.05471	-0.729271	0.491772	0.863778	-6.74847
Q53EL6	PDCD4	-0.0962639	4.0581	-3.66414	0.00947372	0.49352	-4.35226
Q4G0J3	LARP7	-0.0960171	4.05802	-2.11026	0.0766667	0.705281	-5.97409
O94901	SUN1	-0.0959462	4.05793	-1.41753	0.203338	0.762565	-6.49243
P37275	ZEB1	-0.0958211	4.05688	-1.26386	0.250565	0.784625	-6.81776
Q8N5M4	TTC9C	-0.0958069	4.04944	-0.685371	0.517265	0.870658	-7.59918
Q9Y608	LRRFIP2	-0.0956273	4.05711	-1.31446	0.234039	0.778397	-6.7524
P40426	PBX3	-0.0955467	4.05713	-1.2317	0.261589	0.787382	-6.73184
O75334	PPFIA2	-0.0955288	4.05586	-0.748787	0.480714	0.861318	-6.67195
Q9UL46	PSME2	-0.0955038	4.05729	-1.84733	0.111364	0.731517	-6.70109
O95613	PCNT	-0.0954093	4.05467	-0.838584	0.432042	0.848423	-6.91676
Q5T3I0	GPATCH4	-0.0953587	4.05684	-1.52239	0.175901	0.75148	-6.9711
Q6UX04	CWC27	-0.0952411	4.05437	-1.00391	0.352025	0.816431	-7.49266
Q9Y5J6	TIMM10B	-0.0950188	4.05256	-0.764815	0.471759	0.860273	-7.16186
Q96EL3	MRPL53	-0.0948427	4.05674	-1.5749	0.163489	0.748738	-7.14049
P49768	PSEN1	-0.0946324	4.05044	-0.718896	0.497721	0.86553	-7.69427
P54274	TERF1	-0.0946114	4.04531	-0.466175	0.656609	0.909573	-6.71834
P51812	RPS6KA3	-0.0945899	4.0567	-1.34933	0.223217	0.775239	-6.95596
O15062	ZBTB5	-0.0944842	4.05472	-0.488623	0.641477	0.904618	-6.36982
Q96K21	ZFYVE19	-0.0944229	4.05598	-0.88287	0.409387	0.838693	-6.80592
O15069	NACAD	-0.0943326	4.05747	-1.53921	0.171832	0.74973	-6.62911
Q9UBW7	ZMYM2	-0.0943091	4.05764	-1.71403	0.134472	0.740044	-6.49777
O43719	HTATSF1	-0.0940413	4.05593	-1.32731	0.23	0.777106	-7.65089
Q04760	GLO1	-0.0939929	4.05546	-1.24509	0.25695	0.786636	-8.54839
Q5ZPR3	CD276	-0.0939787	4.05786	-1.81109	0.117232	0.731517	-6.33087
Q9BRJ7	NUDT16L1	-0.0938339	4.05638	-1.17487	0.282091	0.791312	-7.00556
Q9BRN9	TM2D3	-0.0936336	4.04326	-0.485424	0.643623	0.905513	-6.98283
Q15283	RASA2	-0.0935975	4.05511	-0.751901	0.478965	0.861318	-6.77345
P43307	SSR1	-0.0935569	4.05539	-1.17001	0.283904	0.792136	-7.66076
Q13232	NME3	-0.0935435	4.05581	-1.22408	0.26426	0.788196	-7.44872
Q9BV86	NTMT1	-0.0935061	4.0564	-1.39483	0.209771	0.766814	-7.37935
Q93008	USP9X	-0.0934468	4.05624	-1.21044	0.269105	0.790328	-7.09113
O95140	MFN2	-0.0933713	4.05323	-0.874795	0.413451	0.840554	-7.66447
Q96MY1	NOL4L	-0.0932575	4.0548	-0.932785	0.384926	0.830173	-7.14903
O60229	KALRN	-0.0931635	4.05689	-0.971168	0.366887	0.827192	-6.75936
Q8IYU8	MICU2	-0.0931366	4.04185	-0.449032	0.668284	0.916348	-6.99324
P00533	EGFR	-0.0930551	4.0549	-0.898073	0.401817	0.838372	-7.0604
Q9H8M2	BRD9	-0.0929899	4.05697	-1.08169	0.318633	0.803038	-6.79085
Q96I51	RCC1L	-0.092987	4.05656	-1.10359	0.309709	0.801331	-6.89897
O95292	VAPB	-0.0928527	4.05788	-2.70296	0.0334109	0.615283	-5.78645
Q9UBQ5	EIF3K	-0.0928221	4.05462	-1.05903	0.328083	0.808233	-8.24824
P28066	PSMA5	-0.092596	4.05448	-1.04629	0.3335	0.810847	-8.36696
P07196	NEFL	-0.0925152	4.05736	-1.57943	0.162456	0.748738	-6.7322
Q13443	ADAM9	-0.092499	4.05259	-0.540213	0.607409	0.899518	-6.59632
P04198	MYCN	-0.0924805	4.05753	-1.55288	0.168589	0.749716	-6.64841
Q6P6C2	ALKBH5	-0.0924486	4.05816	-2.24611	0.0632444	0.680666	-5.83834
P51665	PSMD7	-0.0924438	4.05545	-1.19587	0.27436	0.790529	-8.024
Q08AD1	CAMSAP2	-0.0923671	4.0551	-0.880945	0.410354	0.838693	-7.0342
Q96KQ7	EHMT2	-0.0923628	4.05659	-1.40587	0.20662	0.764223	-7.23106
Q53H80	AKIRIN2	-0.0923292	4.04929	-0.556041	0.597162	0.896878	-6.90234
Q92995	USP13	-0.0922087	4.05796	-1.98085	0.0921341	0.718675	-6.19999
O94819	KBTBD11	-0.0921225	4.05803	-1.34788	0.22366	0.775239	-6.55497
Q5T6S3	PHF19	-0.0920409	4.05404	-0.708682	0.503622	0.866685	-6.86511
Q86X76	NIT1	-0.0920032	4.05721	-1.24744	0.256142	0.786636	-6.79377
Q9Y6K5	OAS3	-0.0919898	4.0542	-0.530357	0.61384	0.900146	-6.5098
Q6ZXV5	TMTC3	-0.0919013	4.05761	-1.23306	0.261114	0.787382	-6.68738
Q13564	NAE1	-0.0918937	4.0569	-1.62426	0.152572	0.745666	-7.22484
Q9UKZ1	CNOT11	-0.0918542	4.05614	-1.02308	0.343546	0.812176	-6.95552
O60641	SNAP91	-0.0917958	4.05675	-0.932211	0.385201	0.830173	-6.78258
Q9BVG4	PBDC1	-0.0917368	4.05798	-2.43703	0.0483369	0.658224	-5.84272
Q9Y243	AKT3	-0.0917088	4.05715	-1.22707	0.263211	0.787382	-6.81722
Q9Y4W2	LAS1L	-0.0917024	4.05772	-2.01524	0.087742	0.718675	-6.38168
Q49A88	CCDC14	-0.091659	4.05466	-0.723759	0.494927	0.864337	-6.80886
O94973	AP2A2	-0.0916435	4.05816	-3.01837	0.021784	0.584024	-5.07871
O60318	MCM3AP	-0.0915582	4.05651	-0.932954	0.384845	0.830173	-6.82748
Q08378	GOLGA3	-0.0915205	4.05656	-1.47772	0.187144	0.756246	-7.48258
P62068	USP46	-0.0914818	4.03121	-0.361356	0.729519	0.934217	-7.09646
P49761	CLK3	-0.0914617	4.0573	-1.05001	0.331908	0.810847	-6.74816
Q6GYQ0	RALGAPA1	-0.0911522	4.05676	-0.954175	0.374791	0.830173	-6.80375
Q8WVT3	TRAPPC12	-0.0911165	4.05416	-0.790162	0.457834	0.856166	-7.05524
Q96BP3	PPWD1	-0.0909343	4.05514	-1.01929	0.345209	0.812176	-7.35709
Q02880	TOP2B	-0.0908912	4.05601	-1.26864	0.248962	0.783979	-7.69424
Q9H0E2	TOLLIP	-0.090819	4.05361	-0.687083	0.516255	0.870658	-6.87716
O00522	KRIT1	-0.0907555	4.05023	-0.541586	0.606516	0.89925	-6.77706
Q9NZ32	ACTR10	-0.0906726	4.056	-1.20038	0.272723	0.790529	-7.43529
Q9BQE5	APOL2	-0.0906068	4.05627	-0.999162	0.354149	0.818285	-6.96413
Q6PCB8	EMB	-0.0906045	4.03248	-0.334147	0.748998	0.941343	-6.6322
Q9P000	COMMD9	-0.090574	4.05276	-0.797796	0.453697	0.854357	-7.52412
Q9UHI6	DDX20	-0.0905644	4.05693	-1.46481	0.190515	0.758035	-7.12414
O75113	N4BP1	-0.0905214	4.05487	-0.8269	0.438167	0.850357	-6.99768
Q9BW71	HIRIP3	-0.0903932	4.05576	-0.951695	0.375955	0.830173	-7.05612
Q6IE81	JADE1	-0.0902653	4.05613	-0.760688	0.474054	0.860923	-6.73975
P15289	ARSA	-0.0902407	4.04454	-0.39989	0.702305	0.924923	-6.57069
Q7L8J4	SH3BP5L	-0.0902352	4.04915	-0.567814	0.589603	0.896359	-7.11116
O95197	RTN3	-0.0902242	4.05613	-1.3072	0.236351	0.778537	-7.80132
Q15363	TMED2	-0.0902046	4.05662	-1.35826	0.220519	0.773756	-7.25407
O75954	TSPAN9	-0.0900504	4.04908	-0.625538	0.553357	0.883306	-7.63211
Q70UQ0	IKBIP	-0.0899564	4.05638	-1.16423	0.286077	0.792136	-7.14264
Q96DA2	RAB39B	-0.0899056	4.03782	-0.382282	0.714684	0.928563	-6.90055
Q96M96	FGD4	-0.0896991	4.05631	-0.928157	0.387146	0.830173	-6.90394
P50607	TUB	-0.089541	4.05628	-0.917803	0.392149	0.830982	-6.88913
Q5T653	MRPL2	-0.0895391	4.05261	-0.786064	0.460066	0.857052	-7.62452
O15534	PER1	-0.0895377	4.04835	-0.482808	0.645379	0.906186	-6.75177
P51797	CLCN6	-0.0894966	4.04405	-0.43237	0.67973	0.918308	-6.78586
P50897	PPT1	-0.0894272	4.0577	-2.23728	0.0640391	0.681073	-6.46899
P16435	POR	-0.0894255	4.05776	-1.86086	0.109247	0.731517	-6.47477
Q99471	PFDN5	-0.0892927	4.05703	-1.63427	0.150446	0.745666	-7.2965
Q5T1M5	FKBP15	-0.0891925	4.05448	-0.759425	0.474758	0.860923	-6.98897
Q15599	SLC9A3R2	-0.0890783	4.05501	-1.04744	0.333004	0.810847	-7.87685
Q9BT40	INPP5K	-0.0890256	4.04129	-0.429979	0.68138	0.918553	-7.13576
P42566	EPS15	-0.0889878	4.05633	-1.04761	0.332932	0.810847	-7.03082
Q5TA50	CPTP	-0.0888753	4.04987	-0.518495	0.621628	0.900479	-6.81412
Q9UMX0	UBQLN1	-0.0888482	4.05068	-0.710783	0.502405	0.866222	-8.56811
Q8WYA6	CTNNBL1	-0.0888053	4.05744	-1.93889	0.0977934	0.722546	-6.92962
Q9UID3	VPS51	-0.0886632	4.05797	-1.99685	0.0900636	0.718675	-6.27109
P47755	CAPZA2	-0.0885282	4.05189	-0.753893	0.477849	0.861318	-7.9401
Q13405	MRPL49	-0.0884627	4.05566	-1.05775	0.328625	0.808923	-7.30754
Q5TB80	CEP162	-0.0883944	4.02306	-0.282548	0.786482	0.948709	-6.60867
Q9NUQ6	SPATS2L	-0.088389	4.05484	-0.731843	0.490305	0.863517	-6.89472
Q0JRZ9	FCHO2	-0.0883629	4.05728	-1.42062	0.202478	0.762565	-6.90805
Q8WU76	SCFD2	-0.0883313	4.05761	-1.34428	0.224758	0.775239	-6.75309
Q96T60	PNKP	-0.0883172	4.05744	-1.42316	0.201773	0.762565	-6.80446
P54252	ATXN3	-0.0882683	4.0528	-0.731308	0.49061	0.863517	-7.31866
P51809	VAMP7	-0.0882267	4.05372	-0.766485	0.470833	0.860273	-7.20513
Q9UNM6	PSMD13	-0.0881926	4.05685	-1.55275	0.168621	0.749716	-7.5532
O14641	DVL2	-0.0881836	4.05473	-0.939743	0.381606	0.830173	-7.51262
O75306	NDUFS2	-0.0881424	4.05772	-2.1146	0.0761966	0.704638	-6.51759
Q9BXS5	AP1M1	-0.0881232	4.05757	-1.87974	0.10636	0.731517	-6.73807
P17706	PTPN2	-0.0880567	4.05733	-1.25668	0.252991	0.785236	-6.84321
Q9H0L4	CSTF2T	-0.0880139	4.0542	-0.888038	0.406802	0.838693	-7.52732
Q9H0R1	AP5M1	-0.0879867	4.04124	-0.347492	0.739418	0.937335	-6.45901
Q8NCE2	MTMR14	-0.0879662	4.05664	-0.741377	0.484893	0.861318	-6.71549
P62330	ARF6	-0.0879593	4.05593	-1.14021	0.29525	0.795876	-7.45506
P56377	AP1S2	-0.0879453	4.05688	-1.45166	0.194006	0.759529	-7.31379
Q8N0Z6	TTC5	-0.0878524	4.05816	-1.71684	0.133942	0.740044	-6.37635
P22307	SCP2	-0.0877529	4.05777	-2.01836	0.0873538	0.718675	-6.49321
Q969R5	L3MBTL2	-0.0877438	4.05631	-0.918663	0.391732	0.830982	-6.93354
P08579	SNRPB2	-0.0877026	4.05229	-0.79035	0.457732	0.856166	-8.18193
Q5EBL8	PDZD11	-0.0876824	4.04622	-0.52558	0.616969	0.900199	-7.37575
P09455	RBP1	-0.0876713	4.05579	-1.20785	0.27003	0.790328	-7.95899
Q92791	P3H4	-0.0876501	4.0567	-1.07273	0.322343	0.804693	-6.97379
Q6L8Q7	PDE12	-0.0874593	4.05668	-1.33932	0.226279	0.775239	-7.27907
Q99549	MPHOSPH8	-0.0874393	4.05399	-0.819365	0.442151	0.851163	-7.32921
Q9P0W2	HMG20B	-0.0873496	4.05564	-0.716774	0.498943	0.865986	-6.80278
Q9UPX8	SHANK2	-0.0873335	4.05116	-0.560856	0.594063	0.896359	-6.8787
P18065	IGFBP2	-0.0873262	4.05717	-1.20371	0.271522	0.790529	-6.90343
Q9H425	C1orf198	-0.087323	4.0545	-0.926555	0.387917	0.830273	-7.62168
O00422	SAP18	-0.087279	4.05589	-1.22644	0.263431	0.787382	-8.12915
Q8NCW6	GALNT11	-0.0871902	4.05409	-0.682459	0.518986	0.871778	-6.89413
Q96JN0	LCOR	-0.0871836	4.05725	-0.696061	0.510979	0.868005	-6.63318
Q14676	MDC1	-0.0871046	4.05786	-1.56783	0.16511	0.748738	-6.60861
Q8N4L2	PIP4P2	-0.0870916	4.04782	-0.525203	0.617217	0.900199	-7.19829
Q9Y6G3	MRPL42	-0.0870768	4.04971	-0.621278	0.555986	0.883401	-7.57166
Q8WV16	DCAF4	-0.0870556	4.04961	-0.523625	0.618253	0.900199	-6.89881
Q9NRD5	PICK1	-0.0870178	4.05714	-1.36169	0.219493	0.773676	-7.0231
Q9BXP2	SLC12A9	-0.0869946	4.0515	-0.578624	0.582712	0.894222	-6.9326
Q9NWY4	HPF1	-0.0869219	4.05814	-2.59971	0.0385304	0.615283	-5.66637
Q8ND04	SMG8	-0.0869011	4.05585	-0.989637	0.358444	0.821565	-7.16967
Q15418	RPS6KA1	-0.086883	4.05149	-0.633634	0.548385	0.881029	-7.15918
Q9NXW2	DNAJB12	-0.0868758	4.05602	-0.808901	0.447727	0.854029	-6.89005
Q96RE7	NACC1	-0.0868436	4.05819	-2.04679	0.0838958	0.718085	-6.11923
Q676U5	ATG16L1	-0.0868365	4.05671	-1.01803	0.345761	0.812176	-6.96475
O75818	RPP40	-0.0868093	4.05477	-0.815302	0.44431	0.85165	-7.14891
O14653	GOSR2	-0.0868082	4.05352	-0.775967	0.465597	0.859726	-7.37712
Q9P0K1	ADAM22	-0.0867851	4.05549	-0.757282	0.475954	0.860926	-6.88114
Q9BV68	RNF126	-0.0867761	4.057	-1.15594	0.289216	0.792136	-6.9675
Q53S33	BOLA3	-0.0867454	4.01649	-0.278516	0.789439	0.948709	-7.28493
Q9BTE1	DCTN5	-0.0867193	4.05659	-1.27093	0.248197	0.783614	-7.25252
Q15257	PTPA	-0.0866908	4.05803	-2.71303	0.0329516	0.615283	-5.76818
Q9UBK8	MTRR	-0.0866293	4.05532	-0.857807	0.422098	0.845625	-7.08092
Q68E01	INTS3	-0.0864001	4.05758	-1.63884	0.149483	0.745666	-6.77962
Q9Y4B5	MTCL1	-0.0862759	4.0557	-0.756153	0.476584	0.860926	-6.86908
Q9UN36	NDRG2	-0.0861308	4.05468	-0.823141	0.440152	0.850734	-7.18797
Q12986	NFX1	-0.0861054	4.05798	-2.16557	0.0708825	0.699344	-6.22915
Q99728	BARD1	-0.0860757	4.05529	-0.757193	0.476003	0.860926	-6.93742
Q96P53	WDFY2	-0.0857292	4.05034	-0.447441	0.669373	0.916417	-6.58909
P07602	PSAP	-0.0856792	4.05697	-1.40159	0.207838	0.764223	-7.20971
P17858	PFKL	-0.085608	4.05793	-1.63078	0.151183	0.745666	-6.57924
Q8IXI1	RHOT2	-0.0855939	4.05655	-1.22756	0.263039	0.787382	-7.28925
Q02040	AKAP17A	-0.0855514	4.05207	-0.652485	0.536913	0.875528	-7.26568
P30086	PEBP1	-0.0855275	4.05459	-0.986311	0.359953	0.822461	-9.06351
Q9H488	POFUT1	-0.0855076	4.05802	-1.86021	0.109348	0.731517	-6.40475
O15119	TBX3	-0.0854888	4.05735	-1.47462	0.187948	0.756246	-6.97146
Q8NHP8	PLBD2	-0.0854637	4.0568	-1.16039	0.287528	0.792136	-7.09444
P54105	CLNS1A	-0.085405	4.0522	-0.75032	0.479852	0.861318	-8.57597
O00505	KPNA3	-0.0854039	4.05604	-1.20153	0.272307	0.790529	-7.75668
P26374	CHML	-0.0851075	4.0553	-0.900763	0.400488	0.836926	-7.23151
Q9H2K8	TAOK3	-0.0850942	4.0432	-0.468666	0.654921	0.908297	-7.50111
Q8TDN6	BRIX1	-0.0850179	4.05656	-1.33632	0.227203	0.775239	-7.72196
Q8NFZ8	CADM4	-0.084945	4.03416	-0.330466	0.751649	0.941401	-6.72734
Q9H8E8	KAT14	-0.0849137	4.0489	-0.516444	0.622981	0.900479	-7.00899
Q8TDJ6	DMXL2	-0.0849057	4.05748	-1.44087	0.196914	0.762089	-6.89211
Q9H9Q2	COPS7B	-0.0848346	4.0574	-1.58384	0.161459	0.747783	-6.97878
Q93052	LPP	-0.0846763	4.0568	-1.1532	0.29026	0.792136	-7.09589
P09234	SNRPC	-0.0846271	4.05581	-1.16091	0.28733	0.792136	-8.11981
P10768	ESD	-0.0844079	4.05719	-1.68799	0.139501	0.745666	-7.70571
Q9ULJ7	ANKRD50	-0.0843957	4.05437	-0.680281	0.520276	0.872151	-6.93674
Q5SZQ8	CELF3	-0.0843895	4.05572	-0.839082	0.431782	0.848423	-7.03852
Q9BRQ8	AIFM2	-0.0843235	4.05744	-1.25745	0.25273	0.785236	-6.90434
P15259	PGAM2	-0.084216	4.05088	-0.609389	0.56336	0.887497	-7.35906
Q96IZ5	RBM41	-0.0841487	4.05009	-0.5507	0.600608	0.896904	-7.07711
Q71RC2	LARP4	-0.0840668	4.05778	-1.57048	0.164501	0.748738	-6.73655
Q96HC4	PDLIM5	-0.0840507	4.05672	-1.12388	0.30163	0.797509	-7.13293
O00461	GOLIM4	-0.0840063	4.05424	-0.851789	0.425193	0.846155	-7.6246
Q9P0I2	EMC3	-0.0840022	4.05737	-1.44316	0.196294	0.761293	-6.99466
P51116	FXR2	-0.0838705	4.05794	-1.80079	0.118955	0.731517	-6.55085
Q9UJX2	CDC23	-0.0838654	4.05711	-1.27136	0.248052	0.783614	-7.0623
Q9Y6M4	CSNK1G3	-0.0837908	4.03408	-0.321038	0.758456	0.941864	-6.76084
O15211	RGL2	-0.0836854	4.05028	-0.435528	0.677553	0.918308	-6.5919
Q709F0	ACAD11	-0.0835682	4.05528	-0.539355	0.607967	0.899518	-6.6031
Q7KZI7	MARK2	-0.0833586	4.05791	-1.54424	0.170633	0.749716	-6.67969
Q9HCG8	CWC22	-0.083086	4.05805	-1.25827	0.252453	0.785236	-6.72839
Q96S90	LYSMD1	-0.0830025	4.04552	-0.476037	0.649939	0.906515	-7.46946
Q9Y4A5	TRRAP	-0.0829787	4.05797	-1.44796	0.194998	0.761133	-6.70099
Q6ICB0	DESI1	-0.082975	4.05114	-0.611946	0.561769	0.886677	-7.25241
P46379	BAG6	-0.0829711	4.05792	-2.28624	0.0597582	0.670922	-6.40983
Q8IWJ2	GCC2	-0.0828439	4.05283	-0.62196	0.555565	0.883401	-7.03804
Q96Q42	ALS2	-0.0827996	4.0568	-0.794859	0.455286	0.85526	-6.83384
Q8IWL3	HSCB	-0.082729	4.05354	-0.718195	0.498124	0.86553	-7.2505
Q07889	SOS1	-0.0826521	4.05681	-1.00972	0.349438	0.814106	-7.01013
Q96C36	PYCR2	-0.0826428	4.0571	-1.41557	0.203887	0.763242	-7.284
Q9UKU7	ACAD8	-0.082632	4.05669	-0.907499	0.397176	0.835268	-6.961
Q9H974	QTRT2	-0.082433	4.05619	-1.0974	0.31221	0.802267	-7.46881
Q13838	DDX39B	-0.0824079	4.05566	-1.11638	0.304595	0.799646	-9.15564
O94903	PLPBP	-0.082405	4.05746	-1.33678	0.22706	0.775239	-6.95297
Q8IWB7	WDFY1	-0.0823525	4.05422	-0.81729	0.443253	0.851322	-7.51012
Q9BXB4	OSBPL11	-0.0823011	4.05641	-1.064	0.325991	0.807959	-7.23543
Q9NXK8	FBXL12	-0.0822951	4.05071	-0.581361	0.580974	0.893561	-7.29234
Q9BW62	KATNAL1	-0.0822428	4.0486	-0.520034	0.620615	0.900479	-7.26528
Q05823	RNASEL	-0.0821923	4.0557	-0.640899	0.543946	0.87838	-6.77739
Q14147	DHX34	-0.0820943	4.05765	-1.09749	0.312174	0.802267	-6.86044
Q9NVA1	UQCC1	-0.0820059	4.05193	-0.62215	0.555447	0.883401	-7.2888
P18859	ATP5PF	-0.081927	4.05616	-0.356996	0.732626	0.93457	-6.20802
P19793	RXRA	-0.0818909	4.05432	-0.702123	0.507437	0.867049	-7.0992
Q5RI15	COX20	-0.0818674	4.05499	-0.889045	0.4063	0.838693	-7.61161
Q14141	SEPTIN6	-0.0818362	4.058	-2.04049	0.0846498	0.718085	-6.43275
Q8TEA8	DTD1	-0.0817793	4.05811	-2.36737	0.0533027	0.658224	-6.09286
Q9UK45	LSM7	-0.0816648	4.05742	-1.74846	0.128094	0.734072	-7.46857
P17600	SYN1	-0.0816565	4.0573	-1.21312	0.268146	0.790328	-7.00699
Q96RU3	FNBP1	-0.0815175	4.05652	-0.942058	0.380507	0.830173	-7.06871
Q96EY5	MVB12A	-0.0814804	4.05776	-0.924221	0.389042	0.830916	-6.80269
Q969G6	RFK	-0.0814617	4.05638	-1.21911	0.266019	0.788402	-7.83861
Q8WUY3	PRUNE2	-0.0814435	4.05583	-0.627765	0.551987	0.882345	-6.75692
Q6P1R4	DUS1L	-0.0813153	4.05078	-0.56408	0.591994	0.896359	-7.16558
Q9Y3B9	RRP15	-0.0812925	4.05807	-2.26084	0.061941	0.674596	-6.24693
Q9UBV2	SEL1L	-0.0812918	4.05798	-1.01767	0.345919	0.812176	-6.78792
Q5H9F3	BCORL1	-0.0812214	4.03603	-0.311397	0.765441	0.942786	-6.59436
P32321	DCTD	-0.0810714	4.05663	-1.094	0.31359	0.802267	-7.26107
Q96IW2	SHD	-0.0809228	4.055	-0.795295	0.455049	0.855211	-7.21264
Q9H267	VPS33B	-0.0808989	4.05464	-0.820115	0.441754	0.851163	-7.47598
Q15032	R3HDM1	-0.08088	4.05278	-0.517731	0.622132	0.900479	-6.77455
P62072	TIMM10	-0.0808703	4.05346	-0.685706	0.517067	0.870658	-7.23495
Q96L92	SNX27	-0.0807584	4.05742	-1.46194	0.191273	0.758062	-7.0828
Q9NVR2	INTS10	-0.0804916	4.05753	-1.17603	0.281658	0.791312	-6.94113
O95996	APC2	-0.0804178	4.01923	-0.261858	0.801695	0.9519	-7.07956
O95168	NDUFB4	-0.0803575	4.04976	-0.605416	0.565837	0.888937	-8.27878
O95625	ZBTB11	-0.0802303	4.05601	-0.551679	0.599976	0.896904	-6.64132
Q8TCT9	HM13	-0.0802028	4.05579	-1.01785	0.345842	0.812176	-7.71283
Q14686	NCOA6	-0.0801732	4.05718	-0.826227	0.438522	0.850357	-6.86371
Q9UDY2	TJP2	-0.0801566	4.05758	-1.16791	0.284693	0.792136	-6.93813
Q96H22	CENPN	-0.0801313	4.05324	-0.550537	0.600714	0.896904	-6.85106
Q9NZT2	OGFR	-0.0801277	4.05685	-1.20342	0.271624	0.790529	-7.28247
Q14161	GIT2	-0.0801062	4.05593	-0.825671	0.438816	0.850357	-7.09109
Q9Y4U1	MMACHC	-0.0800732	4.03892	-0.311664	0.765247	0.942786	-6.53216
Q9NVS9	PNPO	-0.0800367	4.05767	-1.54082	0.171446	0.74973	-6.92408
A1A4S6	ARHGAP10	-0.0799726	4.04849	-0.426009	0.684123	0.92001	-6.75181
Q9BSJ2	TUBGCP2	-0.0799484	4.058	-1.21221	0.268471	0.790328	-6.80518
Q9Y2K2	SIK3	-0.0798389	4.05677	-0.740785	0.485227	0.861318	-6.8436
Q15573	TAF1A	-0.0798215	4.04895	-0.441038	0.673764	0.917362	-6.77992
O94760	DDAH1	-0.0797906	4.05821	-1.39326	0.210223	0.767208	-6.69069
Q99581	FEV	-0.0797838	4.05111	-0.589285	0.575962	0.891418	-7.42676
P20645	M6PR	-0.0797644	4.05509	-0.941058	0.380981	0.830173	-8.05356
Q9BS26	ERP44	-0.0797198	4.05821	-1.97558	0.0928273	0.718675	-6.3348
O75191	XYLB	-0.0795119	4.05088	-0.587613	0.577018	0.892018	-7.53779
Q9Y6X4	FAM169A	-0.0793705	4.05476	-0.736016	0.487932	0.862253	-7.17695
Q96CP6	GRAMD1A	-0.0792967	4.05612	-0.741801	0.484653	0.861318	-6.93771
Q96GK7	FAHD2A	-0.0792179	4.04267	-0.396796	0.704473	0.925304	-7.10008
Q2KHR3	QSER1	-0.0792033	4.05722	-1.06847	0.32412	0.806261	-7.02856
Q9NRG4	SMYD2	-0.0791987	4.05674	-1.19258	0.27556	0.790529	-7.49424
Q02447	SP3	-0.0791602	4.03619	-0.349158	0.738225	0.93654	-7.37684
P42695	NCAPD3	-0.0790175	4.05769	-1.21246	0.268382	0.790328	-6.918
O75396	SEC22B	-0.078934	4.05783	-2.05557	0.082857	0.718085	-6.96453
O43852	CALU	-0.0788288	4.05594	-1.10187	0.310404	0.801469	-8.55314
Q96H78	SLC25A44	-0.0788067	4.05542	-0.799761	0.452637	0.854357	-7.18266
Q9Y546	LRRC42	-0.0787871	4.05576	-0.634973	0.547565	0.880542	-6.82885
Q12770	SCAP	-0.0787484	4.03151	-0.301047	0.772965	0.945512	-6.94859
Q9Y2H2	INPP5F	-0.0787147	4.05413	-0.664698	0.529562	0.875528	-7.12674
Q92979	EMG1	-0.0786746	4.05715	-1.43768	0.197779	0.762089	-7.58617
P51784	USP11	-0.0785907	4.05433	-0.798095	0.453536	0.854357	-7.67719
Q9H5H4	ZNF768	-0.078535	4.05813	-1.29631	0.239852	0.779872	-6.77689
Q96L58	B3GALT6	-0.0784798	4.05464	-0.597242	0.570954	0.889468	-6.86619
P10253	GAA	-0.0783736	4.05782	-1.58686	0.160776	0.747783	-6.86929
Q9UGJ1	TUBGCP4	-0.0783007	4.05631	-0.983997	0.361005	0.822659	-7.32017
Q495W5	FUT11	-0.0782293	4.05624	-0.708547	0.503701	0.866685	-6.89029
Q9Y6W3	CAPN7	-0.0781698	4.05265	-0.560637	0.594204	0.896359	-7.02499
Q99470	SDF2	-0.0781381	4.05631	-0.954095	0.374828	0.830173	-7.26072
Q9NQ29	LUC7L	-0.0781131	4.0582	-2.78529	0.0298465	0.609918	-5.84291
O00459	PIK3R2	-0.0781035	4.05584	-0.629398	0.550983	0.881639	-6.82684
Q7L8L6	FASTKD5	-0.0780906	4.05653	-1.03238	0.339489	0.812176	-7.32593
Q9NVE5	USP40	-0.0780206	4.03721	-0.280348	0.788095	0.948709	-6.40125
Q6P1K2	PMF1	-0.0778736	4.0515	-0.609062	0.563563	0.887649	-7.57609
Q06265	EXOSC9	-0.0776506	4.0583	-2.60685	0.0381511	0.615283	-5.76482
Q8TBF5	PIGX	-0.0776401	4.05514	-0.66872	0.527155	0.875528	-7.00469
P22033	MMUT	-0.0773985	4.05682	-1.06684	0.3248	0.806378	-7.24092
O75694	NUP155	-0.0772423	4.058	-1.79435	0.120045	0.731517	-6.70509
Q8TCJ2	STT3B	-0.0772328	4.05558	-0.941141	0.380942	0.830173	-7.77512
Q15973	ZNF124	-0.0771137	4.03105	-0.266632	0.798176	0.951264	-6.5328
Q6QNY0	BLOC1S3	-0.0768984	4.05377	-0.555914	0.597243	0.896878	-6.90402
Q6SPF0	SAMD1	-0.0768569	4.0582	-1.54793	0.169758	0.749716	-6.68306
Q15005	SPCS2	-0.0767117	4.05708	-1.34121	0.225698	0.775239	-7.62105
Q9NV96	TMEM30A	-0.0766635	4.05584	-0.834027	0.434424	0.849602	-7.24309
P82930	MRPS34	-0.0766342	4.05329	-0.72376	0.494926	0.864337	-7.91005
Q9H0H0	INTS2	-0.076585	4.05782	-1.13548	0.297088	0.79685	-6.92838
Q6IEG0	SNRNP48	-0.0764411	4.05197	-0.452656	0.665808	0.914999	-6.7238
Q58WW2	DCAF6	-0.0764345	4.05621	-0.63667	0.546527	0.880221	-6.83292
Q8N8D1	PDCD7	-0.0763401	4.0554	-0.592027	0.574233	0.890132	-6.84014
Q9UFW8	CGGBP1	-0.0763292	4.0552	-0.866588	0.417612	0.843159	-7.62985
Q9H3R0	KDM4C	-0.0762894	4.04661	-0.361996	0.729064	0.934217	-6.63351
Q6PHR2	ULK3	-0.0762364	4.0528	-0.551195	0.600288	0.896904	-7.00824
Q2NKX8	ERCC6L	-0.0761736	4.05803	-1.14944	0.291698	0.793433	-6.87184
Q08379	GOLGA2	-0.0761661	4.05357	-0.679449	0.520768	0.872151	-7.45068
Q8IZT6	ASPM	-0.076032	4.05617	-0.733003	0.489645	0.86311	-6.99289
Q9BR77	CCDC77	-0.0759475	4.04829	-0.46482	0.657528	0.910389	-7.1903
Q8WW59	SPRYD4	-0.0759219	4.05762	-1.19277	0.275489	0.790529	-7.02544
Q9HB90	RRAGC	-0.0758815	4.05651	-0.970678	0.367113	0.827192	-7.28193
Q9UPN7	PPP6R1	-0.075857	4.05704	-1.07085	0.323126	0.805677	-7.20781
Q14183	DOC2A	-0.0758249	4.04796	-0.402695	0.700342	0.924923	-6.80193
P80404	ABAT	-0.0758246	4.05361	-0.623094	0.554865	0.883401	-7.16812
Q9BRR6	ADPGK	-0.075765	4.05259	-0.642115	0.543205	0.878248	-7.6449
O96008	TOMM40	-0.0756123	4.05571	-0.974815	0.365207	0.826102	-8.06669
QXUBXX	NA	-0.0753419	4.05757	-1.74802	0.128172	0.734072	-8.37867
Q96CN7	ISOC1	-0.0752231	4.05802	-1.78658	0.121371	0.731517	-6.76883
P19021	PAM	-0.0752161	4.05422	-0.581476	0.580901	0.893561	-6.97443
Q14919	DRAP1	-0.0752059	4.0582	-2.19093	0.0683805	0.691383	-6.34309
Q5QJ74	TBCEL	-0.0751935	4.05631	-0.621659	0.55575	0.883401	-6.82487
P62487	POLR2G	-0.0749599	4.05773	-1.38628	0.212242	0.768567	-7.04798
Q4VC31	CCDC58	-0.0749131	4.0552	-0.886744	0.407448	0.838693	-8.03571
Q9Y3A2	UTP11	-0.0749127	4.05606	-0.721873	0.496009	0.864337	-7.03226
Q8N5G2	MACO1	-0.074869	4.04801	-0.42966	0.6816	0.918553	-7.0306
Q6ZT12	UBR3	-0.074814	4.05797	-1.03698	0.337502	0.810919	-6.90772
Q7L5D6	GET4	-0.074785	4.05178	-0.631537	0.54967	0.881343	-8.1713
Q93084	ATP2A3	-0.0747504	4.05753	-1.58324	0.161593	0.747783	-7.5053
O00232	PSMD12	-0.0747209	4.05814	-2.27451	0.0607564	0.671338	-6.45086
Q6PIW4	FIGNL1	-0.0747198	4.05639	-1.07295	0.322251	0.804693	-7.85449
Q9ULU8	CADPS	-0.0747111	4.05798	-0.799872	0.452576	0.854357	-6.82652
Q9NRW1	RAB6B	-0.0746351	4.05624	-1.00861	0.349932	0.814444	-7.62868
Q04727	TLE4	-0.0744893	4.04251	-0.391109	0.708467	0.926309	-7.42211
Q8IYU2	HACE1	-0.0744299	4.05659	-0.597425	0.57084	0.889468	-6.76969
Q8TER5	ARHGEF40	-0.0743856	4.05265	-0.483542	0.644887	0.906056	-6.84988
Q14258	TRIM25	-0.0742198	4.0544	-0.751379	0.479258	0.861318	-7.66245
Q9NZM4	BICRA	-0.0741414	4.05314	-0.660984	0.53179	0.875528	-7.58522
P54284	CACNB3	-0.0740163	4.04115	-0.274472	0.792408	0.949606	-6.35123
P42345	MTOR	-0.0738912	4.05615	-0.883123	0.40926	0.838693	-7.36677
Q99865	SPIN2A	-0.0738098	4.04839	-0.408401	0.696356	0.924312	-6.84723
P51587	BRCA2	-0.0737402	4.05674	-0.530778	0.613564	0.900146	-6.66841
Q9UJ41	RABGEF1	-0.073701	4.0577	-1.02783	0.341469	0.812176	-6.99667
O95425	SVIL	-0.0736593	4.0555	-0.628671	0.55143	0.881778	-6.97011
P27361	MAPK3	-0.073601	4.05649	-1.03971	0.336324	0.810919	-7.65604
O60513	B4GALT4	-0.0735667	4.03625	-0.293767	0.778275	0.946476	-6.75466
Q9BZK7	TBL1XR1	-0.073413	4.05635	-1.05154	0.331257	0.810847	-7.8672
Q9H6X2	ANTXR1	-0.0733751	4.05552	-0.603684	0.566919	0.888937	-6.91636
Q8WY22	BRI3BP	-0.0732728	4.05579	-0.80394	0.450387	0.854357	-7.33695
Q13451	FKBP5	-0.0732378	4.05798	-1.98184	0.0920049	0.718675	-6.94897
Q99719	SEPTIN5	-0.073204	4.05782	-1.55539	0.168	0.749716	-7.0896
Q9NX63	CHCHD3	-0.0731953	4.05821	-2.31871	0.0570826	0.664705	-6.35057
P18084	ITGB5	-0.073185	4.0579	-1.24432	0.257214	0.786636	-6.98054
Q9Y5X2	SNX8	-0.0731662	4.05695	-0.83391	0.434485	0.849602	-7.05416
Q9NYU2	UGGT1	-0.0731434	4.05771	-1.22163	0.265124	0.788402	-7.0769
Q9GZY8	MFF	-0.0730895	4.05172	-0.499675	0.634095	0.903872	-7.04384
Q6ZUT1	NKAPD1	-0.0730548	4.05668	-0.729211	0.491807	0.863778	-6.98246
Q969N2	PIGT	-0.0729756	4.05816	-1.22601	0.263584	0.787382	-6.89473
Q6WCQ1	MPRIP	-0.0729588	4.05492	-0.723396	0.495135	0.864337	-7.38365
Q9BTD8	RBM42	-0.0728652	4.0456	-0.436672	0.676765	0.918308	-7.75032
Q12983	BNIP3	-0.0728371	4.03255	-0.274479	0.792403	0.949606	-6.68623
Q969F9	HPS3	-0.0727991	4.05714	-0.623848	0.554399	0.883401	-6.79077
O14910	LIN7A	-0.0726112	4.04679	-0.476208	0.649824	0.906515	-8.10958
Q9BVI0	PHF20	-0.0725401	4.04082	-0.29636	0.776383	0.946476	-6.5716
Q9UPS6	SETD1B	-0.0724954	4.05656	-0.415527	0.691393	0.922897	-6.47303
Q96B01	RAD51AP1	-0.0724488	4.05797	-1.18021	0.280108	0.791312	-6.97933
O43815	STRN	-0.0723758	4.05802	-1.52332	0.175672	0.75148	-6.91904
Q9UBQ0	VPS29	-0.0723634	4.05729	-1.32428	0.230946	0.777451	-7.65674
P15884	TCF4	-0.0723584	4.05482	-0.753949	0.477817	0.861318	-7.64634
Q13572	ITPK1	-0.0723573	4.05581	-0.891264	0.405194	0.838693	-7.72701
P61966	AP1S1	-0.0723478	4.05678	-1.03559	0.338101	0.810999	-7.47026
P62244	RPS15A	-0.0723306	4.05753	-1.619	0.153703	0.745666	-8.26672
Q96KC2	ARL5B	-0.072304	4.04992	-0.447078	0.669621	0.916417	-7.03895
Q9Y5R8	TRAPPC1	-0.0722841	4.05624	-0.877287	0.412194	0.840203	-7.35873
Q9NVH1	DNAJC11	-0.0721455	4.05728	-1.1761	0.281633	0.791312	-7.34519
Q53F19	NCBP3	-0.0721358	4.05676	-1.00208	0.352843	0.817317	-7.40206
Q969S3	ZNF622	-0.072105	4.05817	-1.23543	0.260289	0.787382	-6.90395
P62760	VSNL1	-0.0720744	4.05696	-1.04488	0.334102	0.810847	-7.34729
P49642	PRIM1	-0.0720175	4.05648	-0.991892	0.357423	0.82153	-7.61501
Q9BY89	KIAA1671	-0.0718576	4.05774	-0.862389	0.419753	0.844625	-6.95248
Q9Y6J0	CABIN1	-0.0718401	4.05768	-0.770011	0.468881	0.859726	-6.90058
P53804	TTC3	-0.0718154	4.05338	-0.442141	0.673006	0.917237	-6.69653
Q9ULM3	YEATS2	-0.0716674	4.05559	-0.746044	0.482258	0.861318	-7.31106
Q99700	ATXN2	-0.0716589	4.05781	-1.32812	0.229746	0.777106	-7.0977
Q92538	GBF1	-0.0715309	4.05787	-1.65199	0.146748	0.745666	-7.13564
P61158	ACTR3	-0.0715275	4.05771	-1.54659	0.170075	0.749716	-7.34436
Q96G74	OTUD5	-0.0713597	4.0569	-0.678887	0.521102	0.872151	-6.91617
O00291	HIP1	-0.0712567	4.05727	-1.02885	0.341024	0.812176	-7.21009
P98170	XIAP	-0.0712294	4.05785	-1.16172	0.287025	0.792136	-7.05401
Q9H0F7	ARL6	-0.0710415	4.04827	-0.424	0.685514	0.920176	-7.11107
Q14554	PDIA5	-0.0710185	4.05762	-1.17358	0.28257	0.791312	-7.17155
Q7Z478	DHX29	-0.0709381	4.05749	-1.01833	0.345631	0.812176	-7.13224
Q8NBM4	UBAC2	-0.0708688	4.05799	-1.01219	0.348342	0.813111	-6.97649
O00470	MEIS1	-0.0708461	4.05442	-0.623441	0.55465	0.883401	-7.22414
Q9NV35	NUDT15	-0.0707997	4.05378	-0.644999	0.54145	0.877529	-7.49587
O60282	KIF5C	-0.070791	4.05777	-1.65523	0.146081	0.745666	-7.43254
Q7Z4Q2	HEATR3	-0.0706481	4.05765	-1.34585	0.224278	0.775239	-7.27316
Q9P215	POGK	-0.0706079	4.05668	-0.950321	0.376601	0.830173	-7.42665
P31273	HOXC8	-0.070607	4.04613	-0.401012	0.70152	0.924923	-7.27596
Q9NTJ4	MAN2C1	-0.0705455	4.05694	-0.637995	0.545717	0.879601	-6.88036
Q9BXF6	RAB11FIP5	-0.0705017	4.04654	-0.342588	0.742933	0.93914	-6.68044
Q8WUH1	CHURC1	-0.0703353	4.05038	-0.482887	0.645327	0.906186	-7.32488
O94806	PRKD3	-0.0703245	4.05385	-0.577583	0.583374	0.894873	-7.16536
Q5TA45	INTS11	-0.0703172	4.05725	-1.0547	0.329916	0.810039	-7.2907
Q9GZN1	ACTR6	-0.0701837	4.05546	-0.751323	0.479289	0.861318	-7.43422
O75394	MRPL33	-0.0701796	4.0562	-0.742083	0.484493	0.861318	-7.17845
Q15555	MAPRE2	-0.0701493	4.05708	-1.23294	0.261156	0.787382	-7.95197
Q8NHM5	KDM2B	-0.0701448	4.05804	-0.708667	0.503631	0.866685	-6.83452
O43482	OIP5	-0.070011	4.05274	-0.553845	0.598577	0.896904	-7.289
Q96IT1	ZNF496	-0.0699547	4.05505	-0.564314	0.591844	0.896359	-6.96294
P16591	FER	-0.0698799	4.05719	-0.581307	0.581009	0.893561	-6.78095
Q96BQ5	CCDC127	-0.0698632	4.03955	-0.309175	0.767054	0.943007	-6.89564
Q9H4L7	SMARCAD1	-0.0698614	4.05736	-1.13599	0.296888	0.79685	-7.33561
Q9H4L5	OSBPL3	-0.0697294	4.05407	-0.630289	0.550436	0.881379	-7.38889
O94966	USP19	-0.0697033	4.05698	-1.01806	0.345748	0.812176	-7.42799
Q13586	STIM1	-0.069562	4.04394	-0.311039	0.765701	0.942786	-6.6687
O94804	STK10	-0.0695499	4.05708	-0.704221	0.506215	0.866896	-6.96194
O14561	NDUFAB1	-0.0694996	4.02907	-0.275712	0.791497	0.949339	-7.99721
Q96GA3	LTV1	-0.0694989	4.05709	-1.06446	0.325798	0.807893	-7.43387
Q13363	CTBP1	-0.0694168	4.05757	-1.47799	0.187075	0.756246	-7.73962
Q92604	LPGAT1	-0.0692924	4.05452	-0.599024	0.569836	0.889468	-7.16273
Q9UH73	EBF1	-0.0691743	4.04873	-0.459626	0.661057	0.911924	-7.55701
Q9BRP1	PDCD2L	-0.0691624	4.05799	-1.15894	0.288078	0.792136	-7.04046
Q9HCD5	NCOA5	-0.0691515	4.05626	-0.954446	0.374663	0.830173	-7.85604
Q9P0J1	PDP1	-0.0691328	4.05763	-0.769899	0.468943	0.859726	-6.95875
O75808	CAPN15	-0.0690697	4.05614	-0.533257	0.611943	0.900146	-6.79761
Q9P2R6	RERE	-0.0690262	4.05767	-0.9205	0.390841	0.830916	-7.06355
Q9H410	DSN1	-0.0689462	4.05216	-0.511788	0.626056	0.901607	-7.25873
Q12968	NFATC3	-0.068922	4.05676	-0.60089	0.568667	0.889468	-6.87046
P39656	DDOST	-0.068656	4.05835	-2.72415	0.0324523	0.615283	-6.02671
Q86SQ7	SDCCAG8	-0.068638	4.05239	-0.36899	0.724092	0.931848	-6.58836
O15270	SPTLC2	-0.0683292	4.05441	-0.630337	0.550407	0.881379	-7.40014
Q9BZ67	FRMD8	-0.0682627	3.99824	-0.171921	0.868833	0.967544	-6.60159
P30043	BLVRB	-0.0682127	4.05481	-0.627599	0.552089	0.882345	-7.25918
Q86W92	PPFIBP1	-0.0681792	4.0582	-1.12985	0.299283	0.797078	-6.98375
Q9P0S2	COX16	-0.0681611	4.05624	-0.681164	0.519752	0.872151	-7.09881
Q9BYD3	MRPL4	-0.0680999	4.05801	-1.29223	0.241177	0.781913	-7.07194
Q9UJX6	ANAPC2	-0.0680653	4.05752	-0.927296	0.387561	0.830173	-7.138
Q9Y250	LZTS1	-0.0680214	4.05663	-0.738718	0.486398	0.861382	-7.13904
O15511	ARPC5	-0.0680083	4.05415	-0.712464	0.501432	0.865986	-8.29946
Q8TD26	CHD6	-0.0678543	4.05614	-0.672906	0.524657	0.874245	-7.11921
Q9H8H0	NOL11	-0.0678365	4.05673	-1.04566	0.333769	0.810847	-7.86281
P53350	PLK1	-0.0678152	4.05708	-0.8334	0.434752	0.849736	-7.16499
Q01650	SLC7A5	-0.0678099	4.05669	-0.990797	0.357918	0.82153	-7.7087
Q9UPN4	CEP131	-0.0678005	4.05749	-1.02697	0.341844	0.812176	-7.22703
P07902	GALT	-0.0676732	4.05175	-0.47981	0.647396	0.906515	-7.1644
O95456	PSMG1	-0.0676318	4.05721	-1.1342	0.297585	0.797078	-7.58785
[truncated: 5,341 more rows]

## Sheet: KELLY_PT179
Accession	Gene.Symbol	logFC	AveExpr	t	P.Value	adj.P.Val	B
[truncated: 7,259 more rows]

[truncated: 8 more sheets: MOLT4_Pomalidomide, MOLT4_PT179, HEK293T_SD40_Pomalidomide_5hr, HEK293T_SD40_PT-179_5hr, HEK293T_SD40_PT-179_24hr, BaF3_Pomalidomide_5hr, BaF3_PT-179_5hr, BaF3_PT-179_24hr]
